# Supplementary material for: Atomic force microscope protocols for characterising the elastoviscoplastic biomechanical properties of corneocytes
Source: Commun Biol. 2025 Dec 4;8:1747. doi: 10.1038/s42003-025-09142-0 (PMC12678835; doi:10.1038/s42003-025-09142-0)
Supplement: Supplementary file 4 — Supplementary Data 1–4 [file 42003_2025_9142_MOESM4_ESM.zip]

Archive with 5 entries (4 files):
- Data set 1-4/
- Data set 1-4/Data set 1_Analysis_AFM_Fig4-6.xlsx
- Data set 1-4/Data set 2_Analysis_Tip geometry_PDMS.xlsx
- Data set 1-4/Data set 3_Figures_manuscript.xlsx
- Data set 1-4/Data set 4_Figures_SI.xlsx
