# Supplementary material for: Atomic force microscope protocols for characterising the elastoviscoplastic biomechanical properties of corneocytes
Source: Commun Biol. 2025 Dec 4;8:1747. doi: 10.1038/s42003-025-09142-0 (PMC12678835; doi:10.1038/s42003-025-09142-0)
Supplement: Supplementary file 4 — Supplementary Data 1–4 [file 42003_2025_9142_MOESM4_ESM.zip › Data set 1-4/Data set 1_Analysis_AFM_Fig4-6.xlsx]

## Sheet: Cantilver Info
PDMS TIP CALIBRATION
	Zone 1						Zone 2						Zone 3						Average values
	hc (nm)	n	c	m			hc (nm)	n	c	m			hc (nm)	n	c	m			hc (nm)	n	c	m
	5	7.35346	1.18961e-10	1.13599			5	7.47414	9.14641e-11	1.18635			5	7.82322	2.6791e-11	1.12782			5	7.55027	7.90722e-11	1.15006
	10	5.27417	1.19364e-07	1.1896			10	5.46422	7.04728e-08	1.18301			10	5.49112	4.42775e-08	1.17893			10	5.40984	7.80382e-08	1.18385
	15	4.50189	1.68759e-06	1.22213			15	4.59459	1.36097e-06	1.21765			15	4.76663	7.31872e-07	1.20979			15	4.62104	1.26015e-06	1.21652
	20	4.09924	6.92621e-06	1.24395			20	4.13593	6.71878e-06	1.24178			20	4.27494	4.05451e-06	1.23392			20	4.17003	5.89984e-06	1.23988
	30	3.58033	4.47192e-05	1.2793			30	3.55418	5.35967e-05	1.28136			30	3.64668	3.81494e-05	1.27422			30	3.59373	4.54884e-05	1.2783
	40	3.21802	0.000170651	1.31075			40	3.17718	0.000214107	1.31474			40	3.23983	0.000169835	1.30866			40	3.21168	0.000184864	1.31138
	50	2.91056	0.000545226	1.34358			50	2.8782	0.000658325	1.34744			50	2.92075	0.000562465	1.34238			50	2.90317	0.000588672	1.34446
	60	2.63479	0.00157676	1.37954			60	2.61917	0.00177545	1.3818			60	2.64778	0.00159822	1.37767			60	2.63391	0.00165014	1.37967
	70	2.40996	0.00380436	1.41494			70	2.41022	0.00400747	1.4149			70	2.42993	0.00373124	1.41153			70	2.4167	0.00384769	1.41379
	80	2.21011	0.00842918	1.45247			80	2.22399	0.00837483	1.44964			80	2.23736	0.0079892	1.44696			80	2.22382	0.0082644	1.44969
	90	2.04782	0.0162426	1.48833			90	2.0713	0.0154661	1.48279			90	2.08045	0.0149963	1.48067			90	2.06652	0.0155683	1.48393
	100	1.9099	0.0285912	1.52359			100	1.93977	0.0264302	1.51553			100	1.94588	0.025932	1.51391			100	1.93185	0.0269845	1.51767
	110	1.79511	0.0460787	1.55707			110	1.82847	0.0418516	1.54691			110	1.83235	0.0414253	1.54575			110	1.81864	0.0431185	1.54991
	120	1.70147	0.0683654	1.58773			120	1.73593	0.061638	1.57606			120	1.73808	0.0614325	1.57535			120	1.72516	0.063812	1.57971
	130	1.6312	0.0922544	1.61305			130	1.66497	0.0832368	1.60061			130	1.66576	0.0834177	1.60033			130	1.65398	0.0863029	1.60466
	140	1.57217	0.119004	1.63607			140	1.60382	0.108152	1.62351			140	1.60325	0.108993	1.62373			140	1.59308	0.11205	1.62777
	150	1.52545	0.1459	1.65554			150	1.55368	0.134371	1.64363			150	1.55164	0.136263	1.64448			150	1.54359	0.138844	1.64789
	160	1.49322	0.168178	1.6697			160	1.51727	0.15758	1.65908			160	1.51358	0.160946	1.66069			160	1.50802	0.162235	1.66315
	170	1.47323	0.183824	1.67878			170	1.49281	0.175569	1.66988			170	1.48713	0.180889	1.67244			170	1.48439	0.180094	1.6737
	180	1.46288	0.192564	1.68358			180	1.47796	0.187582	1.67661			180	1.46965	0.195543	1.68043			180	1.47017	0.191896	1.68021
	190	1.46085	0.194338	1.68453			190	1.47239	0.192341	1.67917			190	1.4605	0.203756	1.6847			190	1.46458	0.196811	1.6828
	200	1.46371	0.191818	1.6832			200	1.47432	0.19066	1.67828			200	1.45783	0.206237	1.68595			200	1.46529	0.196238	1.68247
	210	1.46586	0.189935	1.68219			210	1.48004	0.185738	1.67566			210	1.45775	0.206317	1.68599			210	1.46788	0.193997	1.68128
	220	1.46092	0.194332	1.6845			220	1.48464	0.181853	1.67356			220	1.4557	0.208275	1.68696			220	1.46709	0.19482	1.68167
	230	1.44391	0.210388	1.69413			230	1.48368	0.182664	1.67433			230	1.44759	0.216249	1.6916			230	1.4584	0.2031	1.68668
	240	1.41201	0.244411	1.70821			240	1.47375	0.19131	1.67854			240	1.43052	0.234174	1.69905			240	1.43876	0.223298	1.69527
	250	1.36904	0.299489	1.71568			250	1.45482	0.209038	1.68131			250	1.4055	0.26335	1.70316			250	1.40979	0.257292	1.70005

## Sheet: VOL1_FC
Analysis of Corneocytes in air						vol 1	FOREARM
						Cell1							Cell 2							Cell 3							Cell 4							Cell 5
						E (MPa)	S (N/m)	hmax (nm)	hc (nm)	Fmax (nN)	Area (nm2)		E (MPa)	S (N/m)	hmax (nm)	hc (nm)	Fmax (nN)	Area (nm2)		E (MPa)	S (N/m)	hmax (nm)	hc (nm)	Fmax (nN)	Area (nm2)		E (MPa)	S (N/m)	hmax (nm)	hc (nm)	Fmax (nN)	Area (nm2)		E (MPa)	S (N/m)	hmax (nm)	hc (nm)	Fmax (nN)	Area (nm2)
						1646.4	173.513	40.3043	35.3667	1174.1	6154.9		1503.5	161.567	42.6342	37.4244	1128.7	6399.4		379.322	52.2199	81.0955	68.1728	904.863	10503		1070.9	112.547	42.746	35.0839	1151	6120.9		1280.3	134.349	41.6883	34.9282	1231.4	6102.2
						906.088	131.35	81.4912	75.8511	1045.1	11646		1237.7	147.368	54.7341	49.2737	1117.2	7856.1		372.596	54.3044	89.0292	76.7001	897.291	11772		1259.6	142.461	49.7384	43.4127	1213	7088.4		897.885	151.353	105.107	99.8134	1143.8	15747
						1009.7	141.342	76.8444	71.1089	1115.9	10860		1269.6	148.989	52.6955	47.4303	1093.3	7631.9		478.648	61.8362	71.9648	59.4799	1036.2	9249.1		1090	123.163	50.0546	42.9254	1158.8	7074.9		1253.8	157.784	61.5181	56.1591	1172.7	8777
						1217.9	120.785	37.1701	29.4192	1212.9	5450.6		1308.4	139.797	42.8234	36.8054	1126.4	6326.3		525.209	64.8245	66.0915	53.5815	1090.5	8442.3		1265.4	153.704	57.8705	51.9397	1237.1	8176.8		1350.5	147.668	45.2016	39.3576	1169.5	6625.3
		18				1381.1	137.857	36.7845	30.0357	1238	5521.4		1198.7	157.236	67.4208	62.0718	1165.5	9535.1		603.89	74.4727	63.857	53.4721	1029.2	8428.1		1107.2	124.073	49.5249	42.2708	1175.8	6959.4		1065.9	146.687	74.3289	68.4518	1191.1	10495
	θ	0.314159				1541.7	155.869	37.3259	31.2938	1263	5664.3		980.204	149.029	89.053	83.7011	1080.9	12810		855.35	101.396	56.8636	48.7086	1103.4	7787.6		1429.7	153.184	43.0169	37.1069	1256.5	6362		1361.3	157.791	51.4129	45.9106	1199.2	7445.5
						997.899	149.695	87.1136	81.4097	1147.4	12471		1312.3	144.538	46.0931	40.1989	1141.6	6722.6		418.202	74.562	118.534	109.27	978.636	17616		1137.9	120.303	43.1142	35.6943	1207.1	6194.1		1311	139.165	42.7274	36.1213	1231.1	6245.1
						1087.5	143.681	69.2926	63.1654	1182.7	9673.9		1357.5	144.899	42.7481	36.7022	1200.5	6314.1		399.207	68.5895	113.181	102.513	994.408	16359		1378.6	151.964	46.0099	40.299	1139.7	6734.1		1295.5	136.366	42.2412	35.2416	1285.3	6139.9
						1274.2	158.438	60.0849	54.5454	1213.5	8567.8		1207.5	135.763	49.5926	42.6746	1257.9	7005.1		433.985	63.4732	88.6979	77.2563	968.271	11854		1012.2	135.624	71.1058	64.5116	1194	9949.9		1261.3	132.857	42.2948	35.3175	1205.1	6149
						1108.7	146.777	69.7177	63.4735	1291.9	9713		1386.3	149.311	43.5737	37.674	1193.4	6428.8		483.981	71.4269	89.3611	78.7101	1042.2	12070		1079.9	114.592	43.8927	36.0818	1178.5	6240.4		1369.8	144.697	41.9482	35.6044	1219.9	6183.3
						1460.8	154.206	41.4279	35.54	1245.1	6175.6		1441.1	149.829	39.9418	34.2353	1157.8	5990.2		598.144	76.4985	69.4157	58.3889	1118	9064.5		871.323	122.434	78.3998	71.7016	1108.2	10942		1427.4	154.549	44.2512	38.2502	1304.9	6496.4
						1136.1	131.226	52.1567	45.4888	1175	7393.5		1258.5	134.636	43.5348	36.945	1199.1	6342.8		588.339	70.6525	61.9928	50.1464	1130.3	7991.9		1094.7	157.469	80.0063	74.6545	1188.7	11468		1019.6	128.887	63.8406	56.7671	1239	8855.6
						1144.1	126.622	47.9807	40.7723	1232.6	6788.5		1254.7	136.186	44.7015	38.5272	1127.7	6528.7		584.176	78.2046	74.4232	64.3808	1077.6	9931.8		1265.3	143.057	49.3315	43.3727	1161	7083.9		1358.1	161.683	54.8418	49.2589	1241.1	7854.3
						1366.9	157.682	51.0872	45.3391	1268.4	7375		1300.4	141.717	45.0334	38.9779	1161.3	6581.2		529.333	69.2221	72.0632	61.1128	1024.7	9477.2		1255.9	134.247	43.525	36.8588	1198.5	6332.6		956.176	120.618	63.6652	56.4807	1145.8	8818.6
						1468.1	154.456	40.9779	35.191	1209.4	6133.8		1383	160.676	51.2323	46.1952	1125.3	7480.5		389.103	53.2025	81.5479	67.2188	1004.2	10361		1088	120.971	48.4887	41.3192	1146.8	6851.1		1085.7	112.156	42.0281	33.3776	1287.6	5914.3
						1269.7	145.59	50.9963	44.6195	1266.3	7286		1103.2	132.016	56.5265	49.9281	1209.7	7935.2		290.229	46.7478	107.01	91.8906	932.901	14378		1148.9	121.187	43.0208	35.46	1199.6	6166.1		1157.8	123.972	44.5441	37.0386	1237.5	6353.9
						1294.9	155.034	55.3894	50.0008	1110.4	7944		1120.3	137.745	59.0205	53.6224	1021.8	8377.2		264.093	52.5218	144.842	131.937	925.153	21919		1206.2	135.715	49.3049	42.7686	1183.1	7015.8		1331.2	144.99	45.3105	38.9164	1283.5	6574.1
						1237.2	157.132	63.411	57.417	1280.1	8939.4		1264.2	147.987	52.53	47.1178	1102.2	7593.7		493.876	64.2959	72.3045	60.5057	1012.8	9392.5		1035.7	125.522	58.6793	51.6346	1186.3	8140.3		1029.6	161.453	93.5443	87.9839	1243.2	13626
						1447.2	159.154	45.5568	40.0228	1236.9	6702.3		1291.3	157.744	58.0469	52.7197	1117.8	8269.9		627.711	73.8793	59.0676	47.7974	1099.2	7676.7		1256.6	135.04	44.3757	37.4311	1265.3	6400.2		1093.3	125.482	51.808	44.735	1205.5	7300.3
						785.299	144.388	121.173	115.229	1206.6	18735		1446.4	159.784	46.1599	40.5492	1167.9	6762.9		667.411	86.2647	69.3616	59.9003	1107.4	9258.2		1430	155.743	44.5142	38.9078	1196.5	6573.1		682.717	104.6	92.6362	84.1285	1191	13009
						1473.5	171.515	51.8398	46.4218	1272.8	7508.4		1178.8	152.832	66.0401	60.3467	1214.5	9315.3		395.041	73.6565	127.726	118.042	991.576	19266		823.949	140.992	108.364	102.577	1154	16227		1263.2	131.758	41.4225	34.3221	1272.1	6029.1
						944.845	144.909	90.4466	84.2956	1238.6	13035		1410.4	152.224	43.8616	37.8985	1192.8	6455.1		396.667	62.385	100.54	87.9871	1050.4	13707		1173.3	151.768	65.4789	60.0148	1138.2	9272.9		1439.9	156.497	44.5559	38.6763	1265.2	6546.1
						1299.4	159.989	58.9891	53.8279	1160.3	8401.5		859.87	139.559	99.7552	94.0395	1103.6	14598		614.454	81.7956	73.0041	63.5787	1028.1	9820.4		1014.9	135.827	70.9918	64.3334	1231.9	9925.2		1230.2	134.839	46.1342	39.6359	1175.2	6657.6
						1247.2	154.104	59.9814	54.3275	1173.3	8460.7		1127.1	132.024	53.6208	47.1992	1115.2	7603.6		602.187	82.6888	77.2398	68.1204	1017.5	10449		933.214	122.909	69.4197	62.6841	1140.3	9612.9		1368	142.217	40.4138	33.9916	1243.7	5989
						747.369	135.407	118.98	112.341	1238.8	18191		1136.5	127.54	48.9613	42.447	1122.3	6979.4		609.627	83.2735	76.7772	67.3322	1053.5	10340		528.9	95.2947	120.52	111.27	1201.1	17990		1240.9	137.57	47.7473	40.9672	1244.6	6810.8
						1557.3	171.906	45.8141	40.4624	1304.5	6752.9		1117.1	147.92	69.3572	63.4996	1183.6	9716.3		456.609	63.8322	83.3117	70.37	1081.4	10830		1395.8	152.655	45.4753	39.3876	1202.5	6628.8		1316	139.402	42.2507	35.9006	1218.2	6218.7
						1027.7	136.976	70.4966	63.7537	1247.8	9844.7		1291.2	142.585	46.6602	40.5096	1178.7	6758.3		516.169	69.692	76.6686	65.6129	1042.6	10103		965.008	126.746	68.6432	62.2675	1095.2	9560		1046.5	107.378	41.8281	32.7269	1295.7	5834.6
						797.532	152.036	128.373	122.644	1211	20139		1421.7	151.685	42.5001	36.6549	1209.9	6308.5		464.857	71.9125	97.2345	85.7132	1124.9	13262		1300.3	148.531	50.1422	44.1732	1187.9	7230.6		992.53	116.841	55.2872	47.8234	1151	7679.9
						1311	140.73	43.8774	37.3112	1241	6386.1		1347.9	144.215	42.9241	36.9519	1140.3	6343.6		656.757	83.3789	67.3148	57.3597	1103.6	8932		1196.8	133.989	48.9403	42.1518	1216.6	6945.9		928.955	133.02	80.5785	73.949	1211.4	11363
						1202.1	126.531	42.339	35.239	1191.9	6139.6		1374.4	159.133	50.8754	45.7792	1112	7429.3		536.863	78.9593	88.0029	78.1525	1056.2	11987		1161.1	132.357	50.7185	43.941	1194	7201.7		1368.4	159.686	52.4886	46.732	1249.6	7546.4
						1075.8	155.983	81.3118	75.8842	1156	11651		1334.9	147.25	46.1228	40.3736	1135.2	6742.7		339.861	58.4095	115.25	102.562	1005.7	16369		1130.9	122.404	45.2978	38.2149	1133.6	6492.2		881.289	104.208	57.4573	48.3868	1212	7748.5
						976.558	111.82	52.6772	44.4584	1194.4	7266		1244.1	138.292	47.4399	41.2864	1158.5	6847.3		364.799	50.8971	84.2749	70.0841	968.159	10788		1130.3	129.528	51.4229	44.5564	1187.8	7278.1		1352.9	144.407	43.2365	36.6968	1261.7	6313.4
						1330.2	142.68	43.5866	37.2231	1238.1	6375.7		1304.1	147.872	49.3874	43.7365	1115	7124.8		344.988	47.9758	85.3617	69.6116	1009.7	10717		1358.6	144.168	42.4652	36.0826	1238.4	6240.4		1205	128.703	43.5699	36.765	1196.9	6321.5
						1207.7	144.032	55.5809	49.4893	1149.4	7882.2		1227.3	150.607	58.7668	53.3486	1126.5	8344.7		299.874	48.0513	105.87	91.0277	947.679	14229		951.708	146.742	91.0185	85.1684	1217.8	13175		1172.5	147.504	62.1256	56.1096	1263.5	8770.6
						925.265	104.552	52.6816	42.9332	1281.6	7075.9		1496.8	157.86	41.0542	35.4453	1233.3	6164.3		380.68	64.7066	111.913	100.628	996.465	16011		866.295	127.746	85.3302	78.5783	1170.3	12051		1228.8	132.609	44.8623	37.8877	1214.5	6453.9
						997.881	146.175	83.098	77.5061	1136.1	11892		1321.3	139.935	42.2112	35.8758	1181.5	6215.8		574.281	71.1369	64.8983	54.0499	1062.1	8503.3		1315.1	139.503	42.6843	36.0472	1246.6	6236.2		1040.3	128.352	60.7802	53.5309	1267.1	8435.7
						1163.3	140.515	57.4733	51.1735	1200.2	8085		1334	142.153	42.3313	36.526	1088.3	6293.2		465.631	76.5084	105.209	95.2788	1027	14962		1134	124.147	46.6869	39.5046	1184.4	6642.4		1146.7	133.986	53.467	46.8942	1219.6	7566.3
						1526	165.208	43.4902	38.2422	1191.4	6495.4		1052.4	147.074	76.5199	70.8405	1146.1	10824		430.095	59.1577	81.3138	68.049	1031.3	10484		1315.8	151.514	50.8165	45.1186	1211.7	7347.8		1154.7	128.693	48.7	41.608	1205.8	6884
						1152	149.303	65.9233	60.2953	1113.7	9308.7		1153.9	157.315	72.3788	67.041	1174.1	10300		418.803	72.2812	113.862	103.312	1013.2	16507		1069.2	130.302	58.8933	52.3939	1147	8231		1248.7	137.066	46.2561	39.8059	1205	6677.2
						1049.5	137.664	68.9822	62.0782	1255.2	9535.9		1208.3	145.314	56.4503	50.5959	1144.1	8015.7		486.047	62.8665	71.9954	59.6368	1030.1	9271.1		1343	144.314	43.8106	37.4252	1248.3	6399.5		1113.6	121.367	46.5236	38.9926	1188.2	6583
						1280.4	157.138	58.8752	53.3662	1194.1	8346.8		1061.3	131.654	60.9675	54.2374	1201.1	8527.7		357.95	57.1483	103.987	90.4252	1046.9	14126		1188.2	135.167	50.2317	43.699	1190.8	7171.5		1505.8	162.019	43.2745	37.5647	1291.1	6415.9
						1018.2	143.959	79.0938	72.6972	1254.4	11078		1361.2	148.586	45.3482	39.1666	1226.4	6603.2		664.81	79.4782	59.8076	49.8059	1063.1	7920.4		1325	144.366	45.0747	38.9573	1185.2	6578.9		1139.4	139.292	59.3765	52.8284	1234.3	8282.8
						1312.6	148.918	49.7722	43.808	1205.6	7132.8		1210.7	134.491	47.7129	41.2101	1160.5	6838.6		687.091	96.3123	79.436	71.3157	1099.6	10889		1292.3	140.267	44.9695	38.5295	1216	6529		1530.4	170.495	46.7911	41.5576	1215.2	6878.3
						1138.2	121.373	43.7586	36.6003	1116.6	6302		1385.7	148.363	42.8866	37.0254	1225.1	6352.3		597.992	78.1971	71.1031	61.1064	1063.6	9476.3		1128.2	135.437	56.9591	50.3581	1171.3	7987		1048.8	130.055	61.4033	54.1951	1268.6	8522.2
						1071	130.757	59.514	52.639	1190	8260.3		1289.1	144.924	48.7298	42.6665	1158.5	7004.2		364.711	50.1726	83.1203	68.072	1005.7	10488		1194.8	128.522	44.5006	37.5311	1167	6412		969.489	124.686	67.0649	59.1835	1275.9	9166.4
						1532.6	181.997	53.8855	48.9322	1246.1	7814.7		1072.5	134.737	61.4351	55.9171	1019.9	8745.7		376.631	52.7427	85.7003	70.6218	1061	10868		1254.3	144.597	51.5896	45.26	1256.2	7365.2		1164.5	153.755	68.9274	63.0581	1263	9660.3
						1298.6	138.287	43.1246	36.4535	1244.8	6284.6		1053.5	136.254	65.9831	59.9968	1106.7	9270.6		357.937	53.3805	94.0665	79.8572	1024.9	12325		1314.1	133.124	38.6397	31.496	1261.9	5687.1		1321.8	140.409	42.7328	36.1938	1233.9	6253.7
						1271.9	125.503	36.3727	28.9434	1270	5395.5		1290.7	144.229	47.7145	41.9209	1137.2	6919.7		320.243	48.7354	98.5891	83.0409	1024.9	12834		1315.9	135.073	39.6551	32.8603	1203.4	5839.3		1103.9	111.343	39.5168	31.0574	1251.8	5637.6
						1359.1	145.982	43.7794	37.3756	1249.8	6393.7		1152.1	152.722	69.3395	63.6702	1176.2	9737.9		405.338	56.5064	82.8469	69.9645	975.855	10770		1365	151.276	46.703	40.9316	1205.5	6806.8		725.867	122.466	106.702	99.9755	1139.6	15775
						1074.2	144.181	70.7415	64.7594	1173.3	9984.3		1440.7	156.905	44.3505	38.9081	1173.6	6573.1		329.171	51.14	100.339	86.05	980.811	13376		1440.4	146.641	38.4339	32.001	1249	5743.7		1027.5	124.609	58.9384	51.7163	1226.5	8150.1
						1178.8	134.272	50.5597	43.8474	1232.6	7190		1056.4	136.363	66.1316	59.7127	1182.6	9234.2		285.056	52.2317	127.795	114.548	916.005	18606		1283.8	140.393	45.7033	39.3772	1194.6	6627.6		1104	130.766	54.6125	48.599	1061.6	7774.3
						1394.4	152.092	44.7749	39.078	1191.9	6592.9		1336.8	159.182	54.7593	49.2924	1212.7	7858.4		397.389	59.7233	94.0938	81.0568	1054.2	12517		1209.8	132.803	46.4266	39.8117	1181.9	6677.9		572.644	102.119	118.167	109.309	1202.1	17623
						910.636	134.266	84.8114	78.5554	1159	12047		1358	149.905	46.4	40.4602	1225.3	6752.7		560.497	66.0513	60.3951	47.9117	1060.5	7696		1139.4	138.329	58.3729	51.8676	1216.1	8168.2		1316.5	142.835	44.637	38.4799	1223.6	6523.2
						888.62	129.05	83.2522	76.1343	1248.7	11688		1365.9	154.35	48.827	43.306	1142.7	7076.4		912.858	114.194	62.347	55.3494	1113.2	8672.2		1095.9	128.09	53.9248	46.9253	1189.6	7570.1		1042	126.669	58.4324	52.0409	1102	8188.9
						733.821	136.211	123.659	117.132	1192.6	19094		1375.5	153.389	47.3291	41.6736	1202.7	6891.5		513.422	90.4399	114.844	107.017	993.296	17196		1380.8	148.701	43.6852	37.6584	1243.2	6426.9		1087.1	118.082	46.159	38.6129	1152.5	6538.7
						1288.5	154.049	55.5291	49.8092	1206.4	7920.8		1004.3	139.331	76.201	69.697	1236	10666		442.366	66.9754	93.9085	82.2211	1075.6	12703		1176.7	140.954	56.4414	50.067	1243.5	7952		975.384	152.189	92.7247	87.1443	1189.9	13492
						1054.2	135.495	65.8402	59.0895	1225.5	9154.4		1058.4	156.539	84.6023	79.0564	1222.2	12122		672.102	99.2113	86.7113	78.7445	1104.4	12075		1166.7	125.602	44.9261	37.6249	1219.6	6423		1258.1	129.787	40.4666	33.2441	1256.5	5898
						983.49	115.304	54.4698	47.3104	1112.6	7617.3		1179.1	132.028	48.7328	42.1697	1175.8	6947.9		418.819	58.7507	86.213	70.8712	1133.6	10905		1289.2	139.991	44.8877	38.5763	1221.1	6534.5		1238.5	130.144	42.2285	35.0703	1242.2	6119.3
						1193.3	142.856	56.2473	49.9835	1214.5	7941.9		1425.1	148.104	40.2537	33.96	1221.9	5985.2		604.524	82.217	77.0091	66.6822	1092.2	10250		1263.8	136.953	44.6548	38.3492	1149.7	6507.9		1312.6	135.6	40.2287	33.3739	1202.5	5913.8
						1293.7	137.369	42.7707	36.1517	1189.7	6248.7		1297.3	157.723	57.4418	52.0625	1132.8	8191.5		542.356	67.1418	65.6515	53.9712	1035.1	8493.1		1180.7	130.237	47.424	40.3791	1245.1	6743.3		1097	137.031	61.2485	55.1543	1149.4	8646.9
						1329.4	142.23	43.5474	36.9531	1261.8	6343.8		1360.4	153.058	48.4063	42.7617	1176.1	7015		373.605	51.7387	83.453	69.013	979.253	10628		1303.7	147.716	49.6056	43.6484	1170.1	7114.9		2179.4	239.798	43.9828	40.08	1255.8	6708.9
						1453.1	151.51	40.3155	34.2847	1236.4	6024.5		1251	131.112	41.31	34.8007	1161.8	6086.9		349.745	48.2058	84.4766	68.3416	1049.4	10528		1299.2	137.584	42.2798	35.8669	1214.5	6214.7		1123.4	123.65	48.0034	40.1245	1297.5	6714
						747.824	118.906	97.8749	90.3811	1187.9	14011		1419.7	160.11	48.4749	43.062	1197.3	7048.9		384.919	53.4139	83.8227	69.3032	1009.1	10671		1196	125.791	42.3445	35.1635	1202.2	6130.5		1411.3	153.544	44.6117	38.7895	1221.1	6559.3
						1111	122.241	47.5316	40.0853	1167.9	6709.5		1497.4	164.963	45.6269	40.2229	1236	6725.3		573.16	77.0026	74.8948	64.8906	1036.6	10002		1304	145.578	47.8991	41.8089	1186.1	6906.9		1206	138.678	51.5315	44.9582	1199.9	7327.9
						1182.99	143.45	61.1301	54.837	1207.56	8831.24		1263.59	146.707	53.3481	47.502	1160.67	7694.48		481.715	67.7074	86.1419	74.3411	1033.08	11626.3		1182.81	135.9	53.4246	46.8449	1194.95	7666.9		1184.21	137.394	55.0998	48.3993	1221.03	7904.87
						47144	226.527	477.742	481.447	2649.17	1.11483e+07		19253.4	83.5514	156.58	158.829	2427.15	2.95675e+06		17725.6	211.911	358.445	346.789	3112.57	9.52396e+06		26756.8	141.774	247.145	246.144	1400.09	5.23651e+06		50934.7	400.022	311.132	311.759	2309.24	6.64455e+06
						217.127	15.0508	21.8573	21.9419	51.4701	3338.91		138.757	9.14065	12.5132	12.6027	49.2661	1719.52		133.137	14.5572	18.9326	18.6223	55.7904	3086.09		163.575	11.9069	15.7208	15.689	37.4177	2288.34		225.687	20.0005	17.6389	17.6567	48.0545	2577.7
						64	64	64	64	64	64		64	64	64	64	64	64		64	64	64	64	64	64		64	64	64	64	64	64		64	64	64	64	64	64
						Modulus (MPa)			hmax (nm)		S (N/m)		Force (nN)
						Mean	Variance		Mean	Variance	Mean	Variance	Mean	Variance
						1182.99	47144		61.1301	477.742	143.45	226.527	1207.56	2649.17
						1263.59	19253.4		53.3481	156.58	146.707	83.5514	1160.67	2427.15
						481.715	17725.6		86.1419	358.445	67.7074	211.911	1033.08	3112.57
						1182.81	26756.8		53.4246	247.145	135.9	141.774	1194.95	1400.09
						1184.21	400.022		55.0998	311.132	137.394	400.022	1221.03	2309.24
						1059.06			61.8289		126.232		1163.46
						22256			310.209		212.757		2379.64
						149.184			17.6127		14.5862		48.7816
						1182.99
						481.715
						1263.59

## Sheet: VOL1_VP
Analysis of Corneocytes in air					Vol1	FOREARM
					Cell 1										Cell 2										Cell 3										Cell 4										Cell 5
					B0	B1	B2	C0	C1	C2	Tau1	Tau2	H0	H∞	B0	B1	B2	C0	C1	C2	Tau1	Tau2	H0	H∞	B0	B1	B2	C0	C1	C2	Tau1	Tau2	H0	H∞	B0	B1	B2	C0	C1	C2	Tau1	Tau2	H0	H∞	B0	B1	B2	C0	C1
					973.537	127.031	333.847	0.1582	0.0206	0.0542	0.1289	4.8703	233.053	158.173	1078	93.0666	277.455	0.1685	0.0145	0.0434	0.0531	1.4128	226.353	168.454	836.747	298.367	255.574	0.0797	0.0284	0.0243	0.2903	2.8355	132.411	79.6687											1189.1	107.256	131.301	0.1949	0.0176
					974.563	183.475	258.947	0.0837	0.0158	0.0222	0.1093	1.6753	121.675	83.6844											766.021	244.359	394.612	0.0651	0.0208	0.0335	0.1845	3.7131	119.352	65.0725											1057	186.092	164.157	0.0671	0.0118
					1075.6	167.103	188.864	0.099	0.0154	0.0174	0.1051	1.1557	131.817	99.0402											1015	129.611	298.639	0.1097	0.014	0.0323	0.074	0.9251	156.046	109.744	1111.3	125.653	199.247	0.1571	0.0178	0.0282	0.0905	2.8766	203.004	157.081
					1206.1	69.7917	180.09	0.2213	0.0128	0.033	0.0238	0.4162	267.128	221.283	1067.4	123.669	256.733	0.1687	0.0195	0.0406	0.0617	1.9004	228.851	168.72	1061.7	160.001	201.436	0.1258	0.019	0.0239	0.1627	1.8282	168.578	125.765	1194.1	114.279	139.545	0.146	0.014	0.0171	0.0929	1.1697	177.077	146.035
					1236	45.1471	175.754	0.2239	0.0082	0.0318	0.0193	0.2932	263.863	223.856											1025.8	172.929	224.921	0.1217	0.0205	0.0267	0.1192	1.1972	168.914	121.709
					1214.1	116.045	111.12	0.2143	0.0205	0.0196	0.0947	1.2792	254.449	214.344	1064.8	146.126	235.28	0.0831	0.0114	0.0184	0.0708	1.154	112.895	83.1217	1068	126.438	237.751	0.1371	0.0162	0.0305	0.1385	1.8941	183.906	137.141	1174.6	107.878	161.485	0.1846	0.017	0.0254	0.0816	1.3664	226.974	184.635	1130.6	127.086	188.899	0.1519	0.0171
					1136.3	147.704	156.959	0.0911	0.0118	0.0126	0.0745	0.9553	115.55	91.1196	1131	66.8721	268.148	0.1682	0.0099	0.0399	0.0336	0.5368	218.075	168.24	759.598	207.863	445.796	0.0431	0.0118	0.0253	0.1376	4.1013	80.2253	43.1195	1046	120.917	258.916	0.1689	0.0195	0.0418	0.1187	5.5931	230.19	168.868	1190	117.219	124.679	0.1906	0.0188
																									994.295	154.215	273.613	0.0608	0.0094	0.0167	0.0889	0.8426	86.9302	60.7783											1248.1	78.8284	121.579	0.2033	0.0128
					1155.3	115.742	174.441	0.1348	0.0135	0.0204	0.0549	1.0661	168.711	134.842	1211.5	61.5583	183.991	0.1729	0.0088	0.0263	0.026	0.423	207.991	172.939	956.639	240.683	213.163	0.0807	0.0203	0.018	0.1795	1.8391	118.984	80.6989	1177.6	115.032	135.856	0.1184	0.0116	0.0137	0.0976	1.6473	143.569	118.354	1149.5	129.036	135.449	0.1869	0.021
					1192.7	82.1061	175.39	0.1228	0.0085	0.0181	0.0582	0.7437	149.306	122.795	1145.7	145.159	143.469	0.1782	0.0226	0.0223	0.1115	1.411	223.106	178.21	1024.9	164.927	238.918	0.0849	0.0137	0.0198	0.0963	1.0478	118.373	84.9153	1165.2	111.142	146.877	0.1867	0.0178	0.0235	0.1077	1.299	228.061	186.714	1190.4	95.1192	151.579	0.1925	0.0154
					1171.3	137.601	96.8051	0.1897	0.0223	0.0157	0.254	2.5501	227.619	189.663	1089.2	113.952	243.695	0.1818	0.019	0.0407	0.06	1.5406	241.529	181.824	1108.7	133.893	199.476	0.1223	0.0148	0.022	0.0851	1.2622	159.093	122.315	1018	134.416	275.224	0.093	0.0123	0.0252	0.1049	2.6846	130.472	93.034	1221.2	110.896	98.4172	0.188	0.0171
					1158.6	108.933	165.496	0.1567	0.0147	0.0224	0.1263	1.6583	193.822	156.705	1115.3	136.738	184.223	0.1758	0.0216	0.029	0.117	2.7005	226.441	175.839	1082.6	123.506	211.729	0.1355	0.0155	0.0265	0.14	1.9892	177.412	135.465											1202.2	102.823	129.452	0.1358	0.0116
															1104.5	102.594	246.438	0.1692	0.0157	0.0377	0.0495	0.7991	222.643	169.183	1024.8	137.765	278.028	0.1032	0.0139	0.028	0.0933	1.6423	145.049	103.184	1097.6	124.842	209.089	0.1549	0.0176	0.0295	0.0959	1.6363	202.087	154.948	1192.6	105.001	145.39	0.1518	0.0134
					1185.5	66.8817	200.363	0.1607	0.0091	0.0272	0.0249	0.5443	196.984	160.748	1120.9	121.782	195.365	0.1703	0.0185	0.0297	0.0651	0.8025	218.507	170.317	965.133	192.209	264.009	0.1018	0.0203	0.0279	0.1502	2.1149	149.976	101.838	1149.8	136.821	156.895	0.1816	0.0216	0.0248	0.0714	1.9824	227.954	181.573
					1162.2	91.9599	205.315	0.1895	0.015	0.0335	0.0423	1.0808	237.938	189.473	1055.5	137	236.079	0.1411	0.0183	0.0316	0.0822	1.1164	190.974	141.1	952.383	226.944	239.346	0.0919	0.0219	0.0231	0.2467	3.6513	136.93	91.9239											1273.1	70.2038	108.385	0.2153	0.0119
					1209.5	40.1096	217.13	0.166	0.0055	0.0298	0.0121	0.3526	201.304	165.998											924.589	185.669	321.837	0.0643	0.0129	0.0224	0.1259	1.528	99.6052	64.3071											1216.7	97.1283	125.807	0.1915	0.0153
					1093.2	72.9727	281.727	0.1376	0.0092	0.0355	0.0298	0.7704	182.262	137.611											944.583	212.097	246.348	0.0431	0.0097	0.0112	0.1631	1.8458	64.0105	43.0948	1002.2	126.663	312.576	0.1429	0.0181	0.0446	0.1069	5.1017	205.464	142.856	1200.2	114.603	124.206	0.1826	0.0174
					1245.4	59.3192	146.668	0.1393	0.0066	0.0164	0.029	0.3152	162.359	139.317	845.827	138.771	457.56	0.1114	0.0183	0.0603	0.0998	5.1885	189.915	111.386	986.033	181.361	261.17	0.105	0.0193	0.0278	0.1263	1.6701	152.097	104.981	1032.8	123.249	269.848	0.1269	0.0151	0.0331	0.1347	5.2388	175.163	126.873	1171	144.566	113.305	0.0859	0.0106
					1157	119.624	170.667	0.1726	0.0178	0.0255	0.0568	0.6555	215.933	172.621	1006.5	164.886	251.044	0.1217	0.0199	0.0304	0.154	4.0959	172.006	121.712											1232.3	101.441	102.834	0.1925	0.0158	0.0161	0.0929	0.9108	224.454	192.537	1147.5	134.612	147.059	0.1572	0.0184
					1157	103.058	186.977	0.0618	0.0055	0.01	0.0422	0.5597	77.237	61.7557	1158.3	132.719	127.577	0.1713	0.0196	0.0189	0.1546	1.4842	209.766	171.277	1047.5	141.455	231.069	0.1131	0.0153	0.025	0.156	2.5024	153.379	113.142	1016.4	130.536	280.655	0.1546	0.0199	0.0427	0.0848	4.3411	217.192	154.636
					1234.1	60.9647	165.672	0.1644	0.0081	0.0221	0.0239	0.4136	194.547	164.363	1166.7	117.271	170.441	0.1252	0.0126	0.0183	0.0469	0.7211	156.127	125.241	946.829	196.033	270.632	0.0491	0.0102	0.014	0.118	1.7346	73.3681	49.1456	1044.7	111.956	297.601	0.0644	0.0069	0.0183	0.0569	2.0448	89.6192	64.3796	1231	95.7229	117.756	0.2042	0.0159
					1202.2	84.2513	173.795	0.0922	0.0065	0.0133	0.039	0.5575	112.026	92.23	1187.9	120.042	128.815	0.184	0.0186	0.02	0.1022	1.0354	222.572	184.02	870.654	155.409	389.623	0.0635	0.0113	0.0284	0.1317	5.4988	103.278	63.5167	1102.8	133.768	219.753	0.1189	0.0144	0.0237	0.0556	0.7359	157.054	118.93	1198.2	118.568	114.847	0.183	0.0181
					859.972	124.023	466.07	0.1024	0.0148	0.0555	0.0524	4.3874	172.595	102.359											1023.9	146.103	260.534	0.1043	0.0149	0.0265	0.0818	1.1968	145.668	104.26											1143.9	123.656	166.726	0.1718	0.0186
					1142	117.397	180.292	0.135	0.0139	0.0213	0.0942	1.2357	170.168	134.983	1096.2	144.887	170.258	0.1442	0.0191	0.0224	0.2268	2.1483	185.618	144.171	996.776	166.821	274.242	0.0954	0.016	0.0262	0.0938	1.2547	137.604	95.3935	1082.9	113.633	235.661	0.1126	0.0118	0.0245	0.0899	1.3167	148.982	112.646
															982.331	112.192	364.549	0.1407	0.0161	0.0522	0.0654	3.2287	209.054	140.747	1041.3	140.387	242.348	0.1007	0.0136	0.0234	0.1009	1.2724	137.713	100.7	1188	109.556	130.52	0.066	0.0061	0.0073	0.0977	1.0618	79.3794	66.0347	1216.8	97.1326	118.879	0.1787	0.0143
															1054.4	254.679	130.828	0.1085	0.0262	0.0135	3.468	0.0961	148.197	108.52	1103.1	123.761	203.45	0.1019	0.0114	0.0188	0.1251	1.0611	132.064	101.852	1204.6	118.844	102.201	0.1817	0.0179	0.0154	0.1234	1.2199	215.072	181.726	1153.5	113.852	182.268	0.1855	0.0183
					1225.3	87.0644	141.964	0.1245	0.0088	0.0144	0.0744	0.8804	147.722	124.458	1052.1	123.177	265.518	0.1557	0.0182	0.0393	0.0983	3.9426	213.195	155.681	1012	145.801	276.918	0.1002	0.0144	0.0274	0.0765	1.3574	142.012	100.169	1064	116.203	271.141	0.1113	0.0122	0.0284	0.0399	0.7158	151.81	111.293	1290.2	61.7816	82.018	0.2211	0.0106
					1175.8	96.6724	170.314	0.0584	0.0048	0.0085	0.0832	1.4317	71.6392	58.3821	1173.2	96.6203	183.639	0.186	0.0153	0.0291	0.0437	0.6871	230.399	185.973	1107	138.918	180.962	0.0835	0.0105	0.0136	0.1473	1.4558	107.588	83.468	1113.4	122.413	189.343	0.154	0.0169	0.0262	0.1325	2.697	197.103	153.987	1138.4	113.332	177.416	0.1482	0.0148
															1082.2	188.874	143.858	0.1706	0.0298	0.0227	0.2224	3.2999	223.049	170.597											1204.7	93.0389	145.961	0.1734	0.0134	0.021	0.0454	0.5404	207.844	173.436	1141.8	112.479	174.85	0.1005	0.0099
															1059.1	149.059	218.661	0.1426	0.0201	0.0294	0.0821	0.9406	192.053	142.557	949.942	183.147	269.505	0.0792	0.0153	0.0225	0.2711	3.7167	117.005	79.2444	1164	107.401	151.654	0.1616	0.0149	0.0211	0.1292	2.0065	197.596	161.625	1207.2	106.469	126.141	0.16	0.0141
					1121.5	136.418	170.898	0.0963	0.0117	0.0147	0.1008	1.1821	122.643	96.2653											981.821	179.374	269.853	0.06	0.011	0.0165	0.118	1.6425	87.4263	59.9819	1107.3	103.526	239.957	0.1706	0.0159	0.037	0.0578	1.6538	223.458	170.552
					1189.8	119.489	119.772	0.1638	0.0164	0.0165	0.1359	2.1078	196.68	163.751	1088	125.675	229.765	0.1589	0.0184	0.0336	0.092	1.8948	210.806	158.897	940.75	204.093	281.974	0.0872	0.0189	0.0261	0.152	2.0286	132.263	87.2059	1023.8	137.667	267.037	0.1407	0.0189	0.0367	0.2429	7.0289	196.275	140.669	1231.8	95.3465	120.762	0.1951	0.0151
					1162.3	105.442	167.211	0.1823	0.0165	0.0262	0.0808	1.8483	225.072	182.308	1086	152.781	191.727	0.1524	0.0214	0.0269	0.1157	1.161	200.779	152.425	973.343	183.346	260.538	0.0908	0.0171	0.0243	0.1828	2.2614	132.238	90.82	1184.9	127.89	103.22	0.1899	0.0205	0.0165	0.1825	2.4144	226.904	189.87	1128	114.145	202.234	0.1784	0.0181
					1091.3	95.3285	269.808	0.1385	0.0121	0.0342	0.0465	2.1007	184.78	138.456	1027.6	141.693	261.361	0.1231	0.017	0.0313	0.1277	2.4735	171.447	123.146	926.499	239.271	220.881	0.0651	0.0168	0.0155	0.1675	2.1005	97.4506	65.1121	1160.8	107.458	174.68	0.0881	0.0082	0.0133	0.0955	1.2763	109.518	88.1038	1188.4	111.311	144.335	0.1355	0.0127
					1334.6	21.4915	108.699	0.1886	0.003	0.0154	0.0045	0.1679	207.018	188.619	1151.2	114.99	169.854	0.1867	0.0187	0.0276	0.1044	0.9948	232.957	186.748
					1089.6	119.911	240.39	0.0916	0.0101	0.0202	0.0471	0.8243	121.924	91.6247	1148.4	88.1696	213.116	0.1848	0.0142	0.0343	0.0515	0.8917	233.231	184.76	1033.9	118.886	285.99	0.1216	0.014	0.0336	0.0806	0.8778	169.203	121.589	1218.6	67.0558	164.767	0.1954	0.0108	0.0264	0.0364	0.5095	232.585	195.411	1213.1	107.19	121.816	0.1438	0.0127
					1172.9	112.188	151.914	0.1451	0.0139	0.0188	0.093	1.1022	177.731	145.065	1063.1	147.435	235.986	0.1689	0.0234	0.0375	0.0922	1.5665	229.856	168.929	981.294	160.759	278.99	0.0656	0.0107	0.0186	0.1313	2.0281	94.9784	65.5868	1162.5	79.5333	202.177	0.175	0.012	0.0304	0.0458	1.6378	217.427	175.016	1143.5	133.016	159.345	0.1511	0.0176
					1120.7	117.021	199.488	0.1725	0.018	0.0307	0.0891	1.8033	221.262	172.534	1027	173.871	194.414	0.0949	0.0161	0.018	0.2445	5.2809	128.909	94.8833											1076.1	133.513	198.668	0.1464	0.0182	0.027	0.1227	3.5478	191.655	146.447	1192.3	88.3044	158.351	0.1732	0.0128
					924.722	105.929	433.016	0.0993	0.0114	0.0465	0.0368	4.4329	157.236	99.3393											1008.6	158.809	267.347	0.0611	0.0096	0.0162	0.1138	1.4868	86.9169	61.1009	1073.9	147.321	197.775	0.1305	0.0179	0.024	0.164	2.4983	172.399	130.473	1168.1	101.7	186.722	0.1749	0.0152
					1260	95.791	82.3723	0.1321	0.01	0.0086	0.0771	0.8912	150.812	132.129	1088.3	103.424	253.622	0.1358	0.0129	0.0316	0.0849	1.704	180.318	135.774	931.886	188.402	297.057	0.1005	0.0203	0.032	0.1614	3.3538	152.878	100.515	1204.4	94.7852	148.547	0.1882	0.0148	0.0232	0.0431	0.7023	226.22	188.197
					1143.4	143.165	132.384	0.137	0.0172	0.0159	0.1787	1.372	170.006	136.993	1109.6	127.703	187.414	0.1301	0.015	0.022	0.2174	4.0317	167.074	130.122	949.776	195.34	280.256	0.0672	0.0138	0.0198	0.1522	3.4735	100.906	67.2372											1216.1	105.257	107.846	0.1895	0.0164
					1205.4	93.3246	146.415	0.1088	0.0084	0.0132	0.0503	0.6907	130.447	108.806	1192	104.321	143.961	0.1805	0.0158	0.0218	0.1111	1.1889	218.118	180.518	953.867	202.425	267.72	0.1204	0.0256	0.0338	0.1508	3.9311	179.789	120.431
															1117.4	107.957	221.14	0.1634	0.0158	0.0323	0.0642	1.3403	211.523	163.4											1128	143.256	159.13	0.1728	0.0219	0.0244	0.1812	4.785	219.078	172.764	1118.7	133.967	158.65	0.1626	0.0195
					1127.9	92.967	224.856	0.179	0.0148	0.0357	0.0437	1.2151	229.409	178.977	1139.6	88.0528	218.114	0.1794	0.0139	0.0343	0.0508	0.9057	227.594	179.396	982.988	202.563	226.721	0.1037	0.0214	0.0239	0.2281	3.4551	149.032	103.731	1159	123.934	142.617	0.1451	0.0155	0.0179	0.1004	1.5556	178.48	145.107	1216.6	98.4388	107.951	0.1428	0.0116
					1170.9	118.833	135.451	0.1417	0.0144	0.0164	0.1329	2.4107	172.532	141.749	1137	103.346	197.788	0.1623	0.0148	0.0282	0.0873	1.7456	205.326	162.333	999.943	108.383	331.064	0.0953	0.0103	0.0316	0.0637	1.2244	137.244	95.3434	1155.9	104.916	177.873	0.1803	0.0164	0.0277	0.088	1.0435	224.38	180.277	1292.4	57.2601	105.211	0.141	0.0062
					1179.6	146.836	108.295	0.1509	0.0188	0.0139	0.1138	1.4694	183.589	150.941	915.408	170.314	331.071	0.1047	0.0195	0.0379	0.1138	2.4314	161.998	104.669	971.864	172.296	279.434	0.0894	0.0159	0.0257	0.1732	3.1046	130.992	89.4263	1204.1	103.068	127.684	0.1635	0.014	0.0173	0.0888	0.8503	194.808	163.478	1211.4	97.4582	140.022	0.1254	0.0101
					1206.9	98.516	135.404	0.192	0.0157	0.0215	0.0781	1.3657	229.258	192.037	1048	114.79	261.771	0.1131	0.0124	0.0282	0.1428	2.0385	153.67	113.051	1023.9	144.953	248.229	0.0831	0.0118	0.0201	0.1383	1.0126	114.975	83.075	1229.2	80.903	140.983	0.2161	0.0142	0.0248	0.038	0.6719	255.155	216.139	1155.9	126.633	144.4	0.1848	0.0202
					1222.6	73.2914	156.971	0.2266	0.0136	0.0291	0.0355	0.6662	269.279	226.602											1011	178.209	233.573	0.0788	0.0139	0.0182	0.1179	1.3219	110.86	78.7754	1197.4	111.237	132.864	0.2051	0.019	0.0228	0.0613	1.0071	246.857	205.053	1235.3	94.7318	104.036	0.2191	0.0168
					1228	117.218	108.807	0.1921	0.0183	0.017	0.0695	0.9351	227.412	192.061	1052.7	150.589	210.024	0.1081	0.0155	0.0216	0.2443	5.9335	145.132	108.1	910.479	191.696	292.576	0.0845	0.0178	0.0272	0.2173	2.752	129.505	84.5396	1023.9	135.333	274.436	0.1504	0.0199	0.0403	0.1336	4.7884	210.63	150.43	1092.3	166.667	163.034	0.0692	0.0106
					1152.4	134.931	141.009	0.1154	0.0135	0.0141	0.0907	0.7913	143.06	115.423	977.158	150.212	297.527	0.1487	0.0229	0.0453	0.1366	5.4809	216.776	148.66	893.344	215.441	287.853	0.0668	0.0161	0.0215	0.2011	3.2841	104.414	66.7872	1219.2	111.952	110.725	0.2123	0.0195	0.0193	0.0999	1.5862	251.03	212.261	1191.9	112.445	126.588	0.1463	0.0138
					1195.3	74.3317	172.227	0.1662	0.0103	0.024	0.0506	0.6341	200.535	166.243	1124.1	129.904	190.161	0.1217	0.0141	0.0206	0.1294	2.1976	156.397	121.736	899.207	182.856	334.725	0.0483	0.0098	0.018	0.1076	1.6709	76.1462	48.3285	1164.3	88.1472	191.492	0.1757	0.0133	0.0289	0.0544	1.0471	217.869	175.676	1029.5	175.862	201.794	0.1324	0.0226
																									1031.4	156.481	223.575	0.0824	0.0125	0.0179	0.1444	1.6322	112.764	82.4007	1038.6	137.912	242.001	0.1555	0.0207	0.0362	0.155	4.7859	212.413	155.523
					1118.9	86.4925	247.789	0.0929	0.0072	0.0206	0.0452	1.1093	120.623	92.8751											1032.2	140.14	268.002	0.1341	0.0182	0.0348	0.0952	2.5919	187.159	134.126	1171	121.576	138.92	0.1434	0.0149	0.017	0.1132	1.3378	175.249	143.358	1154.3	125.387	152.596	0.1769	0.0192
					1234.4	84.4114	124.328	0.1056	0.0072	0.0106	0.0667	0.7093	123.471	105.611											965.502	186.862	268.579	0.1113	0.0215	0.031	0.1852	4.1788	163.85	111.333	1174.7	117.507	135.346	0.1552	0.0155	0.0179	0.1262	1.7916	188.571	155.17	1062.1	159.67	208.214	0.1297	0.0195
					1165.7	103.805	155.968	0.061	0.0054	0.0082	0.1401	3.2852	74.6549	61.0497											915.003	238.188	249.076	0.0532	0.0139	0.0145	0.1599	2.3145	81.5474	53.2111	1173.3	113.446	161.608	0.1826	0.0177	0.0251	0.0752	1.1461	225.36	182.563	1165.9	105.973	160.051	0.1783	0.0162
					1124.5	0.5202	235.883	0.142	6.5674e-05	0.0298	2.7916	2.1217	171.815	141.969											1033.6	176.186	199.049	0.0814	0.0139	0.0157	0.1923	2.1407	110.906	81.3673	1175.9	116.749	140.318	0.1479	0.0147	0.0176	0.1009	1.3019	180.2	147.873
					1187.1	100.216	168.193	0.1297	0.0109	0.0184	0.0715	1.2402	158.991	129.671	1159.8	78.2976	219.805	0.0957	0.0065	0.0181	0.0406	0.6719	120.272	95.6799	1057.2	149.215	236.86	0.0876	0.0124	0.0196	0.0928	0.9672	119.523	87.5509	1201.8	97.703	143.781	0.1871	0.0152	0.0224	0.0465	0.874	224.705	187.108
															1067.8	123.759	245.161	0.1537	0.0178	0.0353	0.1326	3.262	206.787	153.689	1198.3	69.0292	177.693	0.1099	0.0063	0.0163	0.0432	0.7801	132.512	109.887	1154	99.783	189.174	0.1766	0.0153	0.029	0.0509	0.8858	220.829	176.609	1215.6	80.8011	155.292	0.1986	0.0132
															1248.6	81.7301	121.647	0.2086	0.0137	0.0203	0.0451	0.4376	242.599	208.619											1096.2	129.826	198.296	0.1684	0.0199	0.0305	0.0882	1.7285	218.853	168.434
					1189.9	59.9804	204.464	0.1904	0.0096	0.0327	0.0241	0.5132	232.738	190.418	1049.9	151.731	207.019	0.1282	0.0185	0.0253	0.1698	3.369	171.966	128.171	1005	153.673	261.138	0.1183	0.0181	0.0307	0.1514	1.8639	167.169	118.328	1136.6	111.337	182.322	0.1686	0.0165	0.027	0.1185	4.1254	212.105	168.557	1047.7	178.724	211.469	0.1212	0.0207
															1122.7	89.7507	248	0.16	0.0128	0.0354	0.0388	0.9068	208.187	160.04	941.201	212.782	232.542	0.0886	0.02	0.0219	0.2434	2.7274	130.459	88.5579	1114.4	103.065	231.71	0.1566	0.0145	0.0326	0.0517	1.706	203.689	156.636	1188.5	133.63	142.854	0.1772	0.0199
					1181.3	101.668	143.468	0.1961	0.0169	0.0238	0.0689	1.0552	236.775	196.086	1093.7	124.61	219.084	0.1797	0.0205	0.036	0.1146	2.2851	236.15	179.685	971.657	179.346	270.928	0.0923	0.017	0.0257	0.1698	2.3383	135.062	92.2927											1276.3	80.2786	101.374	0.1901	0.012
															1113.9	139.711	178.879	0.158	0.0198	0.0254	0.1365	2.1171	203.229	158.032	997.989	190.149	220.598	0.0935	0.0178	0.0207	0.1969	2.1096	132.011	93.5205											1159.7	122.129	146.21	0.1768	0.0186
					1168.2	117.503	166.227	0.1741	0.0175	0.0248	0.0598	1.8954	216.4	174.112	1182.8	112.508	152.052	0.1759	0.0167	0.0226	0.0648	0.6263	215.203	175.865	959.28	199.226	254.004	0.0959	0.0199	0.0254	0.2357	3.0293	141.216	95.9043	1077.6	133.46	229.743	0.156	0.0193	0.0333	0.1071	4.1364	208.609	156.024
				Mean	1157.94	100.038	184.161	0.144452	0.0121647	0.0227288	0.124548	1.34209	179.343	144.452	1093.48	126.306	218.043	0.151367	0.0171776	0.029949	0.17241	1.99189	198.482	151.371	984.126	174.294	262.284	0.0897328	0.0155448	0.0234914	0.146071	2.14935	128.775	89.7358	1133.22	115.364	187.073	0.156784	0.0158373	0.0254529	0.0964843	2.16883	198.067	156.784	1179.5	113.669	142.892	0.164535	0.0154306
				Variance	6574.24	1144.77	5191.41	0.00184522	2.36124e-05	0.000108717	0.141487	1.03653	2468.38	1845.08	5186.47	1084.88	3836.7	0.000846372	1.78617e-05	8.80025e-05	0.229346	2.05354	1072.64	846.566	5675.82	1519.86	2337.91	0.000557012	1.84925e-05	3.39111e-05	0.00272161	1.03909	885.896	557.058	4198	280.047	3070.25	0.00110456	1.22388e-05	6.36335e-05	0.00171673	2.44947	1422.92	1104.36	3373.46	747.23	953.795	0.00124466	1.24609e-05
				SD	81.0817	33.8344	72.0514	0.0429561	0.00485926	0.0104268	0.376148	1.0181	49.6828	42.9544	72.0172	32.9376	61.9411	0.0290925	0.00422632	0.00938096	0.4789	1.43302	32.7511	29.0958	75.338	38.9853	48.3519	0.0236011	0.00430029	0.00582333	0.0521691	1.01936	29.764	23.6021	64.792	16.7346	55.4098	0.0332349	0.0034984	0.00797706	0.0414334	1.56508	37.7216	33.2319	58.0815	27.3355	30.8836	0.0352798	0.00353
				Count	52	52	52	52	52	52	52	52	52	52	49	49	49	49	49	49	49	49	49	49	58	58	58	58	58	58	58	58	58	58	51	51	51	51	51	51	51	51	51	51	49	49	49	49	49
					Cell	B0	Variance	B1	Variance	B2	Variance	C0	Variance	C1	Variance	C2	Variance	Tau1	Variance	Tau2	Variance	H0	Variance	H∞	Variance
					1	1157.94	6574.24	100.038	1144.77	184.161	5191.41	0.144452	0.00184522	0.0121647	2.36124e-05	0.0227288	0.000108717	0.124548	0.141487	1.34209	1.03653	179.343	2468.38	144.452	1845.08
					2	1093.48	5186.47	126.306	1084.88	218.043	3836.7	0.151367	0.000846372	0.0171776	1.78617e-05	0.029949	8.80025e-05	0.17241	0.229346	1.99189	2.05354	198.482	1072.64	151.371	846.566
					3	984.126	5675.82	174.294	5675.82	262.284	2337.91	0.0897328	0.000557012	0.0155448	1.84925e-05	0.0234914	3.39111e-05	0.146071	0.00272161	2.14935	1.03909	128.775	557.058	89.7358	557.058
					4	1133.22	280.047	115.364	280.047	187.073	3070.25	0.156784	0.00110456	0.0158373	1.22388e-05	0.0254529	6.36335e-05	0.0964843	0.00171673	2.16883	2.44947	198.067	1422.92	156.784	1104.36
					5	1179.5	3373.46	113.669	747.23	142.892	953.795	0.164535	0.00124466	0.0154306	1.24609e-05	0.0196592	2.61465e-05	0.0984245	0.00179027	1.53878	0.880634	199.622	1527.05	164.537	1244.49
					Mean	1109.65		125.934		198.891		0.141374		0.015231		0.0242563		0.127588		1.83819		180.858		141.376
					Mean Varinance	4218.01		1786.55		3078.01		0.00111957		1.69333e-05		6.40822e-05		0.0754123		1.49185		1409.61		1119.51
					SD	64.9462		42.2676		55.4798		0.0334599		0.00411501		0.00800514		0.274613		1.22141		37.5448		33.4591
																	Median	0.124548		1.99189		198.067		151.371
																	Min	0.0964843		1.34209		128.775		89.7358
																	Max	0.17241		2.16883		199.622		164.537
[truncated: 5 more columns]

## Sheet: Power_law_vol1_eg
Forearm		VOL4	Cell1				Cell1											FC no.	Strain rate (1/s)	Stress (MPa)	Stress c =210	Power law fit	a	b	c
a*x^b+c						FC no.	B0	B1	B2	C0	C1	C2	Tau1	Tau2	H0	H∞		1	0.266196	61.5899	58.348	Herschel-Bulkley	30.2202	0.0998	31.8671
						1	750.967	149.178	526.268	0.0956	0.019	0.067	0.1555	7.4445	181.568	95.5904			0.265417	61.5987	58.3402	a*x^b+c
																			0.264641	61.6086	58.3325
																			0.263868	61.6169	58.3248
																			0.263097	61.6186	58.317
																			0.262328	61.6076	58.3093
																			0.261562	61.5791	58.3016
																			0.260798	61.5315	58.2939
																			0.260036	61.4683	58.2862
																			0.259277	61.3972	58.2785
																			0.25852	61.3275	58.2708
																			0.257766	61.2667	58.2631
																			0.257014	61.2176	58.2554
																			0.256264	61.1781	58.2477
																			0.255517	61.1435	58.24
																			0.254772	61.1086	58.2323
																			0.254029	61.0709	58.2246
																			0.253289	61.031	58.217
																			0.252551	60.9918	58.2093
																			0.251815	60.9554	58.2016
																			0.251082	60.9219	58.194
																			0.250351	60.8883	58.1863
																			0.249622	60.8498	58.1786
																			0.248895	60.8031	58.171
																			0.248171	60.7476	58.1633
																			0.247449	60.6864	58.1557
																			0.246729	60.6241	58.148
																			0.246012	60.565	58.1404
																			0.245297	60.511	58.1328
																			0.244584	60.4618	58.1251
																			0.243873	60.4161	58.1175
																			0.243165	60.3733	58.1099
																			0.242458	60.3335	58.1023
																			0.241754	60.298	58.0947
																			0.241052	60.2671	58.0871
																			0.240353	60.2403	58.0795
																			0.239655	60.2158	58.0719
																			0.23896	60.1914	58.0643
																			0.238267	60.1649	58.0567
																			0.237576	60.135	58.0491
																			0.236887	60.1016	58.0415
																			0.2362	60.0656	58.0339
																			0.235516	60.0282	58.0263
																			0.234833	59.9899	58.0188
																			0.234153	59.9497	58.0112
																			0.233475	59.9053	58.0036
																			0.232799	59.8545	57.9961
																			0.232125	59.7971	57.9885
																			0.231453	59.7358	57.9809
																			0.230784	59.6757	57.9734
																			0.230116	59.6222	57.9658
																			0.229451	59.5788	57.9583
																			0.228787	59.5461	57.9508
																			0.228126	59.5218	57.9432
																			0.227467	59.5025	57.9357
																			0.22681	59.4852	57.9282
																			0.226154	59.4679	57.9207
																			0.225501	59.4498	57.9131
																			0.22485	59.4308	57.9056
																			0.224201	59.4122	57.8981
																			0.223554	59.3955	57.8906
																			0.22291	59.3829	57.8831
																			0.222267	59.3754	57.8756
																			0.221626	59.3724	57.8681
																			0.220987	59.3713	57.8606
																			0.22035	59.3681	57.8531
																			0.219715	59.359	57.8457
																			0.219082	59.3412	57.8382
																			0.218451	59.3143	57.8307
																			0.217822	59.2792	57.8232
																			0.217195	59.2376	57.8158
																			0.21657	59.1911	57.8083
																			0.215947	59.1411	57.8008
																			0.215326	59.0892	57.7934
																			0.214707	59.0376	57.7859
																			0.21409	58.9888	57.7785
																			0.213474	58.9455	57.7711
																			0.212861	58.9088	57.7636
																			0.212249	58.8779	57.7562
																			0.21164	58.8501	57.7488
																			0.211032	58.8225	57.7413
																			0.210427	58.7926	57.7339
																			0.209823	58.7594	57.7265
																			0.209221	58.7229	57.7191
																			0.208621	58.6836	57.7117
																			0.208023	58.6428	57.7043
																			0.207426	58.602	57.6969
																			0.206832	58.5639	57.6895
																			0.206239	58.5317	57.6821
																			0.205648	58.5081	57.6747
																			0.205059	58.4943	57.6673
																			0.204472	58.489	57.6599
																			0.203887	58.4882	57.6525
																			0.203304	58.4869	57.6452
																			0.202722	58.4802	57.6378
																			0.202143	58.4645	57.6304
																			0.201565	58.4388	57.6231
																			0.200989	58.4045	57.6157
																			0.200414	58.3643	57.6084
																			0.199842	58.322	57.601
																			0.199271	58.2816	57.5937
																			0.198702	58.2468	57.5863
																			0.198135	58.2203	57.579
																			0.19757	58.2032	57.5717
																			0.197006	58.1934	57.5643
																			0.196444	58.1863	57.557
																			0.195884	58.1765	57.5497
																			0.195326	58.1605	57.5424
																			0.194769	58.1392	57.5351
																			0.194214	58.1178	57.5278
																			0.193661	58.1023	57.5205
																			0.19311	58.0967	57.5132
																			0.19256	58.0991	57.5059
																			0.192012	58.1025	57.4986
																			0.191466	58.0984	57.4913
																			0.190921	58.0807	57.484
																			0.190379	58.0492	57.4767
																			0.189838	58.0093	57.4695
																			0.189298	57.9693	57.4622
																			0.18876	57.9363	57.4549
																			0.188224	57.9132	57.4477
																			0.18769	57.8975	57.4404
																			0.187157	57.8838	57.4331
																			0.186626	57.8659	57.4259
																			0.186097	57.8397	57.4187
																			0.185569	57.8034	57.4114
																			0.185043	57.758	57.4042
																			0.184519	57.706	57.3969
																			0.183996	57.6511	57.3897
																			0.183475	57.5983	57.3825
																			0.182955	57.5539	57.3753
																			0.182437	57.5238	57.3681
																			0.181921	57.5112	57.3608
																			0.181406	57.5153	57.3536
																			0.180893	57.5314	57.3464
																			0.180382	57.5523	57.3392
																			0.179872	57.572	57.332
																			0.179364	57.5868	57.3249
																			0.178857	57.5967	57.3177
																			0.178352	57.6033	57.3105
																			0.177849	57.6083	57.3033
																			0.177347	57.6117	57.2961
																			0.176846	57.6119	57.289
																			0.176348	57.6065	57.2818
																			0.17585	57.5943	57.2746
																			0.175355	57.575	57.2675
																			0.174861	57.5502	57.2603
																			0.174368	57.5227	57.2532
																			0.173877	57.4952	57.246
																			0.173388	57.4697	57.2389
																			0.1729	57.4473	57.2318
																			0.172413	57.4291	57.2246
																			0.171928	57.4154	57.2175
																			0.171445	57.4062	57.2104
																			0.170963	57.4001	57.2033
																			0.170483	57.3939	57.1962
																			0.170004	57.3832	57.189
																			0.169526	57.3639	57.1819
																			0.16905	57.3331	57.1748
																			0.168576	57.2897	57.1677
																			0.168103	57.2343	57.1607
																			0.167632	57.1693	57.1536
																			0.167162	57.0985	57.1465
																			0.166693	57.0287	57.1394
																			0.166226	56.9686	57.1323
																			0.165761	56.9274	57.1253
																			0.165297	56.9112	57.1182
																			0.164834	56.9209	57.1111
																			0.164373	56.9509	57.1041
																			0.163913	56.9916	57.097
																			0.163455	57.0318	57.09
																			0.162998	57.063	57.0829
																			0.162542	57.0806	57.0759
																			0.162088	57.0843	57.0688
																			0.161636	57.0768	57.0618
																			0.161184	57.0617	57.0548
																			0.160735	57.0415	57.0478
																			0.160286	57.0172	57.0407
																			0.159839	56.9891	57.0337
																			0.159394	56.9581	57.0267
																			0.15895	56.9272	57.0197
																			0.158507	56.9012	57.0127
																			0.158065	56.8851	57.0057
																			0.157625	56.8812	56.9987
																			0.157187	56.8883	56.9917
																			0.156749	56.903	56.9847
																			0.156313	56.921	56.9778
																			0.155879	56.9397	56.9708
																			0.155446	56.9589	56.9638
																			0.155014	56.9799	56.9568
																			0.154583	57.0036	56.9499
																			0.154154	57.0294	56.9429
																			0.153726	57.0549	56.936
																			0.1533	57.0758	56.929
																			0.152875	57.0874	56.9221
																			0.152451	57.0851	56.9151
																			0.152028	57.0666	56.9082
																			0.151607	57.0326	56.9013
																			0.151188	56.987	56.8943
																			0.150769	56.9355	56.8874
																			0.150352	56.8849	56.8805
																			0.149936	56.8402	56.8736
																			0.149521	56.8048	56.8667
																			0.149108	56.7795	56.8598
																			0.148696	56.7638	56.8529
																			0.148285	56.7567	56.846
																			0.147876	56.7568	56.8391
																			0.147467	56.7633	56.8322
																			0.147061	56.7754	56.8253
																			0.146655	56.7918	56.8184
																			0.146251	56.8107	56.8116
																			0.145848	56.8298	56.8047
																			0.145446	56.8475	56.7978
																			0.145045	56.8633	56.791
																			0.144646	56.8777	56.7841
																			0.144248	56.8922	56.7773
																			0.143851	56.9077	56.7704
																			0.143455	56.9235	56.7636
																			0.143061	56.9372	56.7567
																			0.142668	56.9455	56.7499
																			0.142276	56.9455	56.7431
																			0.141885	56.9351	56.7362
																			0.141496	56.9139	56.7294
																			0.141108	56.8824	56.7226
																			0.140721	56.8409	56.7158
																			0.140335	56.7897	56.709
																			0.13995	56.7281	56.7022
																			0.139567	56.6554	56.6954
																			0.139185	56.5723	56.6886
																			0.138804	56.4835	56.6818
																			0.138424	56.3979	56.675
																			0.138045	56.3273	56.6682
																			0.137668	56.2824	56.6615
																			0.137291	56.2694	56.6547
																			0.136916	56.2873	56.6479
																			0.136543	56.3282	56.6412
																			0.13617	56.3812	56.6344
																			0.135798	56.4363	56.6276
																			0.135428	56.4871	56.6209
																			0.135058	56.5311	56.6141
																			0.13469	56.5678	56.6074
																			0.134323	56.5961	56.6007
																			0.133958	56.614	56.5939
																			0.133593	56.6186	56.5872
																			0.133229	56.609	56.5805
																			0.132867	56.5881	56.5738
																			0.132506	56.5617	56.5671
																			0.132146	56.5371	56.5604
																			0.131787	56.5193	56.5537
																			0.131429	56.5095	56.547
																			0.131072	56.5053	56.5403
																			0.130716	56.5039	56.5336
																			0.130362	56.5041	56.5269
																			0.130008	56.5067	56.5202
																			0.129656	56.5139	56.5135
																			0.129305	56.5264	56.5069
																			0.128955	56.5426	56.5002
																			0.128606	56.5591	56.4935
																			0.128258	56.572	56.4869
																			0.127911	56.579	56.4802
																			0.127565	56.5793	56.4736
																			0.127221	56.5728	56.4669
																			0.126877	56.5598	56.4603
																			0.126534	56.541	56.4537
																			0.126193	56.5182	56.447
																			0.125852	56.4941	56.4404
																			0.125513	56.4717	56.4338
																			0.125175	56.4531	56.4272
																			0.124838	56.4385	56.4206
																			0.124501	56.4264	56.4139
																			0.124166	56.4137	56.4073
																			0.123832	56.3977	56.4007
																			0.123499	56.3769	56.3942
																			0.123167	56.3517	56.3876
																			0.122836	56.3244	56.381
																			0.122506	56.2983	56.3744
																			0.122178	56.2764	56.3678
																			0.12185	56.2605	56.3613
																			0.121523	56.251	56.3547
																			0.121197	56.2472	56.3481
																			0.120872	56.2484	56.3416
																			0.120549	56.254	56.335
																			0.120226	56.2627	56.3285
																			0.119904	56.2723	56.3219
																			0.119583	56.279	56.3154
																			0.119264	56.2797	56.3089
																			0.118945	56.2733	56.3024
																			0.118627	56.2623	56.2958
																			0.11831	56.2514	56.2893
																			0.117995	56.2451	56.2828
																			0.11768	56.2453	56.2763
																			0.117366	56.2503	56.2698
																			0.117053	56.2571	56.2633
																			0.116741	56.2636	56.2568
																			0.11643	56.2709	56.2503
																			0.11612	56.2817	56.2438
																			0.115812	56.2982	56.2373
																			0.115504	56.3188	56.2309
																			0.115197	56.3384	56.2244
																			0.114891	56.3505	56.2179
																			0.114585	56.3505	56.2115
																			0.114281	56.3386	56.205
																			0.113978	56.3197	56.1986
																			0.113676	56.3004	56.1921
																			0.113375	56.2853	56.1857
																			0.113074	56.2748	56.1792
																			0.112775	56.2658	56.1728
																			0.112476	56.2549	56.1664
																			0.112179	56.2406	56.1599
																			0.111882	56.2247	56.1535
																			0.111587	56.2107	56.1471
																			0.111292	56.201	56.1407
																			0.110998	56.1951	56.1343
																			0.110705	56.1903	56.1279
																			0.110413	56.184	56.1215
																			0.110122	56.1759	56.1151
																			0.109832	56.1682	56.1087
																			0.109542	56.1635	56.1024
																			0.109254	56.1623	56.096
																			0.108967	56.1619	56.0896
																			0.10868	56.1576	56.0832
																			0.108394	56.1459	56.0769
																			0.108109	56.1269	56.0705
																			0.107826	56.1036	56.0642
																			0.107543	56.0797	56.0578
																			0.10726	56.0567	56.0515
																			0.106979	56.033	56.0452
																			0.106699	56.0059	56.0388
																			0.106419	55.9744	56.0325
																			0.106141	55.9412	56.0262
																			0.105863	55.9122	56.0199
																			0.105586	55.8933	56.0135
																			0.10531	55.8868	56.0072
																			0.105035	55.89	56.0009
																			0.10476	55.8961	55.9946
																			0.104487	55.8981	55.9883
																			0.104214	55.8922	55.9821
																			0.103943	55.8792	55.9758
																			0.103672	55.8638	55.9695
																			0.103402	55.851	55.9632
																			0.103133	55.8434	55.957
																			0.102864	55.8398	55.9507
																			0.102597	55.8372	55.9444
																			0.10233	55.8339	55.9382
																			0.102064	55.8315	55.9319
																			0.101799	55.835	55.9257
																			0.101535	55.8494	55.9194
																			0.101271	55.876	55.9132
																			0.101009	55.9103	55.907
																			0.100747	55.943	55.9008
																			0.100486	55.9647	55.8945
																			0.100226	55.9698	55.8883
																			0.0999669	55.9589	55.8821
																			0.0997084	55.9378	55.8759
																			0.0994507	55.9138	55.8697
																			0.0991938	55.8921	55.8635
																			0.0989377	55.8744	55.8573
																			0.0986825	55.8601	55.8511
																			0.098428	55.8481	55.845
																			0.0981743	55.8384	55.8388
																			0.0979214	55.8323	55.8326
																			0.0976693	55.8301	55.8265
																			0.097418	55.8304	55.8203
																			0.0971675	55.8288	55.8141
																			0.0969177	55.8196	55.808
																			0.0966688	55.7974	55.8018
																			0.0964206	55.7605	55.7957
																			0.0961731	55.7114	55.7896
																			0.0959265	55.6563	55.7834
																			0.0956806	55.6042	55.7773
																			0.0954355	55.5636	55.7712
																			0.0951912	55.5411	55.7651
																			0.0949476	55.5395	55.759
																			0.0947048	55.5574	55.7529
																			0.0944627	55.5894	55.7468
																			0.0942214	55.6276	55.7407
																			0.0939809	55.6634	55.7346
																			0.0937411	55.6902	55.7285
																			0.093502	55.704	55.7224
																			0.0932637	55.7045	55.7163
																			0.0930261	55.6943	55.7103
																			0.0927893	55.677	55.7042
																			0.0925532	55.6561	55.6982
																			0.0923179	55.635	55.6921
																			0.0920833	55.6168	55.686
																			0.0918494	55.6039	55.68
																			0.0916162	55.5977	55.674
																			0.0913838	55.597	55.6679
																			0.0911521	55.5966	55.6619
																			0.0909212	55.5885	55.6559
																			0.0906909	55.5638	55.6499
																			0.0904614	55.517	55.6438
																			0.0902325	55.4476	55.6378
																			0.0900044	55.3625	55.6318
																			0.089777	55.273	55.6258
																			0.0895504	55.1919	55.6198
																			0.0893244	55.1292	55.6138
																			0.0890991	55.0903	55.6079
																			0.0888745	55.0756	55.6019
																			0.0886506	55.0819	55.5959
																			0.0884275	55.1042	55.5899
																			0.088205	55.1371	55.584
																			0.0879832	55.1752	55.578
																			0.0877621	55.2126	55.5721
																			0.0875417	55.2436	55.5661
																			0.087322	55.2636	55.5602
																			0.087103	55.2706	55.5542
																			0.0868846	55.2662	55.5483
																			0.086667	55.2549	55.5424
																			0.08645	55.2428	55.5365
																			0.0862337	55.2343	55.5305
																			0.0860181	55.2319	55.5246
																			0.0858031	55.2346	55.5187
																			0.0855888	55.24	55.5128
																			0.0853752	55.2455	55.5069
																			0.0851622	55.2498	55.501
																			0.0849499	55.253	55.4951
																			0.0847383	55.2554	55.4893
																			0.0845273	55.2566	55.4834
																			0.084317	55.255	55.4775
																			0.0841073	55.2483	55.4717
																			0.0838984	55.2351	55.4658
																			0.08369	55.2162	55.4599
																			0.0834823	55.1949	55.4541
																			0.0832752	55.1762	55.4482
																			0.0830688	55.1646	55.4424
																			0.0828631	55.1629	55.4366
																			0.082658	55.1712	55.4307
																			0.0824535	55.1885	55.4249
																			0.0822496	55.2129	55.4191
																			0.0820464	55.2417	55.4133
																			0.0818438	55.2712	55.4075
																			0.0816419	55.2965	55.4017
																			0.0814406	55.3123	55.3959
																			0.0812399	55.3155	55.3901
																			0.0810398	55.306	55.3843
																			0.0808404	55.2879	55.3785
																			0.0806416	55.2667	55.3727
																			0.0804434	55.2469	55.367
																			0.0802458	55.2298	55.3612
																			0.0800488	55.2141	55.3554
																			0.0798525	55.1975	55.3497
																			0.0796567	55.1795	55.3439
																			0.0794616	55.1623	55.3382
																			0.0792671	55.1497	55.3324
																			0.0790732	55.1449	55.3267
																			0.0788799	55.1482	55.321
																			0.0786872	55.1567	55.3152
																			0.0784951	55.1658	55.3095
																			0.0783036	55.1714	55.3038
																			0.0781127	55.1717	55.2981
																			0.0779224	55.1668	55.2924
																			0.0777326	55.1579	55.2867
																			0.0775435	55.1461	55.281
																			0.077355	55.1323	55.2753
																			0.077167	55.1172	55.2696
																			0.0769796	55.1031	55.264
																			0.0767929	55.0933	55.2583
																			0.0766066	55.0902	55.2526
																			0.0764211	55.094	55.247
																			0.076236	55.102	55.2413
																			0.0760515	55.1099	55.2357
																			0.0758676	55.1146	55.23
																			0.0756843	55.1158	55.2244
																			0.0755016	55.1158	55.2187
																			0.0753194	55.1173	55.2131
																			0.0751378	55.1208	55.2075
																			0.0749568	55.1234	55.2019
																			0.0747763	55.1205	55.1963
																			0.0745964	55.1081	55.1906
																			0.074417	55.085	55.185
																			0.0742382	55.0538	55.1794
																			0.07406	55.0189	55.1739
																			0.0738823	54.9844	55.1683
																			0.0737051	54.9526	55.1627
																			0.0735286	54.9239	55.1571
																			0.0733525	54.8969	55.1515
																			0.0731771	54.8702	55.146
																			0.0730021	54.8423	55.1404
																			0.0728277	54.8116	55.1349
																			0.0726539	54.7761	55.1293
																			0.0724806	54.7336	55.1238
																			0.0723078	54.6847	55.1182
																			0.0721356	54.6336	55.1127
																			0.0719639	54.5879	55.1072
																			0.0717928	54.5564	55.1016
																			0.0716221	54.5443	55.0961
																			0.071452	54.5502	55.0906
																			0.0712825	54.5673	55.0851
																			0.0711134	54.5859	55.0796
																			0.0709449	54.5998	55.0741
																			0.070777	54.6081	55.0686
																			0.0706095	54.615	55.0631
																			0.0704425	54.626	55.0577
																			0.0702761	54.6435	55.0522
																			0.0701102	54.6662	55.0467
																			0.0699449	54.6901	55.0413
																			0.06978	54.7107	55.0358
																			0.0696156	54.7248	55.0303
																			0.0694518	54.7302	55.0249
																			0.0692884	54.7252	55.0195
																			0.0691256	54.7087	55.014
																			0.0689633	54.6815	55.0086
																			0.0688015	54.6477	55.0032
																			0.0686402	54.6142	54.9978
																			0.0684794	54.5888	54.9923
																			0.0683191	54.5771	54.9869
																			0.0681593	54.5802	54.9815
																			0.068	54.595	54.9761
																			0.0678411	54.6159	54.9707
																			0.0676828	54.6377	54.9654
																			0.067525	54.6568	54.96
																			0.0673677	54.6708	54.9546
																			0.0672108	54.6786	54.9492
																			0.0670545	54.6784	54.9439
																			0.0668986	54.669	54.9385
																			0.0667432	54.6501	54.9331
																			0.0665883	54.6237	54.9278
																			0.0664339	54.594	54.9225
																			0.06628	54.5665	54.9171
																			0.0661265	54.5458	54.9118
																			0.0659735	54.534	54.9065
																			0.065821	54.5298	54.9011
																			0.065669	54.5297	54.8958
																			0.0655174	54.5304	54.8905
																			0.0653663	54.5313	54.8852
																			0.0652157	54.5344	54.8799
																			0.0650656	54.5428	54.8746
																			0.0649159	54.5579	54.8693
																			0.0647667	54.5771	54.864
																			0.0646179	54.595	54.8588
																			0.0644696	54.6062	54.8535
																			0.0643218	54.6084	54.8482
																			0.0641745	54.6041	54.843
																			0.0640275	54.5984	54.8377
																			0.0638811	54.5961	54.8325
																			0.0637351	54.5984	54.8272
																			0.0635895	54.602	54.822
																			0.0634445	54.601	54.8168
																			0.0632998	54.5904	54.8115
																			0.0631556	54.5685	54.8063
																			0.0630119	54.5377	54.8011
																			0.0628686	54.5034	54.7959
																			0.0627258	54.4716	54.7907
																			0.0625834	54.4464	54.7855
																			0.0624414	54.4305	54.7803
																			0.0622999	54.4248	54.7751
																			0.0621588	54.4295	54.7699
																			0.0620182	54.4445	54.7647
																			0.061878	54.468	54.7596
																			0.0617382	54.4963	54.7544
																			0.0615989	54.5242	54.7492
																			0.06146	54.546	54.7441
																			0.0613215	54.5585	54.7389
																			0.0611835	54.5611	54.7338
																			0.0610459	54.5557	54.7287
																			0.0609087	54.5452	54.7235
																			0.060772	54.5315	54.7184
																			0.0606356	54.5164	54.7133
																			0.0604997	54.5013	54.7082
																			0.0603643	54.4884	54.7031
																			0.0602292	54.4802	54.698
																			0.0600946	54.479	54.6929
																			0.0599604	54.4857	54.6878
																			0.0598265	54.4992	54.6827
																			0.0596932	54.518	54.6776
																			0.0595602	54.5402	54.6725
																			0.0594276	54.5647	54.6674
																			0.0592955	54.5913	54.6624
																			0.0591638	54.6192	54.6573
																			0.0590324	54.6467	54.6523
																			0.0589015	54.6712	54.6472
																			0.058771	54.6894	54.6422
																			0.0586409	54.699	54.6371
																			0.0585112	54.6998	54.6321
																			0.0583819	54.6936	54.6271
																			0.058253	54.6842	54.6221
																			0.0581245	54.6737	54.617
																			0.0579964	54.6624	54.612
																			0.0578687	54.648	54.607
																			0.0577414	54.6273	54.602
																			0.0576145	54.5989	54.597
																			0.057488	54.5647	54.5921
																			0.0573619	54.5301	54.5871
																			0.0572362	54.5009	54.5821
																			0.0571108	54.4815	54.5771
																			0.0569859	54.4724	54.5722
																			0.0568614	54.4717	54.5672
																			0.0567372	54.4769	54.5623
																			0.0566134	54.487	54.5573
																			0.05649	54.5022	54.5524
																			0.056367	54.5225	54.5474
																			0.0562444	54.5449	54.5425
																			0.0561221	54.563	54.5376
																			0.0560002	54.5684	54.5327
																			0.0558787	54.5539	54.5278
																			0.0557576	54.5178	54.5229
																			0.0556369	54.464	54.518
																			0.0555165	54.4014	54.5131
																			0.0553965	54.3406	54.5082
																			0.0552769	54.2901	54.5033
																			0.0551576	54.2544	54.4984
																			0.0550388	54.2347	54.4935
																			0.0549203	54.2302	54.4887
																			0.0548021	54.2393	54.4838
																			0.0546844	54.2603	54.4789
																			0.0545669	54.29	54.4741
																			0.0544499	54.3237	54.4693
																			0.0543332	54.3543	54.4644
																			0.0542169	54.3753	54.4596
																			0.054101	54.3831	54.4548
																			0.0539854	54.3791	54.4499
																			0.0538701	54.3685	54.4451
																			0.0537553	54.3581	54.4403
																			0.0536407	54.353	54.4355
																			0.0535266	54.3545	54.4307
																			0.0534127	54.3607	54.4259
																			0.0532993	54.3686	54.4211
																			0.0531862	54.376	54.4163
																			0.0530734	54.3831	54.4116
																			0.052961	54.3912	54.4068
																			0.052849	54.4005	54.402
																			0.0527372	54.4095	54.3973
																			0.0526259	54.415	54.3925
																			0.0525149	54.4142	54.3878
																			0.0524042	54.4068	54.383
																			0.0522939	54.396	54.3783
																			0.0521839	54.387	54.3736
																			0.0520742	54.3841	54.3688
																			0.0519649	54.3886	54.3641
																			0.051856	54.3983	54.3594
																			0.0517473	54.4096	54.3547
																			0.051639	54.42	54.35
																			0.0515311	54.4295	54.3453
																			0.0514235	54.4393	54.3406
																			0.0513162	54.4498	54.3359
																			0.0512092	54.459	54.3313
																			0.0511026	54.4638	54.3266
																			0.0509963	54.462	54.3219
																			0.0508904	54.4546	54.3173
																			0.0507847	54.4461	54.3126
																			0.0506794	54.4419	54.308
																			0.0505745	54.4458	54.3033
																			0.0504698	54.457	54.2987
																			0.0503655	54.4711	54.294
																			0.0502615	54.4819	54.2894
																			0.0501578	54.4839	54.2848
																			0.0500544	54.4747	54.2802
																			0.0499514	54.4549	54.2756
																			0.0498487	54.4278	54.271
																			0.0497463	54.3982	54.2664
																			0.0496442	54.3704	54.2618
																			0.0495424	54.3481	54.2572
																			0.049441	54.3339	54.2526
																			0.0493398	54.3289	54.248
																			0.049239	54.3326	54.2435
																			0.0491385	54.3432	54.2389
																			0.0490383	54.3575	54.2344
																			0.0489384	54.3717	54.2298
																			0.0488388	54.3822	54.2253
																			0.0487396	54.3867	54.2207
																			0.0486406	54.385	54.2162
																			0.048542	54.3781	54.2117
																			0.0484436	54.3682	54.2071
																			0.0483455	54.3582	54.2026
																			0.0482478	54.3505	54.1981
																			0.0481504	54.3461	54.1936
																			0.0480532	54.3434	54.1891
																			0.0479564	54.3379	54.1846
																			0.0478599	54.3226	54.1801
																			0.0477636	54.2916	54.1756
																			0.0476677	54.2431	54.1712
																			0.0475721	54.182	54.1667
																			0.0474767	54.1195	54.1622
																			0.0473817	54.069	54.1578
																			0.0472869	54.0409	54.1533
																			0.0471924	54.0384	54.1489
																			0.0470983	54.0564	54.1444
																			0.0470044	54.0847	54.14
																			0.0469108	54.112	54.1356
																			0.0468175	54.1311	54.1311
																			0.0467245	54.1399	54.1267
																			0.0466318	54.1411	54.1223
																			0.0465394	54.1388	54.1179
																			0.0464472	54.1365	54.1135
																			0.0463554	54.1348	54.1091
																			0.0462638	54.1326	54.1047
																			0.0461725	54.1285	54.1003
																			0.0460815	54.1224	54.096
																			0.0459908	54.1147	54.0916
																			0.0459003	54.1056	54.0872
																			0.0458101	54.0942	54.0829
																			0.0457203	54.0776	54.0785
																			0.0456307	54.053	54.0742
																			0.0455413	54.0188	54.0698
																			0.0454523	53.9776	54.0655
																			0.0453635	53.9343	54.0612
																			0.045275	53.8961	54.0568
																			0.0451868	53.8686	54.0525
																			0.0450988	53.8539	54.0482
																			0.0450111	53.8505	54.0439
																			0.0449237	53.8541	54.0396
																			0.0448366	53.8606	54.0353
																			0.0447497	53.8675	54.031
																			0.0446631	53.8753	54.0267
																			0.0445768	53.8858	54.0224
																			0.0444907	53.9	54.0182
																			0.0444049	53.9169	54.0139
																			0.0443193	53.9335	54.0096
																			0.0442341	53.9461	54.0054
																			0.0441491	53.952	54.0011
																			0.0440643	53.9514	53.9969
																			0.0439798	53.9471	53.9926
																			0.0438956	53.9429	53.9884
																			0.0438116	53.9422	53.9842
																			0.043728	53.9462	53.98
																			0.0436445	53.9532	53.9758
																			0.0435613	53.9595	53.9715
																			0.0434784	53.961	53.9673
																			0.0433957	53.9558	53.9631
																			0.0433133	53.9445	53.959
																			0.0432312	53.9313	53.9548
																			0.0431493	53.9213	53.9506
																			0.0430676	53.9184	53.9464
																			0.0429862	53.924	53.9422
																			0.0429051	53.9354	53.9381
																			0.0428242	53.9473	53.9339
																			0.0427435	53.9533	53.9298
																			0.0426631	53.9481	53.9256
																			0.042583	53.9292	53.9215
																			0.0425031	53.898	53.9174
																			0.0424234	53.8589	53.9132
																			0.042344	53.8181	53.9091
																			0.0422648	53.781	53.905
																			0.0421859	53.752	53.9009
																			0.0421072	53.7332	53.8968
																			0.0420288	53.7246	53.8927
																			0.0419506	53.7255	53.8886
																			0.0418727	53.734	53.8845
																			0.041795	53.7475	53.8804
																			0.0417175	53.763	53.8763
																			0.0416403	53.7775	53.8723
																			0.0415633	53.7879	53.8682
																			0.0414865	53.792	53.8642
																			0.04141	53.7875	53.8601
																			0.0413337	53.7737	53.8561
																			0.0412577	53.7514	53.852
																			0.0411819	53.7235	53.848
																			0.0411063	53.6949	53.8439
																			0.041031	53.6701	53.8399
																			0.0409559	53.6524	53.8359
																			0.040881	53.642	53.8319
																			0.0408064	53.6367	53.8279
																			0.040732	53.6341	53.8239
																			0.0406578	53.633	53.8199
																			0.0405838	53.6342	53.8159
																			0.0405101	53.6398	53.8119
																			0.0404366	53.6516	53.808
																			0.0403633	53.6689	53.804
																			0.0402903	53.6881	53.8
																			0.0402175	53.7043	53.7961
																			0.0401449	53.7131	53.7921
																			0.0400725	53.7135	53.7882
																			0.0400004	53.7082	53.7842
																			0.0399284	53.7026	53.7803
																			0.0398567	53.702	53.7763
																			0.0397853	53.7089	53.7724
																			0.039714	53.7218	53.7685
																			0.039643	53.7362	53.7646
																			0.0395721	53.7481	53.7607
																			0.0395015	53.7558	53.7568
																			0.0394312	53.7609	53.7529
																			0.039361	53.7667	53.749
																			0.039291	53.7758	53.7451
																			0.0392213	53.7872	53.7412
																			0.0391518	53.7971	53.7374
																			0.0390825	53.8007	53.7335
																			0.0390134	53.7948	53.7296
																			0.0389445	53.7795	53.7258
																			0.0388758	53.7583	53.7219
																			0.0388074	53.7363	53.7181
																			0.0387391	53.7173	53.7142
																			0.0386711	53.7027	53.7104
																			0.0386033	53.6919	53.7066
																			0.0385357	53.6844	53.7028
																			0.0384683	53.6799	53.699
																			0.0384011	53.6796	53.6951
																			0.0383341	53.685	53.6913
																			0.0382673	53.6952	53.6875
																			0.0382007	53.7073	53.6838
																			0.0381344	53.7174	53.68
																			0.0380682	53.7222	53.6762
																			0.0380022	53.722	53.6724
																			0.0379365	53.7206	53.6686
																			0.0378709	53.7243	53.6649
																			0.0378056	53.7383	53.6611
																			0.0377404	53.7643	53.6574
																			0.0376755	53.7984	53.6536
																			0.0376107	53.8325	53.6499
																			0.0375461	53.8569	53.6462
																			0.0374818	53.8639	53.6424
																			0.0374176	53.8509	53.6387
																			0.0373537	53.8213	53.635
																			0.0372899	53.7828	53.6313
																			0.0372263	53.7455	53.6276
																			0.037163	53.7179	53.6239
																			0.0370998	53.7049	53.6202
																			0.0370368	53.7072	53.6165
																			0.036974	53.722	53.6128
																			0.0369114	53.7441	53.6091
																			0.036849	53.7679	53.6055
																			0.0367868	53.7876	53.6018
																			0.0367248	53.7984	53.5981
																			0.036663	53.7976	53.5945
																			0.0366014	53.7848	53.5908
																			0.0365399	53.7627	53.5872
																			0.0364787	53.7365	53.5836
																			0.0364176	53.7123	53.5799
																			0.0363567	53.6968	53.5763
																			0.036296	53.6949	53.5727
																			0.0362355	53.7088	53.5691
																			0.0361752	53.7371	53.5655
																			0.0361151	53.7748	53.5619
																			0.0360551	53.8143	53.5583
																			0.0359954	53.8469	53.5547
																			0.0359358	53.8654	53.5511
																			0.0358764	53.8658	53.5475
																			0.0358172	53.8492	53.5439
																			0.0357581	53.8195	53.5404
																			0.0356993	53.7834	53.5368
																			0.0356406	53.7477	53.5332
																			0.0355821	53.7188	53.5297
																			0.0355238	53.7006	53.5261
																			0.0354657	53.6956	53.5226
																			0.0354078	53.7033	53.5191
																			0.03535	53.7206	53.5155
																			0.0352924	53.7422	53.512
																			0.035235	53.7612	53.5085
																			0.0351777	53.7713	53.505
																			0.0351207	53.7688	53.5015
																			0.0350638	53.7532	53.498
																			0.0350071	53.7268	53.4945
																			0.0349505	53.6936	53.491
																			0.0348942	53.6578	53.4875
																			0.034838	53.6233	53.484
																			0.0347819	53.5935	53.4806
																			0.0347261	53.5715	53.4771
																			0.0346704	53.5603	53.4736
																			0.0346149	53.5617	53.4702
																			0.0345596	53.5762	53.4667
																			0.0345044	53.6019	53.4633
																			0.0344494	53.6357	53.4599
																			0.0343946	53.6737	53.4564
																			0.0343399	53.7118	53.453
																			0.0342854	53.747	53.4496
																			0.0342311	53.7765	53.4462
																			0.034177	53.7981	53.4428
																			0.034123	53.811	53.4393
																			0.0340691	53.8152	53.4359
																			0.0340155	53.8129	53.4326
																			0.033962	53.8083	53.4292
																			0.0339087	53.8062	53.4258
																			0.0338555	53.8099	53.4224
																			0.0338025	53.8195	53.419
																			0.0337497	53.831	53.4157
																			0.033697	53.8377	53.4123
																			0.0336445	53.8346	53.409
																			0.0335921	53.8195	53.4056
																			0.0335399	53.7956	53.4023
																			0.0334879	53.7687	53.3989
																			0.033436	53.7446	53.3956
																			0.0333843	53.7268	53.3923
																			0.0333327	53.7157	53.389
																			0.0332813	53.7094	53.3856
																			0.0332301	53.7052	53.3823
																			0.033179	53.7005	53.379
																			0.0331281	53.6939	53.3757
																			0.0330773	53.6857	53.3724
																			0.0330267	53.6788	53.3692
																			0.0329762	53.6775	53.3659
																			0.0329259	53.6863	53.3626
																			0.0328758	53.7062	53.3593
																			0.0328258	53.7338	53.3561
																			0.032776	53.7612	53.3528
																			0.0327263	53.7795	53.3496
																			0.0326767	53.7825	53.3463
																			0.0326273	53.7689	53.3431
																			0.0325781	53.7421	53.3398
																			0.032529	53.7081	53.3366
																			0.0324801	53.6726	53.3334
																			0.0324313	53.6389	53.3302
																			0.0323827	53.6079	53.3269
																			0.0323342	53.579	53.3237
																			0.0322858	53.552	53.3205
																			0.0322377	53.5272	53.3173
																			0.0321896	53.5056	53.3141
																			0.0321417	53.4867	53.311
																			0.032094	53.4675	53.3078
																			0.0320464	53.4429	53.3046
																			0.0319989	53.4081	53.3014
																			0.0319516	53.3628	53.2983
																			0.0319044	53.3127	53.2951
																			0.0318574	53.2684	53.2919
																			0.0318105	53.2412	53.2888
																			0.0317638	53.2377	53.2857
																			0.0317172	53.2573	53.2825
																			0.0316708	53.2929	53.2794
																			0.0316245	53.3348	53.2763
																			0.0315783	53.3753	53.2731
																			0.0315323	53.4098	53.27
																			0.0314864	53.4375	53.2669
																			0.0314407	53.4587	53.2638
																			0.0313951	53.474	53.2607
																			0.0313496	53.4839	53.2576
																			0.0313043	53.4884	53.2545
																			0.0312591	53.4888	53.2514
																			0.031214	53.4864	53.2484
																			0.0311691	53.4822	53.2453
																			0.0311244	53.4765	53.2422
																			0.0310797	53.4692	53.2392
																			0.0310352	53.4596	53.2361
																			0.0309909	53.4476	53.2331
																			0.0309466	53.4344	53.23
																			0.0309026	53.4221	53.227
																			0.0308586	53.4138	53.2239
																			0.0308148	53.4121	53.2209
																			0.0307711	53.4182	53.2179
																			0.0307275	53.4312	53.2149
																			0.0306841	53.4475	53.2119
																			0.0306408	53.4616	53.2089
																			0.0305977	53.4678	53.2059
																			0.0305546	53.4615	53.2029
																			0.0305117	53.4417	53.1999
																			0.030469	53.4109	53.1969
																			0.0304264	53.3756	53.1939
																			0.0303839	53.3444	53.1909
																			0.0303415	53.3251	53.188
																			0.0302992	53.3223	53.185
																			0.0302571	53.3368	53.182
																			0.0302151	53.3655	53.1791
																			0.0301733	53.4029	53.1761
																			0.0301316	53.4429	53.1732
																			0.03009	53.4795	53.1702
																			0.0300485	53.5079	53.1673
																			0.0300071	53.5252	53.1644

## Sheet: VOL2_FC
Analysis of Corneocytes in air						vol 2	FOREARM
						Cell1							Cell 2							Cell 3							Cell 4							Cell 5
						E (MPa)	S (N/m)	hmax (nm)	hc (nm)	Fmax (nN)	Area (nm2)		E (MPa)	S (N/m)	hmax (nm)	hc (nm)	Fmax (nN)	Area (nm2)		E (MPa)	S (N/m)	hmax (nm)	hc (nm)	Fmax (nN)	Area (nm2)		E (MPa)	S (N/m)	hmax (nm)	hc (nm)	Fmax (nN)	Area (nm2)		E (MPa)	S (N/m)	hmax (nm)	hc (nm)	Fmax (nN)	Area (nm2)
						531.751	98.1839	127.611	116.072	1614.3	18894		133.025	33.9459	222.544	202.838	898.127	36087		309.515	73.404	189.667	178.757	1098.3	31169		583.204	85.4109	90.3328	77.1054	1561.7	11886		676.119	88.6853	75.7918	61.5251	1717.8	9534.7
						619.311	94.6503	95.0802	83.7268	1499.8	12944		150.744	35.6004	198.228	177.466	954.239	30908		274.427	51.5436	136.399	119.542	1117.1	19550		482.796	70.7665	93.1615	77.2326	1523.1	11906		633.678	85.2302	80.0138	64.9728	1731.6	10025
						500.429	78.9318	102.376	88.451	1491.7	13787		99.3833	34.4755	365.526	344.498	959.807	66687		215.818	65.3191	285.342	272.259	1183.2	50764		733.734	92.2081	70.0046	55.9363	1763.7	8752		428.787	66.5759	102.302	85.9552	1445.3	13360
						445.351	87.7966	141.758	129.956	1445.3	21538		245.475	79.033	314.068	302.901	1195.9	57445		349.235	80.1583	180.447	168.948	1253.2	29195		614.242	77.1632	72.8819	55.8905	1716.5	8745.6		367.666	75.4832	154.866	139.379	1535.7	23358
						535.548	91.5115	113.108	101.547	1457.2	16181		246.293	63.7639	221.372	207.953	1161.3	37145		272.684	62.1933	179.942	167.114	1067.9	28828		453.428	64.4525	92.2825	72.7858	1651.7	11197		283.065	48.9332	123.228	103.6	1279.7	16561
						559.529	105.571	130.354	120.483	1475.6	19728		216.188	67.492	299.668	287.221	1143.6	54012		338.204	80.6293	191.971	180.38	1257.9	31498		675.862	85.6622	71.6419	57.0063	1694.7	8902.5		618.63	86.0642	84.8468	69.669	1754.5	10726
						557.907	99.6684	120.99	109.647	1627.9	17686		239.189	61.1373	217.028	203.412	1123.4	36206		442.972	81.9009	128.558	116.34	1369.3	18944		544.387	72.3112	80.9588	63.3164	1685.7	9777.9		582.41	82.6815	88.1273	72.6443	1708	11169
						453.846	90.1251	144.137	131.599	1571.5	21854		210.002	77.0737	390.8	379.69	1148.7	74647		330.759	66.0528	146.092	132.882	1169.5	22101		624.228	85.8536	82.9579	68.0388	1741.5	10483		335.149	54.1885	110.078	92.3101	1278.6	14487
						518.528	84.455	106.248	93.7692	1495.7	14701		241.327	70.202	265.722	254.268	1098.9	46896		329.048	73.7646	175.2	162.212	1300.1	27850		573.935	83.2625	90.8173	75.7098	1700.2	11663		341.473	56.7411	115.777	96.768	1454.9	15301
						494.91	89.6032	124.904	112.203	1609.7	18165		210.361	57.9726	242.325	231.62	858.418	42089		229.531	63.0504	240.314	230.326	851.372	41816		575.011	78.6223	83.7035	67.2195	1736.5	10361		221.361	48.329	174.988	154.98	1331.6	26416
						376.132	62.726	114.172	97.372	1465.3	15412		319.666	89.5161	247.128	238.101	1136.8	43457		225.554	62.0397	239.692	230.851	764.056	41927		376.471	75.206	148.703	132.956	1625.6	22115		231.889	50.5035	174.106	154.325	1353.2	26286
						385.758	84.9678	171.145	157.358	1590.7	26886		265.046	94.4826	369.973	361.078	1162.1	70422		370.903	81.4685	168.072	156.603	1264.4	26737		688.867	91.37	77.2921	63.0689	1763.9	9749.6		281.283	52.1263	135.901	116.803	1316.6	19032
						558.67	86.7574	99.5303	86.351	1595.3	13364		114.687	42.7908	405.345	390.635	825.625	77148		260.703	75.6096	263.508	252.946	1080.2	46613		602.705	86.1423	88.725	73.6648	1756.2	11321		582.34	88.0895	96.3991	82.0799	1714.7	12681
						609.186	100.976	107.812	96.8076	1579.4	15226		142.228	40.2642	258.327	242.615	847.968	44413		232.583	65.2527	250.271	238.874	1023.1	43620		545.8	86.4862	103.56	89.1959	1714.8	13915		271.664	55.7832	158.142	139.42	1430.2	23366
						468.45	95.7655	149.947	138.358	1539.5	23160		138.897	36.9985	237.539	218.426	950.709	39322		238.009	58.209	201.717	188.499	1059	33147		446.391	87.0315	141.684	127.494	1726.2	21065		289.336	47.1686	115.773	93.6331	1356.2	14728
						537.037	91.6671	113.436	101.358	1545.8	16146		123.458	35.3896	266.719	247.899	890.189	45537		227.62	59.2568	220.165	209.948	827.534	37558		325.283	61.6602	138.407	121.454	1401.2	19913		597.775	84.0825	86.4275	71.2704	1713.2	10964
						652.637	109.099	108.379	98.3108	1552	15486		118.915	32.6962	249.38	230.706	802.508	41896		273.339	65.5697	194.571	182.316	1103.2	31890		441.626	73.5589	113.621	97.1683	1621	15375		217.691	47.4798	176.949	154.71	1404.8	26362
						651.057	102.777	99.8978	89.132	1574.2	13810		116.364	35.7403	296.205	279.256	817.495	52279		303.73	52.7311	120.097	104.37	1086.2	16703		694.723	89.6511	73.708	59.3331	1744.6	9228.6		258.112	45.2229	127.174	106.029	1275.3	17012
						444.83	88.1562	143.846	131.14	1546	21765		185.292	47.5482	217.813	204.801	813.284	36493		261.031	51.8184	148.251	131.523	1147.1	21839		614.477	95.5754	99.8519	86.6161	1727.7	13407		260.361	48.1045	136.033	116.2	1292.1	18918
						630.447	101.296	102.781	91.4765	1624.6	14306		247.859	59.5192	194.219	182.643	925.122	31956		196.486	47.833	202.356	187.006	967.252	32843		374.628	57.7427	106.489	84.819	1622.1	13166		332.576	55.4821	115.702	97.4315	1383.8	15423
						414.46	85.0315	150.842	139.213	1375.5	23326		175.758	46.7633	234.186	217.99	1001.1	39231		316.438	84.1687	227.904	217.88	1168.6	39208		451.006	64.0141	91.279	72.5793	1581.2	11164		618.538	78.4769	73.4798	57.1363	1700	8920.7
						513.646	95.7927	129.402	118.089	1538.4	19275		222.906	62.2088	248.847	236.711	1030.6	43163		337.921	80.2123	190.217	179.033	1220.7	31225		756.196	93.0001	67.2753	53.119	1773.6	8382		480.27	70.6504	93.2082	77.7725	1469.1	11992
						686.629	100.903	89.51	78.0191	1624.2	11968		258.195	75.0978	263.354	254.204	948.495	46882		341.05	68.4804	146.733	134.137	1166.8	22343		525.541	81.1623	100.587	85.1215	1691.3	13217		551.561	81.1073	91.8768	77.7162	1578.5	11983
						498.799	88.8863	121.698	109.174	1554.8	17598		276.907	89.879	317.338	307.168	1265	58384		310.026	64.0655	154.206	140.954	1144.1	23665		640.57	89.304	84.2673	69.9723	1697.2	10771		471.245	73.1329	101.566	85.88	1535.8	13347
						541.123	93.5852	115.696	103.68	1579.6	16576		223.058	70.3674	303.145	292.439	1037.7	55151		297.667	81.1577	237.899	227.374	1201.1	41195		395.562	76.3821	142.315	125.393	1739	20663		373.498	68.6054	131.693	115.034	1528.6	18698
						395.882	86.9609	169.594	156.621	1554.4	26740		119.698	39.8525	337.678	320.943	901.192	61430		386.651	94.6275	199.068	188.725	1349.7	33193		593.74	89.5425	96.2215	81.6013	1777.2	12604		335.45	68.8431	156.738	139.288	1642.8	23341
						588.713	90.0135	96.9224	83.7978	1636.2	12956		123.196	40.6019	330.354	315.361	820.898	60193		333.887	87.7662	222.699	213.481	1133.2	38292		374.663	75.3622	150.654	134.546	1682	22422		379.347	61.8364	110.474	93.6171	1406.8	14725
						670.135	98.0718	89.6126	77.3541	1701.2	11869		168.306	42.6363	215.523	200.297	855.251	35564		265.251	79.4697	278.004	267.533	1131.9	49744		462.385	72.0413	101.72	86.4978	1520.8	13453		303.502	55.8411	135.558	115.364	1495.2	18760
						693.02	98.4853	84.3302	72.7986	1595	11192		192.268	53.9526	251.483	238.953	919.011	43637		196.549	58.6708	277.923	265.845	972.06	49380		368.337	61.3991	114.254	97.2979	1396.7	15399		514.329	88.6058	116.265	102.987	1639.4	16447
						676.186	97.2582	86.1839	74.6346	1575.1	11465		153.744	51.7023	339.794	326.53	939.817	62672		248.949	66.2671	230.644	218.162	1133.4	39267		630.57	91.4718	89.5856	75.958	1711.3	11662		247.724	51.7137	163.526	143.446	1422.7	24150
						556.411	93.2041	110.207	98.1219	1563.1	15550		256.572	67.8121	226.643	215.501	1038.1	38712		253.142	53.1334	159.808	144.8	1078.6	24415		570.794	77.571	83.3367	66.3774	1752.3	10235		454.879	70.8774	103.176	86.5103	1631.4	13455
						493.656	88.2874	122.902	109.855	1590.9	17725		201.003	43.3181	169.614	151.547	1038	25738		326.789	77.6287	189.393	179.266	1086.2	31272		621.21	82.2745	78.6331	62.862	1740.5	9720.8		431.959	65.1684	99.5293	81.6597	1597.3	12614
						623.315	96.5851	97.9337	85.9872	1572.1	13306		179.766	41.874	188.977	173.303	873.517	30069		188.003	48.6885	223.406	208.067	990.275	37168		329.154	65.588	151.047	132.379	1622.3	22004		202.364	48.3953	202.982	181.355	1381.7	31695
						405.05	85.3706	159.482	145.837	1565.8	24618		196.011	47.0385	196.381	182.44	886.207	31915		228.633	45.1333	146.869	130.257	981.744	21595		613.008	90.1553	91.9361	77.7365	1753.7	11987		512.616	83.04	107.627	92.848	1666.3	14543
						518.18	102.211	141.089	130.081	1578	21562		202.802	47.7541	189.628	176.569	838.255	30727		319.523	62.1753	141.39	127.067	1210.5	20984		350.909	57.1542	111.753	93.4853	1398.1	14701		485.276	71.1813	92.5596	77.3404	1476.1	11923
						634.946	95.035	92.5381	80.4171	1602	12415		162.175	53.1524	325.098	312.357	904.807	59529		268.348	52.2458	144.783	127.187	1215.1	21007		558.332	77.4995	84.98	69.3432	1646.1	10677		539.365	78.1982	91.8387	75.6181	1715.9	11649
						497.495	109.793	168.716	157.888	1684.1	26991		278.522	63.4638	179.974	166.837	1123.7	28773		152.317	43.2804	259.194	244.171	873.027	44744		601.294	75.5545	71.8767	55.92	1606.1	8749.8		355.212	62.9159	125.249	108.037	1450.5	17386
						610.081	94.0675	97.704	85.1685	1641.7	13175		162.307	43.7372	237.745	222.827	870.737	40242		389.329	88.4378	177.362	165.948	1367.2	28595		470.462	67.7331	92.7226	74.6033	1659	11487		259.269	51.1274	150.714	130.022	1395.2	21550
						490.293	92.0847	131.991	119.534	1595.1	19548		182.26	46.8891	219.072	205.699	852.727	36678		412.435	89.4043	164.409	153.081	1397.7	26041		616.281	85.1351	83.4397	68.6614	1728.1	10576		385.817	58.9092	100.013	83.3769	1328	12920
						409.466	89.0941	165.926	154.074	1481.8	26237		181.284	48.9584	238.082	223.672	965.166	40419		369.824	83.0029	173.63	162.541	1269.2	27915		684.409	90.3551	77.0069	62.4162	1762.7	9658.8		501.586	74.1695	92.9014	78.555	1430.6	12117
						441.981	83.2699	133.13	120.179	1504.3	19671		195.876	52.7993	236.47	222.944	963.383	40266		475.955	105.951	169.578	160.258	1390.8	27461		425.338	68.3016	110.403	91.2268	1747.4	14290		710.58	89.6375	71.0116	56.41	1759.1	8818.7
													166.399	46.8513	255.348	240.349	950.72	43933		329.031	89.9727	237.405	228.527	1123.1	41438		474.838	67.0082	90.5157	71.7732	1658.9	11036		511.735	82.8547	107.432	92.7611	1654.7	14528
													233.382	58.2942	207.668	195.485	979.166	34575		342.993	95.2477	245.271	234.688	1408.8	42735		403.832	77.7562	139.867	124.775	1597	20545		658.938	87.0083	76.9369	62.4415	1712.5	9662.3
													226.803	74.4673	323.905	313.32	1080.1	59742		236.873	66.1662	247.984	237.078	971.372	43240		427.998	67.4463	105.501	88.3051	1590.5	13762		535.715	91.19	114.116	100.878	1663.8	16057
													215.368	59.7881	244.652	234.56	833.426	42709		312.36	75.3607	194.541	184.127	1076.1	32257		403.17	59.3771	99.0648	77.9462	1663.1	12020		494.551	81.9751	110.882	96.3572	1629.1	15226
													131.216	46.9399	376.57	363.271	856.918	70918		232.421	53.9575	185.7	172.3	979.772	29868		548.678	79.6893	92.0517	75.877	1703	11690		441.754	77.8993	122.882	107.216	1717	17233
													247.894	77.8077	299.484	289.898	1034.3	54596		227.678	55.634	201.567	188.216	1013.8	33089		633.501	88.1626	84.1756	69.7173	1719.5	10733		528.337	67.29	76.2408	57.6251	1643.6	8989.3
													238.313	69.369	267.062	254.545	1187.6	46955		374.502	70.3202	132.752	119.484	1262.7	19539		218.083	79.99	394.171	379.285	1635.4	74555		379.619	67.71	123.766	109.346	1354.3	17630
													240.78	56.9133	192.815	177.733	1165	30962		221.006	52.0816	190.788	176.809	978.63	30776		318.553	57.6059	133.52	111.975	1620	18123		232.194	46.0833	153.869	131.471	1392.3	21829
													268.739	56.278	157.784	144.229	1040.8	24303		191.911	39.8097	158.816	141.888	896.13	23847		502.559	71.6801	91.0046	73.2664	1701.5	11274		228.48	45.9094	156.1	134.3	1358.3	22375
													220.739	55.0613	208.601	195.027	1013.4	34481		206.28	52.1604	213.481	199.665	964.274	35434		377.843	54.6832	98.4724	75.359	1695.7	11607		267.19	45.8797	123.442	102.407	1298.8	16340
													251.971	54.8135	168.124	154.017	1051.2	26226		326.139	60.5315	131.514	117.112	1172.5	19090		479.591	63.7935	84.3429	63.4995	1737.3	9805.2		592.221	90.5491	96.47	83.7962	1578.2	12955
													187.413	44.5961	195.235	179.796	919.304	31379		373.783	79.7054	159.057	148.803	1126.5	25199		496.627	82.1067	110.154	95.9283	1584.2	15148		414.385	63.5936	100.856	84.1508	1411.3	13052
													258.229	79.5662	290.477	280.794	1077.6	52613		276.182	70.4784	213.683	202.843	1048.5	36088		552.511	83.5037	96.7175	81.9402	1715.8	12658		655.129	86.6549	77.7785	62.6821	1735.1	9695.8
													231.11	70.3318	285.238	274.844	1015.7	51323		307.875	82.643	232.543	221.342	1263.9	39931		572.689	87.501	98.3055	83.6824	1727.5	12937		582.808	75.812	77.5561	60.3964	1696.2	9377.2
													273.687	67.3535	202.133	190.538	1068.1	33563		396.407	95.6446	194.767	184.148	1401.6	32262		537.594	72.1327	81.7046	64.6497	1644.7	9977.1		513.885	72.5735	88.9659	71.8646	1625.5	11053
													166.028	50.3661	288.572	273.347	1038.9	50999		265.572	83.4406	301.721	290.403	1306.3	54706		442.627	85.1181	139.584	124.503	1766.7	20494		262.769	54.7879	165.843	143.145	1696.3	24092
													151.453	49.0053	320.252	305.514	980.913	58020		312.716	80.9179	216.633	207.764	1015	37105		439.838	68.8748	104.171	87.2948	1571.5	13589		271.143	49.3817	136.586	113.354	1519.1	18382
																				350.838	89.3017	210.749	201.953	1085.3	35905		699.117	98.7746	84.1074	71.9273	1683.9	11062		436.157	63.3165	95.2983	75.8069	1658.4	11679
																				237.339	62.2174	224.253	212.479	990.733	38083		589.838	94.2119	103.246	90.4977	1674.7	14138		524.866	75.4621	90.387	74.4059	1641.2	11455
																				259.763	71.0607	239.48	228.689	1051.7	41472		447.501	78.168	120.95	105.477	1695.5	16909		586.687	84.2177	89.2181	74.3287	1705.5	11419
																				213.961	54.1523	212.59	199.981	926.187	35499		454.274	59.5471	80.8307	61.6058	1521.5	9522.1		242.1	49.8208	159.118	139.944	1313.7	23468
																				230.895	55.9009	197.891	185.238	956.694	32483		586.443	92.8369	101.995	89.0399	1677.2	13888		321.792	60.5253	136.768	119.834	1369.1	19605
																				274.572	59.2025	164.19	151.677	1024.9	25764		645.577	87.4377	80.2416	65.9149	1722.9	10166		521.028	85.8025	109.972	95.6675	1679.1	15029
					Mean	533.921	92.8945	121.291	109.162	1561.34	17678.1		199.768	55.919	258.849	245.165	984.155	45202		290.655	69.1825	198.205	185.979	1117.44	32798.6		519.763	77.946	103.293	87.1461	1668.33	13943.6		423.894	67.5888	116.173	98.8728	1527.84	15904.3
					Variance	7896.63	71.6658	606.692	603.017	4199.37	2.12471e+07		2660.18	231.817	3576.51	3641.93	13687.5	1.66985e+08		4482.44	221.448	1793.42	1885.25	22444.3	7.81845e+07		13434.2	126.882	1800.35	1800.81	7827.51	7.18978e+07		19968	217.251	932.917	829.488	23778	2.75104e+07
					SD	88.863	8.46556	24.6311	24.5564	64.8026	4609.45		51.5769	15.2255	59.804	60.3484	116.993	12922.3		66.951	14.8811	42.3488	43.4195	149.814	8842.2		115.906	11.2642	42.4306	42.436	88.4732	8479.26		141.308	14.7394	30.5437	28.8008	154.201	5245.04
					Count	41	41	41	41	41	41		58	58	58	58	58	58		64	64	64	64	64	64		64	64	64	64	64	64		64	64	64	64	64	64
						Modulus (MPa)			hmax (nm)		S (N/m)		Force (nN)
					Cell	Mean	Variance		Mean	Variance	Mean	Variance	Mean	Variance
					1	533.921	7896.63		121.291	606.692	92.8945	71.6658	1561.34	4199.37
					2	199.768	2660.18		258.849	3576.51	55.919	231.817	984.155	13687.5
					3	290.655	4482.44		198.205	1793.42	69.1825	221.448	1117.44	22444.3
					4	519.763	13434.2		103.293	1800.35	77.946	126.882	1668.33	7827.51
					5	423.894	217.251		116.173	932.917	67.5888	217.251	1527.84	23778
					Mean	393.6			159.562		72.7062		1371.82
					Variance	5738.14			1741.98		173.813		14387.3
					SD	75.7505			41.737		13.1838		119.947
					Median	423.894
					Min	199.768
					Max	533.921

## Sheet: VOL2_VP
Analysis of Corneocytes in air					Vol1	FOREARM
					Cell 1										Cell 2										Cell 3										Cell 4										Cell 5
					B0	B1	B2	C0	C1	C2	Tau1	Tau2	H0	H∞	B0	B1	B2	C0	C1	C2	Tau1	Tau2	H0	H∞	B0	B1	B2	C0	C1	C2	Tau1	Tau2	H0	H∞	B0	B1	B2	C0	C1	C2	Tau1	Tau2	H0	H∞	B0	B1	B2	C0	C1
															821.936	406.979	728.945	0.0228	0.0113	0.0202	0.1641	1.9128	54.2533	22.7763	1002.2	423.18	534.044	0.0322	0.0136	0.0171	0.1774	2.2737	62.8633	32.1527	1405.5	189.541	373.299	0.1183	0.0159	0.0314	0.187	3.2162	165.606	118.252	1618.1	147.74	219.31	0.1697	0.0155
					1177.5	101.959	703.692	0.091	0.0079	0.0544	0.1379	4.2554	153.209	90.9684	885.387	358.447	716.964	0.0286	0.0116	0.0232	0.2275	2.2374	63.439	28.6455	965.705	328.405	662.412	0.0494	0.0168	0.0339	0.2309	3.3439	100.078	49.3969	1441.8	152.438	382.105	0.1211	0.0128	0.0321	0.1851	2.4112	165.992	121.096
															893.118	415.67	633.888	0.0134	0.0062	0.0095	0.2035	2.132	29.1312	13.3927	1082.8	290.557	577.064	0.0213	0.0057	0.0114	0.1738	2.0686	38.4216	21.3303	1655	104.778	225.148	0.1891	0.012	0.0257	0.1627	3.5048	226.801	189.104	1442.4	220.842	310.231	0.108	0.0165
					1118.6	165.458	687.888	0.0519	0.0077	0.0319	0.1728	4.6714	91.56	51.9389	1099.3	313.502	556.579	0.0191	0.0055	0.0097	0.1694	2.3762	34.2835	19.1371	1163.1	328.366	474.128	0.0398	0.0112	0.0162	0.1538	2.1593	67.3247	39.8374	1699	108.59	170.112	0.1943	0.0124	0.0195	0.1829	3.147	226.136	194.269	1551.5	191.862	240.535	0.0664	0.0082
					1106.1	171.637	704.388	0.0684	0.0106	0.0435	0.1564	5.1556	122.495	68.3553	1087	304.272	585.196	0.0293	0.0082	0.0158	0.1979	1.9846	53.209	29.2629	1037.5	429.787	503.321	0.036	0.0149	0.0175	0.1347	1.6806	68.3589	35.9909	1661.2	140.131	234.809	0.1484	0.0125	0.021	0.036	1.9373	181.841	148.356	1255.7	303.745	403.088	0.0758	0.0183
															1026.9	367.795	562.243	0.019	0.0068	0.0104	0.158	2.6937	36.2319	19.0127	1139.5	314.962	508.214	0.0362	0.01	0.0161	0.1681	2.6762	62.3124	36.1778	1639.5	114.73	251.609	0.1842	0.0129	0.0283	0.1027	1.909	225.317	184.167	1713.4	120.031	157.471	0.1597	0.0112
															1051	334.197	583.691	0.029	0.0092	0.0161	0.1946	2.117	54.3801	29.0281	1196.9	290.904	480.492	0.0632	0.0154	0.0254	0.2311	3.5392	103.903	63.1829	1645.9	125.605	220.182	0.1683	0.0128	0.0225	0.1581	3.2915	203.691	168.327	1698.4	111.343	183.147	0.1521	0.01
					1236.5	92.9629	673.739	0.0566	0.0043	0.0308	0.1417	4.6866	91.6662	56.5826	1086.7	335.006	542.817	0.0146	0.0045	0.0073	0.1683	1.9737	26.3174	14.5578	1115.1	364.221	488.194	0.0505	0.0165	0.0221	0.1643	2.105	89.0252	50.4557	1665.9	135.194	188.88	0.1589	0.0129	0.018	0.1519	2.684	189.827	158.913	1237.2	339.214	364.582	0.0854	0.0234
					1080	158.907	745.246	0.0735	0.0108	0.0507	0.1742	5.1771	134.964	73.4619	883.156	413.237	645.314	0.0188	0.0088	0.0138	0.1938	3.5293	41.4047	18.8323	1222.4	262.222	481.858	0.0439	0.0094	0.0173	0.1655	2.2843	70.6082	43.8909	1615.1	126.104	238.435	0.1385	0.0108	0.0204	0.2015	3.111	169.736	138.481	1451.3	220.952	294.995	0.0948	0.0144
															753.407	463.56	730.725	0.0179	0.011	0.0174	0.1894	1.9354	46.2761	17.9005	804.272	541.343	596.099	0.0192	0.0129	0.0143	0.1626	1.6262	46.4348	19.2336	1730.4	92.6506	182.288	0.167	0.0089	0.0176	0.1051	1.5537	193.554	167.017	1280.7	302.872	371.679	0.0485	0.0115
															791.084	415.005	736.147	0.0182	0.0095	0.0169	0.2443	4.5602	44.6936	18.2039	682.13	525.455	737.276	0.0163	0.0125	0.0176	0.2015	1.7321	46.3874	16.2697	1559.9	147.799	279.501	0.0705	0.0067	0.0126	0.12	2.1524	89.8582	70.5366	1317.2	269.232	382.824	0.0501	0.0102
															1078.6	318.358	567.987	0.0153	0.0045	0.0081	0.1482	1.7122	27.9031	15.3169	1218.7	262.834	511.125	0.0456	0.0098	0.0191	0.1089	1.5797	74.5295	45.5821	1679	112.09	189.809	0.1722	0.0115	0.0195	0.1721	2.6488	203.177	172.212	1300.2	275.276	396.345	0.0683	0.0145
															783.899	460.476	701.499	0.0102	0.006	0.0091	0.1686	1.7978	25.2228	10.161	1008.8	389.572	551.032	0.0216	0.0084	0.0118	0.1831	1.8754	41.8218	21.6429											1658.7	127.372	201.303	0.1308	0.01
					1381.9	130.686	488.924	0.0908	0.0086	0.0321	0.0751	2.7217	131.455	90.7606	778.374	454.865	725.787	0.0175	0.0102	0.0163	0.1906	1.7773	44.1089	17.5257	921.288	380.761	646.338	0.0211	0.0087	0.0148	0.1738	1.9974	44.6668	21.1206	1657.4	112.411	228.64	0.1191	0.0081	0.0164	0.1185	1.7539	143.62	119.11	1352.8	163.966	468.824	0.0579	0.007
					1346.4	98.1619	558.305	0.0581	0.0042	0.0241	0.079	3.2019	86.4786	58.1339	892.613	438.606	615.183	0.0227	0.0112	0.0156	0.1791	1.8001	49.4992	22.7002	962.032	350.116	668.957	0.029	0.0106	0.0202	0.1875	1.9257	59.7673	29.0232	1638	132.845	222.702	0.0778	0.0063	0.0106	0.0948	1.867	94.6365	77.7583	1362	205.865	419.119	0.0925	0.014
															820.457	494.684	640.539	0.018	0.0109	0.0141	0.2056	2.0336	42.9473	18.0175	753.685	506.332	680.811	0.0201	0.0135	0.0181	0.1843	1.7505	51.6754	20.0672	1381.3	244.602	346.474	0.0694	0.0123	0.0174	0.1044	1.6608	99.0502	69.3672	1694.8	116.649	198.112	0.1546	0.0106
					951.841	120.096	916.985	0.0615	0.0078	0.0592	0.0897	6.8074	128.432	61.4639	730.433	511.172	699.123	0.0174	0.0122	0.0167	0.2415	2.0401	46.3225	17.4344	1029	360.789	582.936	0.0323	0.0113	0.0183	0.18	1.7948	61.862	32.2687	1557.4	158.831	261.164	0.1013	0.0103	0.017	0.2349	3.0486	128.611	101.294	1401.5	180.739	400.628	0.0532	0.0069
					845.71	139.938	1000.1	0.0612	0.0101	0.0724	0.2043	8.953	143.785	61.2376	758.397	484.048	709.876	0.0145	0.0093	0.0136	0.1782	1.7206	37.344	14.5066	980.051	315.523	669.867	0.0587	0.0189	0.0401	0.2851	2.5309	117.667	58.6735	1681.8	96.0819	200.441	0.1822	0.0104	0.0217	0.1317	1.9665	214.37	182.239	1232.1	301.391	432.795	0.0724	0.0177
					1010.3	138.133	830.404	0.0464	0.0063	0.0382	0.1738	7.7528	90.9187	46.4196	768.765	461.8	727.965	0.0211	0.0127	0.0199	0.1666	1.7503	53.6692	21.0663	1058.3	303.502	603.576	0.0485	0.0139	0.0276	0.1907	2.3809	89.9929	48.4581											1233.1	277.274	465.325	0.0652	0.0147
															854.203	411.588	699.83	0.0267	0.0129	0.0219	0.1678	1.8233	61.51	26.7305	918.271	423.106	604.838	0.028	0.0129	0.0184	0.1734	1.8894	59.2584	27.9595	1572.7	139.566	261.42	0.1195	0.0106	0.0199	0.2709	4.783	149.91	119.454	1325.2	254.878	384.548	0.0859	0.0165
					1173.4	201.507	607.348	0.0503	0.0086	0.026	0.127	3.3364	84.9808	50.3049	953.97	351.262	666.173	0.0243	0.009	0.017	0.1749	1.7829	50.2515	24.3169	1087.1	362.82	507.145	0.0277	0.0093	0.0129	0.1374	1.8063	49.9146	27.726	1563.6	136.421	273.469	0.1401	0.0122	0.0245	0.1648	1.8057	176.767	140.053	1676.3	108.752	202.72	0.1879	0.0122
					1293.3	148.07	544.605	0.0671	0.0077	0.0283	0.1367	3.4041	103.035	67.0982	957.567	380.168	618.011	0.0222	0.0088	0.0143	0.1593	1.8484	45.3109	22.185	1168	322.984	481.891	0.0374	0.0103	0.0154	0.1485	1.7121	63.1814	37.4048	1686.9	132.451	164.008	0.2013	0.0158	0.0196	0.2389	3.2807	236.628	201.259	1437.1	194.189	343.4	0.1198	0.0162
															850.058	421.734	689.996	0.0181	0.009	0.0147	0.1555	1.8793	41.845	18.1318	1097.3	337.221	532.822	0.0491	0.0151	0.0238	0.2118	1.9335	88.0497	49.1096	1606.3	161.438	208.921	0.1215	0.0122	0.0158	0.2295	3.9699	149.55	121.529	1483.2	219.002	276.587	0.1238	0.0183
					1347.7	141.353	498.675	0.0766	0.008	0.0283	0.1151	3.4567	112.952	76.5828	1098.5	351.726	510.385	0.0188	0.006	0.0087	0.1696	2.5522	33.5807	18.8146	1026.3	380.402	543.437	0.0434	0.0161	0.023	0.2277	2.7515	82.4072	43.3685	1669.2	120.075	205.971	0.155	0.0111	0.0191	0.1257	2.1131	185.24	154.97	1510	199.815	259.872	0.1131	0.015
					1380.2	139.971	469.429	0.0833	0.0084	0.0283	0.1459	3.2301	120.029	83.2641	948.79	344.818	675.242	0.0172	0.0063	0.0122	0.147	1.7754	35.6991	17.2034	1096.3	347.036	515.796	0.0266	0.0084	0.0125	0.1712	1.8499	47.5575	26.6125	1673	98.6395	234.584	0.081	0.0048	0.0114	0.1198	3.1137	97.0916	80.9653	1515	193.554	267.924	0.081	0.0104
					921.28	144.194	927.497	0.0345	0.0054	0.0347	0.1558	9.1072	74.5309	34.453	843.642	439.807	672.273	0.0137	0.0072	0.0109	0.176	1.702	31.8364	13.7333	1242.3	289.186	437.96	0.0374	0.0087	0.0132	0.1934	2.3493	59.3347	37.428	1720.2	109.166	167.486	0.1365	0.0087	0.0133	0.1299	2.2236	158.429	136.48	1551.8	132.566	295.828	0.0665	0.0057
															767.634	426.191	767.486	0.0128	0.0071	0.0128	0.1903	1.5995	32.5835	12.7528	1023.2	388.909	547.867	0.0267	0.0102	0.0143	0.1718	2.059	51.1867	26.7224	1574.7	146.566	265.777	0.0702	0.0065	0.0119	0.1364	2.7978	88.6215	70.2314	1363.4	227.24	384.907	0.0926	0.0154
															758.728	481.986	715.141	0.0213	0.0136	0.0201	0.2345	2.2484	54.9957	21.3343	1038.2	385.563	532.958	0.0209	0.0078	0.0107	0.1549	2.1695	39.3363	20.8712	1411.3	178.055	397.817	0.1049	0.0132	0.0296	0.183	2.1184	147.714	104.906	1472.2	178.877	347.03	0.0785	0.0095
					1163.6	133.747	686.484	0.104	0.012	0.0613	0.1749	6.1597	177.256	103.968	826.58	388.49	731.704	0.0189	0.0089	0.0168	0.1768	1.9535	44.6127	18.9421	886.813	428.186	632.762	0.018	0.0087	0.0128	0.1766	1.8049	39.4443	17.9589	1359.1	286.118	318.4	0.0883	0.0186	0.0207	0.1214	1.9827	127.522	88.2637	1535.1	163.071	288.245	0.0933	0.0099
					1143.8	152.739	684.709	0.0998	0.0133	0.0597	0.1531	6.1555	172.81	99.7658	849.789	374.538	733.896	0.0136	0.006	0.0117	0.206	1.9063	31.2457	13.5594	869.485	353.184	731.664	0.0221	0.009	0.0186	0.1872	3.5907	49.7708	22.1431	1571.6	147.704	265.166	0.1348	0.0127	0.0227	0.1416	3.6262	170.174	134.77	1343.3	235.102	401.136	0.0556	0.0097
					1255.2	119.57	621.655	0.0807	0.0077	0.04	0.0981	4.5166	128.391	80.7238	861.999	366.986	741.117	0.0223	0.0095	0.0191	0.2413	2.7136	50.8913	22.267	991.765	316.928	656.503	0.0406	0.013	0.0269	0.1905	2.0182	80.4914	40.6212	1741.1	130.138	120.263	0.1701	0.0127	0.0118	0.2054	2.226	194.579	170.114	1530.6	149.843	307.369	0.1138	0.0111
					1281.4	135.047	552.993	0.0723	0.0076	0.0312	0.189	5.6602	111.106	72.2894	960.417	287.144	729.199	0.0373	0.0112	0.0283	0.193	2.0722	76.8018	37.3145	949.767	406.629	591.596	0.0304	0.013	0.0189	0.1865	2.4794	62.2918	30.3711	1699.2	110.161	170.129	0.1748	0.0113	0.0175	0.2282	2.3396	203.632	174.797	1515.7	143.169	326.566	0.1202	0.0114
															813.306	409.593	720.728	0.027	0.0136	0.024	0.2052	1.8441	64.6383	27.0477	935.524	367.728	657.567	0.0252	0.0099	0.0177	0.1926	1.8206	52.7554	25.1701	1528.6	132.637	318.686	0.0695	0.006	0.0145	0.1817	4.2612	89.9813	69.4702	1376.3	202.025	409.82	0.0434	0.0064
					1248.4	111.184	628.205	0.0507	0.0045	0.0255	0.1753	5.6052	80.747	50.7122	787.043	429.448	740.613	0.0247	0.0135	0.0232	0.2468	2.1143	61.3225	24.6606	903.929	397.998	659.066	0.0419	0.0184	0.0305	0.2158	2.202	90.8057	41.8573	1686.6	102.138	212.354	0.1407	0.0085	0.0177	0.0999	1.9442	166.945	140.708	1630.8	152.447	221.991	0.1121	0.0105
					1192.8	159.834	629.261	0.0553	0.0074	0.0292	0.1743	5.729	91.9178	55.3207	727.973	527.69	693.104	0.0237	0.0172	0.0226	0.2298	2.3606	63.4213	23.6914	1114	303.243	551.13	0.0531	0.0145	0.0263	0.1546	2.1608	93.8063	53.0899	1315.8	243.029	401.683	0.0895	0.0165	0.0273	0.1532	2.8813	133.353	89.499	1401.5	207.104	380.027	0.1175	0.0174
					1122.4	159.187	709.091	0.0904	0.0128	0.0571	0.1637	7.5111	160.347	90.4083	841.088	510.557	580.871	0.0141	0.0086	0.0098	0.1914	2.1623	32.4634	14.129	1181.6	225.091	584.708	0.0562	0.0107	0.0278	0.1518	1.8765	94.7981	56.2483	1574.9	128.223	281.699	0.1475	0.012	0.0264	0.1477	2.2114	185.893	147.501	1643.3	146.812	209.084	0.1411	0.0126
															1033.4	351.213	584.583	0.0359	0.0122	0.0203	0.1926	2.2177	68.4397	35.916	791.336	483.171	669.981	0.0177	0.0108	0.015	0.1737	2.0638	43.4582	17.6859	1577.8	138.869	267.955	0.1803	0.0159	0.0306	0.1702	1.9072	226.821	180.325	1436	231.954	306.218	0.0826	0.0133
					1342.2	106.838	558.104	0.1019	0.0081	0.0424	0.0964	4.4318	152.344	101.874	809.289	470.267	666.632	0.0201	0.0117	0.0166	0.1746	1.8982	48.3623	20.1107	1309.8	222.827	450.805	0.0458	0.0078	0.0158	0.1335	1.799	69.3631	45.8054	1622.4	132.401	227.723	0.1412	0.0115	0.0198	0.169	2.1652	172.592	141.241	1421.5	260.593	289.14	0.066	0.0121
					1114.2	158.084	696.605	0.057	0.0081	0.0356	0.1815	8.2067	100.716	56.9946	802.909	462.243	696.937	0.0219	0.0126	0.019	0.1863	1.5791	53.4947	21.8906	1281.5	257.676	427.518	0.0492	0.0099	0.0164	0.2258	2.5083	75.522	49.2097	1635.8	121.885	234.015	0.1547	0.0115	0.0221	0.154	2.3961	188.324	154.671	1291.6	311.135	380.35	0.1	0.0241
					1253.6	176.009	544.88	0.0478	0.0067	0.0208	0.1057	3.3743	75.2555	47.7793	873.927	413.959	671.618	0.0216	0.0102	0.0166	0.2362	1.9715	48.4801	21.6218	1204.7	285.227	484.134	0.0432	0.0102	0.0173	0.1348	1.7074	70.7168	43.1564											1394.4	306.101	234.506	0.1151	0.0253
					1081.6	151.01	743.394	0.055	0.0077	0.0378	0.1641	5.9223	100.453	54.9839	896.338	378.105	678.684	0.0223	0.0094	0.0169	0.1863	1.8362	48.5052	22.2602	1282.2	262.868	431.927	0.0467	0.0096	0.0157	0.139	1.9281	71.9907	46.6899	1747	86.6829	155.71	0.1223	0.0061	0.0109	0.1411	2.0379	139.215	122.253
															854.087	434.828	656.128	0.0194	0.0099	0.0149	0.2016	2.2274	44.2731	19.4408	1010.2	373.632	581.758	0.0244	0.009	0.014	0.1695	1.9081	47.4353	24.3792	1631.2	92.7349	283.99	0.1478	0.0084	0.0257	0.1222	2.3233	181.946	147.81	1604.6	150.016	234.292	0.1105	0.0103
					1347.7	141.355	498.672	0.0958	0.01	0.0354	0.1151	3.4566	141.302	95.8046	868.3	446.508	632.147	0.0251	0.0129	0.0183	0.2065	2.1596	56.3107	25.1134	1302.7	284.83	375.951	0.0305	0.0067	0.0088	0.1829	2.3208	45.9457	30.4835	1540.5	186.468	254.214	0.075	0.0091	0.0124	0.1203	2.1859	96.4298	74.9807	1659.2	138.289	191.694	0.1717	0.0143
					1380.2	139.972	469.421	0.1064	0.0108	0.0362	0.1458	3.2299	153.408	106.42	905.936	350.377	693.218	0.0152	0.0059	0.0116	0.1988	2.5822	32.6325	15.1641	915.809	362.995	677.913	0.0212	0.0084	0.0157	0.1594	1.6861	45.2521	21.1795	1491	144.689	353.233	0.1083	0.0105	0.0257	0.1865	2.5822	144.521	108.34	1609.5	167.648	212.041	0.1002	0.0104
					921.307	144.194	927.471	0.0453	0.0071	0.0456	0.1558	9.1069	98.0529	45.3277	753.752	440.86	753.952	0.0176	0.0103	0.0177	0.1782	1.681	45.6247	17.6488	970.078	344.123	652.473	0.0301	0.0107	0.0202	0.1563	1.9862	60.9684	30.0731	1645.1	95.2116	259.193	0.1369	0.0079	0.0216	0.1235	2.1379	166.348	136.864	1552	151.993	280.185	0.1019	0.01
															773.258	497.144	669.371	0.0109	0.007	0.0094	0.1698	1.9223	27.3523	10.9035	882.119	391.257	686.464	0.0295	0.0131	0.023	0.174	2.0592	65.6171	29.5341	1689.8	92.1834	220.264	0.1446	0.0079	0.0188	0.0889	2.0948	171.282	144.554	1624.1	141.551	232.665	0.0942	0.0082
															915.051	329.792	724.705	0.0168	0.006	0.0133	0.1685	2.0109	36.0749	16.7604	922.73	332.22	718.731	0.0279	0.01	0.0217	0.1675	1.7895	59.6473	27.8861	1561.7	126.766	293.787	0.1455	0.0118	0.0274	0.1896	5.4211	184.687	145.504	1511.6	115.472	350.043	0.1682	0.0128
					1163.6	133.747	686.466	0.1251	0.0144	0.0738	0.1749	6.1594	213.288	125.104	1072.9	281.266	615.323	0.0229	0.006	0.0131	0.1701	2.2715	41.9447	22.8501	1115.6	285.698	556.258	0.0571	0.0146	0.0285	0.2164	2.973	100.187	57.0959	1426.4	151.181	395.089	0.0191	0.002	0.0053	0.1927	4.8876	26.4594	19.1323	1278	277.958	403.594	0.0725	0.0158
					1143.8	152.738	684.739	0.122	0.0163	0.0731	0.1531	6.156	211.404	122.043	871.754	334.476	758.722	0.0282	0.0108	0.0245	0.2727	4.1713	63.4627	28.1554	904.665	426.59	621.334	0.0294	0.0139	0.0202	0.178	1.9484	63.4457	29.3954	1587.4	88.9246	314.609	0.0876	0.0049	0.0174	0.1086	2.9885	109.857	87.5901	1351.4	215.562	416.794	0.0619	0.0099
					1255.2	119.571	621.653	0.1008	0.0096	0.0499	0.0981	4.5166	160.346	100.815	930.893	336.059	708.774	0.0383	0.0138	0.0292	0.2031	2.1134	81.2943	38.303	855.633	432.673	673.212	0.0359	0.0181	0.0282	0.2083	1.7865	82.2557	35.8807	1644.1	113.219	226.088	0.1458	0.01	0.0201	0.1923	3.2883	175.935	145.838	1311.1	272.791	392.088	0.0586	0.0122
					1281.3	135.049	553.085	0.0919	0.0097	0.0397	0.189	5.6619	141.302	91.9287	927.468	366.57	670.378	0.0269	0.0106	0.0194	0.1904	2.0008	56.9706	26.8978	912.24	420.314	615.696	0.0257	0.0119	0.0174	0.1698	1.734	54.9829	25.7449	1595.3	120.706	283.955	0.1374	0.0104	0.0245	0.1938	3.7632	172.3	137.437	1242.4	317.304	380.989	0.076	0.0194
															956.076	343.166	674.988	0.0365	0.0131	0.0257	0.214	2.0584	75.279	36.4559	1104.2	303.03	568.561	0.0578	0.0159	0.0298	0.1819	2.0594	103.499	57.8423	1758.3	69.9282	185.402	0.1793	0.0071	0.0189	0.0852	1.6404	205.366	179.326	1465.6	207.655	321.801	0.1131	0.016
					1248.4	111.184	628.2	0.0631	0.0056	0.0317	0.1753	5.6051	100.413	63.0633	828.212	440.74	691.648	0.0264	0.014	0.022	0.2108	2.1536	62.4807	26.3936	980.572	338.765	636.91	0.0389	0.0134	0.0253	0.2023	2.4869	77.6317	38.913	1551.3	193.765	253.537	0.1024	0.0128	0.0167	0.0926	2.0018	131.941	102.412	1388.4	220.531	360.105	0.1064	0.0169
					1192.8	159.834	629.287	0.0682	0.0091	0.036	0.1743	5.7294	113.255	68.161	1019.1	358.146	591.809	0.0194	0.0068	0.0112	0.1468	1.4902	37.4255	19.3701	969.342	407.586	579.7	0.0269	0.0113	0.0161	0.1573	1.8573	54.2175	26.8602	1592.6	140.88	261.14	0.1258	0.0111	0.0206	0.1478	3.1424	157.576	125.817	1711.2	97.7593	182	0.1765	0.0101
					1122.4	159.187	709.086	0.1096	0.0155	0.0692	0.1637	7.511	194.336	109.573	954.538	343.066	639.566	0.0186	0.0067	0.0125	0.164	1.6103	37.7446	18.5986	1161.3	352.784	439.385	0.0291	0.0088	0.011	0.1835	2.4198	48.9205	29.0821	1576.8	140.769	258.321	0.1219	0.0109	0.02	0.2451	6.145	152.729	121.88
															998.862	340.108	632.11	0.0298	0.0101	0.0188	0.159	1.7408	58.7279	29.7609	1275.9	266.843	425.956	0.0395	0.0083	0.0132	0.1923	2.5821	61.0232	39.5489	1606.5	124.393	265.568	0.161	0.0125	0.0266	0.1851	2.1695	200.104	161.018	1593.4	133.799	252.332	0.1442	0.0121
					1342.2	106.838	558.105	0.1271	0.0101	0.0528	0.0964	4.4318	190.062	127.096	940.316	354.84	646.686	0.0184	0.007	0.0127	0.1946	2.2123	38.076	18.4379	1209.5	297.216	466.77	0.0221	0.0054	0.0085	0.159	2.1094	36.075	22.1098											1609	115.414	272.651	0.0668	0.0048
					1114	158.084	696.728	0.0715	0.0101	0.0447	0.1816	8.2088	126.346	71.49	893.469	391.304	673.153	0.0154	0.0067	0.0116	0.1648	1.9622	33.7457	15.3993	895.805	416.672	653.935	0.0241	0.0112	0.0176	0.1829	1.8549	52.9952	24.1421	1506	162.2	324.514	0.1108	0.0119	0.0239	0.1775	2.4222	146.646	110.829	1490.7	144.721	359.12	0.0811	0.0079
					1253.6	176.005	544.889	0.0588	0.0083	0.0255	0.1057	3.3745	92.5787	58.7773											1007.5	380.31	576.423	0.0281	0.0106	0.0161	0.1712	1.7256	54.7074	28.0612	1550.4	150.69	290.526	0.1402	0.0136	0.0263	0.1642	2.4004	180.037	140.152	1630.4	102.956	254.571	0.1396	0.0088
					1081.6	151.01	743.396	0.0686	0.0096	0.0472	0.1641	5.9224	125.409	68.6435											889.923	395.281	672.564	0.0234	0.0104	0.0177	0.202	2.0732	51.4075	23.3678	1568.2	152.83	267.433	0.1109	0.0108	0.0189	0.1335	2.2846	140.646	110.92	1554.8	143.88	290.972	0.1357	0.0126
																									971.995	356.91	637.897	0.0234	0.0086	0.0154	0.1738	1.8028	47.4252	23.4376	1533	151.897	297.733	0.0907	0.009	0.0176	0.2418	3.7167	117.254	90.6634	1652.2	104.22	241.442	0.1447	0.0091
																									857.696	396.137	709.332	0.0242	0.0112	0.02	0.1796	1.7464	55.3023	24.1613	1470.8	139.912	381.952	0.1545	0.0147	0.0401	0.1653	2.1912	209.271	154.465	1232.8	327.823	395.061	0.0525	0.014
																									828.39	416.01	695.824	0.0255	0.0128	0.0214	0.232	2.3873	59.7303	25.5022	1492.3	161.371	330.837	0.1074	0.0116	0.0238	0.1908	3.985	142.891	107.45	1325.2	237.504	419.327	0.0676	0.0121
																									928.074	351.785	684.443	0.036	0.0137	0.0266	0.1775	1.8635	76.2416	36.0219	1578.5	143.642	263.572	0.1553	0.0141	0.0259	0.1981	3.7961	195.332	155.276	1635.2	127.461	233.728	0.1088	0.0085
					1185.45	141.126	659.095	0.0760075	0.0089625	0.0421075	0.14636	5.4565	127.083	76.0023	889.166	398.628	669.437	0.0212362	0.00951207	0.0161569	0.190416	2.10851	46.9026	21.237	1025.23	357.039	579.677	0.0341078	0.0115047	0.01905	0.179484	2.10883	64.6571	34.1042	1590.82	137.019	260.23	0.130542	0.0108483	0.0206167	0.158452	2.76028	162.006	130.537	1470.3	196.834	313.198	0.101113	0.0126852
					17707	547.461	16183.8	0.000563213	7.63184e-06	0.000210102	0.00116154	3.16938	1353.96	563.21	10691.1	3696.2	3635.59	4.0772e-05	8.02244e-06	2.61662e-05	0.000775968	0.291919	175.817	40.7653	20916.2	4500.56	7952.33	0.00014153	9.17638e-06	3.82072e-05	0.000818009	0.184122	354.02	141.524	9655.36	1459.45	4163.46	0.00140635	9.55616e-06	3.78211e-05	0.00215279	0.926236	1776.91	1406.34	21067.8	4489.29	6587.99	0.00134411	1.81236e-05
					133.068	23.3979	127.216	0.0237321	0.00276258	0.0144949	0.0340814	1.78027	36.7961	23.732	103.398	60.7964	60.2958	0.00638529	0.00283239	0.0051153	0.0278562	0.540295	13.2596	6.38477	144.624	67.0862	89.1758	0.0118967	0.00302925	0.0061812	0.0286008	0.429095	18.8154	11.8964	98.2617	38.2027	64.5249	0.0375013	0.0030913	0.00614988	0.0463981	0.962412	42.1534	37.5012	145.148	67.0022	81.1664	0.0366621	0.00425718
					40	40	40	40	40	40	40	40	40	40	58	58	58	58	58	58	58	58	58	58	64	64	64	64	64	64	64	64	64	64	60	60	60	60	60	60	60	60	60	60	61	61	61	61	61
					Cell	B0	Variance	B1	Variance	B2	Variance	C0	Variance	C1	Variance	C2	Variance	Tau1	Variance	Tau2	Variance	H0	Variance	H∞	Variance
					1	1185.45	17707	141.126	547.461	659.095	16183.8	0.0760075	0.000563213	0.0089625	7.63184e-06	0.0421075	0.000210102	0.14636	0.00116154	5.4565	3.16938	127.083	1353.96	76.0023	563.21
					2	889.166	10691.1	398.628	3696.2	669.437	3635.59	0.0212362	4.0772e-05	0.00951207	8.02244e-06	0.0161569	2.61662e-05	0.190416	0.000775968	2.10851	0.291919	46.9026	175.817	21.237	40.7653
					3	1025.23	20916.2	357.039	20916.2	579.677	7952.33	0.0341078	0.00014153	0.0115047	9.17638e-06	0.01905	3.82072e-05	0.179484	0.000818009	2.10883	0.184122	64.6571	141.524	34.1042	141.524
					4	1590.82	1459.45	137.019	1459.45	260.23	4163.46	0.130542	0.00140635	0.0108483	9.55616e-06	0.0206167	3.78211e-05	0.158452	0.00215279	2.76028	0.926236	162.006	1776.91	130.537	1406.34
					5	1470.3	21067.8	196.834	4489.29	313.198	6587.99	0.101113	0.00134411	0.0126852	1.81236e-05	0.0202344	2.96088e-05	0.147177	0.00108025	2.07282	0.299849	134.038	1581.9	101.114	1343.85
					Mean	1232.19		246.129		496.327		0.0726013		0.0107026		0.0236331		0.164378		2.90139		106.937		72.5989
					Mean Varinance	14368.3		6221.72		7704.64		0.000699194		1.05021e-05		6.83811e-05		0.00119771		0.974301		1006.02		699.138
					SD	119.868		78.8779		87.7761		0.0264423		0.00324069		0.00826929		0.034608		0.987067		31.7178		26.4412
																	Median	0.158452		2.10883		127.083		76.0023
																	Min	0.14636		2.07282		46.9026		21.237
																	Max	0.190416		5.4565		162.006		130.537
[truncated: 5 more columns]

## Sheet: Power_law_vol2_eg
Forearm		VOL4	Cell5				Cell5											FC no.	Strain rate (1/s)	Stress (MPa)	Stress c =210	Power law fit	a	b	c
a*x^b+c						FC no.	B0	B1	B2	C0	C1	C2	Tau1	Tau2	H0	H∞		1	0.199616	11.2649	11.3053	Herschel-Bulkley	6.8281	0.3023	7.1101
						3	1082.8	290.557	577.064	0.0213	0.0057	0.0114	0.1738	2.0686	38.4216	21.3303			0.199207	11.2633	11.3027	a*x^b+c
																			0.1988	11.261	11.3001
																			0.198394	11.2573	11.2975
																			0.197989	11.2517	11.2949
																			0.197585	11.2443	11.2923
																			0.197182	11.2355	11.2897
																			0.19678	11.2267	11.2872
																			0.196379	11.2192	11.2846
																			0.19598	11.2137	11.282
																			0.195581	11.2103	11.2794
																			0.195184	11.2083	11.2769
																			0.194787	11.207	11.2743
																			0.194392	11.2058	11.2718
																			0.193998	11.2047	11.2692
																			0.193605	11.2042	11.2667
																			0.193212	11.2047	11.2641
																			0.192821	11.2061	11.2616
																			0.192431	11.2082	11.259
																			0.192043	11.2103	11.2565
																			0.191655	11.2117	11.254
																			0.191268	11.2121	11.2514
																			0.190882	11.2116	11.2489
																			0.190497	11.2103	11.2464
																			0.190114	11.2082	11.2439
																			0.189731	11.2052	11.2413
																			0.18935	11.2014	11.2388
																			0.188969	11.1968	11.2363
																			0.18859	11.1919	11.2338
																			0.188211	11.1873	11.2313
																			0.187834	11.1832	11.2288
																			0.187457	11.1796	11.2263
																			0.187082	11.1758	11.2238
																			0.186707	11.1713	11.2213
																			0.186334	11.1657	11.2188
																			0.185962	11.1592	11.2164
																			0.18559	11.1524	11.2139
																			0.18522	11.1464	11.2114
																			0.184851	11.1417	11.2089
																			0.184482	11.1384	11.2065
																			0.184115	11.1362	11.204
																			0.183749	11.1346	11.2015
																			0.183383	11.1331	11.1991
																			0.183019	11.1316	11.1966
																			0.182655	11.1299	11.1942
																			0.182293	11.1282	11.1917
																			0.181932	11.1264	11.1893
																			0.181571	11.1246	11.1868
																			0.181212	11.1227	11.1844
																			0.180853	11.1212	11.1819
																			0.180496	11.1204	11.1795
																			0.180139	11.1203	11.1771
																			0.179783	11.1208	11.1746
																			0.179429	11.1214	11.1722
																			0.179075	11.1219	11.1698
																			0.178722	11.1218	11.1674
																			0.178371	11.1213	11.165
																			0.17802	11.1206	11.1625
																			0.17767	11.1197	11.1601
																			0.177321	11.1182	11.1577
																			0.176973	11.1158	11.1553
																			0.176626	11.112	11.1529
																			0.17628	11.1065	11.1505
																			0.175935	11.0998	11.1481
																			0.175591	11.0924	11.1457
																			0.175247	11.0852	11.1434
																			0.174905	11.0786	11.141
																			0.174563	11.0729	11.1386
																			0.174223	11.0678	11.1362
																			0.173883	11.0627	11.1338
																			0.173545	11.0576	11.1315
																			0.173207	11.0526	11.1291
																			0.17287	11.0482	11.1267
																			0.172534	11.0453	11.1244
																			0.172199	11.0445	11.122
																			0.171865	11.046	11.1197
																			0.171532	11.0493	11.1173
																			0.171199	11.0535	11.115
																			0.170868	11.0576	11.1126
																			0.170537	11.0607	11.1103
																			0.170208	11.0624	11.1079
																			0.169879	11.0627	11.1056
																			0.169551	11.0615	11.1033
																			0.169224	11.0594	11.1009
																			0.168898	11.0566	11.0986
																			0.168573	11.0537	11.0963
																			0.168248	11.0513	11.094
																			0.167925	11.0499	11.0917
																			0.167602	11.0499	11.0893
																			0.167281	11.0512	11.087
																			0.16696	11.0533	11.0847
																			0.16664	11.0553	11.0824
																			0.166321	11.0564	11.0801
																			0.166002	11.0558	11.0778
																			0.165685	11.0533	11.0755
																			0.165368	11.0492	11.0732
																			0.165053	11.044	11.0709
																			0.164738	11.0388	11.0687
																			0.164424	11.0345	11.0664
																			0.164111	11.0317	11.0641
																			0.163798	11.0305	11.0618
																			0.163487	11.0304	11.0595
																			0.163176	11.0306	11.0573
																			0.162866	11.0302	11.055
																			0.162557	11.0291	11.0527
																			0.162249	11.0273	11.0505
																			0.161942	11.0253	11.0482
																			0.161635	11.0235	11.046
																			0.16133	11.0218	11.0437
																			0.161025	11.0197	11.0415
																			0.160721	11.0168	11.0392
																			0.160418	11.0129	11.037
																			0.160115	11.0082	11.0347
																			0.159814	11.0033	11.0325
																			0.159513	10.9987	11.0303
																			0.159213	10.9945	11.028
																			0.158914	10.9904	11.0258
																			0.158616	10.9863	11.0236
																			0.158318	10.9823	11.0214
																			0.158021	10.9791	11.0192
																			0.157725	10.9774	11.0169
																			0.15743	10.9778	11.0147
																			0.157136	10.9802	11.0125
																			0.156842	10.9837	11.0103
																			0.156549	10.9871	11.0081
																			0.156257	10.9892	11.0059
																			0.155966	10.9891	11.0037
																			0.155676	10.9869	11.0015
																			0.155386	10.9832	10.9993
																			0.155097	10.9789	10.9971
																			0.154809	10.9748	10.995
																			0.154522	10.9713	10.9928
																			0.154235	10.9682	10.9906
																			0.15395	10.9654	10.9884
																			0.153665	10.9626	10.9863
																			0.15338	10.9598	10.9841
																			0.153097	10.9573	10.9819
																			0.152814	10.9552	10.9798
																			0.152532	10.9533	10.9776
																			0.152251	10.9513	10.9754
																			0.151971	10.949	10.9733
																			0.151691	10.9465	10.9711
																			0.151412	10.9441	10.969
																			0.151134	10.9425	10.9668
																			0.150856	10.942	10.9647
																			0.15058	10.9424	10.9626
																			0.150304	10.9433	10.9604
																			0.150028	10.9439	10.9583
																			0.149754	10.9439	10.9562
																			0.14948	10.9434	10.954
																			0.149207	10.9426	10.9519
																			0.148935	10.942	10.9498
																			0.148663	10.9416	10.9477
																			0.148392	10.9412	10.9456
																			0.148122	10.9405	10.9434
																			0.147853	10.9392	10.9413
																			0.147584	10.937	10.9392
																			0.147316	10.9343	10.9371
																			0.147049	10.9312	10.935
																			0.146783	10.9282	10.9329
																			0.146517	10.9252	10.9308
																			0.146252	10.9222	10.9287
																			0.145987	10.9193	10.9267
																			0.145724	10.9164	10.9246
																			0.145461	10.914	10.9225
																			0.145198	10.9125	10.9204
																			0.144937	10.9125	10.9183
																			0.144676	10.914	10.9163
																			0.144416	10.9167	10.9142
																			0.144156	10.9201	10.9121
																			0.143897	10.9233	10.9101
																			0.143639	10.9256	10.908
																			0.143382	10.9267	10.9059
																			0.143125	10.9265	10.9039
																			0.142869	10.9248	10.9018
																			0.142614	10.9219	10.8998
																			0.142359	10.9179	10.8977
																			0.142105	10.913	10.8957
																			0.141852	10.9077	10.8937
																			0.141599	10.9027	10.8916
																			0.141347	10.8989	10.8896
																			0.141096	10.8967	10.8875
																			0.140846	10.8965	10.8855
																			0.140596	10.8976	10.8835
																			0.140346	10.8993	10.8815
																			0.140098	10.9007	10.8794
																			0.13985	10.9014	10.8774
																			0.139602	10.9015	10.8754
																			0.139356	10.9013	10.8734
																			0.13911	10.9013	10.8714
																			0.138865	10.9015	10.8694
																			0.13862	10.9016	10.8674
																			0.138376	10.901	10.8654
																			0.138133	10.8993	10.8634
																			0.13789	10.8964	10.8614
																			0.137648	10.893	10.8594
																			0.137406	10.8897	10.8574
																			0.137166	10.8867	10.8554
																			0.136925	10.8841	10.8534
																			0.136686	10.8813	10.8515
																			0.136447	10.8777	10.8495
																			0.136209	10.8732	10.8475
																			0.135971	10.868	10.8455
																			0.135734	10.8629	10.8436
																			0.135498	10.859	10.8416
																			0.135262	10.8569	10.8396
																			0.135027	10.857	10.8377
																			0.134793	10.8587	10.8357
																			0.134559	10.861	10.8338
																			0.134326	10.8631	10.8318
																			0.134093	10.8645	10.8299
																			0.133861	10.8652	10.8279
																			0.13363	10.8657	10.826
																			0.133399	10.8661	10.824
																			0.133169	10.8665	10.8221
																			0.13294	10.8663	10.8202
																			0.132711	10.865	10.8182
																			0.132482	10.8625	10.8163
																			0.132255	10.8595	10.8144
																			0.132028	10.8568	10.8124
																			0.131801	10.8556	10.8105
																			0.131575	10.8558	10.8086
																			0.13135	10.857	10.8067
																			0.131125	10.8577	10.8048
																			0.130901	10.8567	10.8029
																			0.130678	10.8537	10.801
																			0.130455	10.8492	10.7991
																			0.130233	10.8441	10.7972
																			0.130011	10.8395	10.7953
																			0.12979	10.8356	10.7934
																			0.129569	10.8323	10.7915
																			0.129349	10.8292	10.7896
																			0.12913	10.8261	10.7877
																			0.128911	10.8235	10.7858
																			0.128693	10.8218	10.7839
																			0.128475	10.8214	10.782
																			0.128258	10.8223	10.7802
																			0.128042	10.8238	10.7783
																			0.127826	10.8251	10.7764
																			0.127611	10.8255	10.7746
																			0.127396	10.8248	10.7727
																			0.127182	10.8229	10.7708
																			0.126968	10.8201	10.769
																			0.126755	10.8164	10.7671
																			0.126542	10.8117	10.7653
																			0.126331	10.8061	10.7634
																			0.126119	10.7994	10.7616
																			0.125908	10.792	10.7597
																			0.125698	10.7844	10.7579
																			0.125488	10.7772	10.756
																			0.125279	10.771	10.7542
																			0.125071	10.7661	10.7524
																			0.124863	10.7625	10.7505
																			0.124655	10.7599	10.7487
																			0.124448	10.7577	10.7469
																			0.124242	10.7554	10.745
																			0.124036	10.7525	10.7432
																			0.123831	10.7488	10.7414
																			0.123626	10.7445	10.7396
																			0.123422	10.7399	10.7378
																			0.123218	10.7352	10.736
																			0.123015	10.7308	10.7341
																			0.122812	10.7266	10.7323
																			0.12261	10.7227	10.7305
																			0.122409	10.7189	10.7287
																			0.122208	10.7155	10.7269
																			0.122007	10.7127	10.7251
																			0.121807	10.7105	10.7234
																			0.121608	10.709	10.7216
																			0.121409	10.7081	10.7198
																			0.12121	10.7079	10.718
																			0.121013	10.7086	10.7162
																			0.120815	10.7102	10.7144
																			0.120618	10.7125	10.7127
																			0.120422	10.7151	10.7109
																			0.120226	10.7172	10.7091
																			0.120031	10.7183	10.7073
																			0.119836	10.718	10.7056
																			0.119642	10.7166	10.7038
																			0.119448	10.7148	10.7021
																			0.119255	10.7128	10.7003
																			0.119063	10.7111	10.6985
																			0.11887	10.7097	10.6968
																			0.118679	10.7086	10.695
																			0.118487	10.7079	10.6933
																			0.118297	10.7078	10.6916
																			0.118107	10.7083	10.6898
																			0.117917	10.7092	10.6881
																			0.117728	10.7099	10.6863
																			0.117539	10.7096	10.6846
																			0.117351	10.7079	10.6829
																			0.117163	10.7048	10.6811
																			0.116976	10.7007	10.6794
																			0.116789	10.6964	10.6777
																			0.116603	10.6927	10.676
																			0.116417	10.6898	10.6743
																			0.116232	10.6875	10.6725
																			0.116047	10.6854	10.6708
																			0.115863	10.6829	10.6691
																			0.115679	10.6799	10.6674
																			0.115496	10.6764	10.6657
																			0.115313	10.6726	10.664
																			0.115131	10.6685	10.6623
																			0.114949	10.664	10.6606
																			0.114768	10.6588	10.6589
																			0.114587	10.6527	10.6572
																			0.114406	10.6457	10.6555
																			0.114226	10.638	10.6538
																			0.114047	10.6302	10.6522
																			0.113868	10.6228	10.6505
																			0.113689	10.6164	10.6488
																			0.113511	10.6117	10.6471
																			0.113333	10.6091	10.6454
																			0.113156	10.6089	10.6438
																			0.11298	10.6106	10.6421
																			0.112803	10.6137	10.6404
																			0.112628	10.6172	10.6388
																			0.112452	10.6203	10.6371
																			0.112277	10.6223	10.6355
																			0.112103	10.6231	10.6338
																			0.111929	10.6227	10.6321
																			0.111756	10.6215	10.6305
																			0.111583	10.6198	10.6288
																			0.11141	10.6178	10.6272
																			0.111238	10.6157	10.6256
																			0.111066	10.6136	10.6239
																			0.110895	10.6118	10.6223
																			0.110724	10.6102	10.6206
																			0.110554	10.6083	10.619
																			0.110384	10.6059	10.6174
																			0.110214	10.6025	10.6157
																			0.110045	10.5979	10.6141
																			0.109877	10.5926	10.6125
																			0.109709	10.5872	10.6109
																			0.109541	10.5826	10.6093
																			0.109374	10.5791	10.6076
																			0.109207	10.5771	10.606
																			0.109041	10.576	10.6044
																			0.108875	10.5754	10.6028
																			0.108709	10.575	10.6012
																			0.108544	10.5748	10.5996
																			0.108379	10.5751	10.598
																			0.108215	10.576	10.5964
																			0.108051	10.5771	10.5948
																			0.107888	10.5779	10.5932
																			0.107725	10.5774	10.5916
																			0.107563	10.5753	10.59
																			0.1074	10.5717	10.5884
																			0.107239	10.5677	10.5869
																			0.107077	10.5645	10.5853
																			0.106917	10.5632	10.5837
																			0.106756	10.5641	10.5821
																			0.106596	10.5668	10.5806
																			0.106437	10.5704	10.579
																			0.106277	10.5739	10.5774
																			0.106119	10.5772	10.5758
																			0.10596	10.5807	10.5743
																			0.105802	10.5849	10.5727
																			0.105645	10.5902	10.5712
																			0.105488	10.596	10.5696
																			0.105331	10.6015	10.5681
																			0.105175	10.6056	10.5665
																			0.105019	10.6078	10.5649
																			0.104863	10.6086	10.5634
																			0.104708	10.6088	10.5619
																			0.104554	10.6089	10.5603
																			0.104399	10.6093	10.5588
																			0.104245	10.6094	10.5572
																			0.104092	10.6083	10.5557
																			0.103939	10.6054	10.5542
																			0.103786	10.6006	10.5526
																			0.103634	10.5943	10.5511
																			0.103482	10.5869	10.5496
																			0.103331	10.5788	10.5481
																			0.103179	10.5702	10.5465
																			0.103029	10.5618	10.545
																			0.102878	10.5543	10.5435
																			0.102728	10.5485	10.542
																			0.102579	10.5451	10.5405
																			0.10243	10.5437	10.539
																			0.102281	10.5437	10.5375
																			0.102132	10.5437	10.536
																			0.101984	10.5428	10.5345
																			0.101837	10.5406	10.533
																			0.10169	10.5374	10.5315
																			0.101543	10.5341	10.53
																			0.101396	10.5315	10.5285
																			0.10125	10.5301	10.527
																			0.101104	10.5301	10.5255
																			0.100959	10.5312	10.524
																			0.100814	10.5333	10.5225
																			0.100669	10.5362	10.5211
																			0.100525	10.5394	10.5196
																			0.100381	10.5427	10.5181
																			0.100238	10.5451	10.5166
																			0.100095	10.5462	10.5152
																			0.0999519	10.5456	10.5137
																			0.0998095	10.5432	10.5122
																			0.0996675	10.5395	10.5108
																			0.0995259	10.5354	10.5093
																			0.0993846	10.5316	10.5078
																			0.0992437	10.5287	10.5064
																			0.0991031	10.5268	10.5049
																			0.0989629	10.526	10.5035
																			0.098823	10.5259	10.502
																			0.0986835	10.5265	10.5006
																			0.0985444	10.5276	10.4991
																			0.0984057	10.5292	10.4977
																			0.0982673	10.5314	10.4962
																			0.0981292	10.5344	10.4948
																			0.0979915	10.5377	10.4934
																			0.0978542	10.5408	10.4919
																			0.0977172	10.5426	10.4905
																			0.0975805	10.5426	10.4891
																			0.0974442	10.5406	10.4876
																			0.0973083	10.5371	10.4862
																			0.0971727	10.5334	10.4848
																			0.0970375	10.5304	10.4834
																			0.0969026	10.5287	10.482
																			0.096768	10.5281	10.4805
																			0.0966338	10.5278	10.4791
																			0.0964999	10.5269	10.4777
																			0.0963664	10.5251	10.4763
																			0.0962332	10.5226	10.4749
																			0.0961004	10.5204	10.4735
																			0.0959679	10.5189	10.4721
																			0.0958357	10.5184	10.4707
																			0.0957039	10.5184	10.4693
																			0.0955725	10.5181	10.4679
																			0.0954413	10.5169	10.4665
																			0.0953105	10.5148	10.4651
																			0.09518	10.5124	10.4637
																			0.0950499	10.5105	10.4623
																			0.0949201	10.51	10.461
																			0.0947906	10.5109	10.4596
																			0.0946615	10.5128	10.4582
																			0.0945326	10.5152	10.4568
																			0.0944042	10.5174	10.4554
																			0.094276	10.5192	10.4541
																			0.0941482	10.5204	10.4527
																			0.0940207	10.5212	10.4513
																			0.0938935	10.5217	10.45
																			0.0937666	10.522	10.4486
																			0.0936401	10.5221	10.4472
																			0.0935139	10.5224	10.4459
																			0.093388	10.5231	10.4445
																			0.0932624	10.5245	10.4432
																			0.0931372	10.5267	10.4418
																			0.0930123	10.5298	10.4404
																			0.0928877	10.5331	10.4391
																			0.0927634	10.5362	10.4378
																			0.0926394	10.5384	10.4364
																			0.0925157	10.5391	10.4351
																			0.0923924	10.5384	10.4337
																			0.0922694	10.5362	10.4324
																			0.0921467	10.533	10.431
																			0.0920243	10.5293	10.4297
																			0.0919022	10.5258	10.4284
																			0.0917804	10.523	10.4271
																			0.0916589	10.5215	10.4257
																			0.0915377	10.5214	10.4244
																			0.0914169	10.5228	10.4231
																			0.0912963	10.525	10.4218
																			0.0911761	10.5275	10.4204
																			0.0910562	10.5292	10.4191
																			0.0909365	10.5293	10.4178
																			0.0908172	10.5274	10.4165
																			0.0906981	10.5234	10.4152
																			0.0905794	10.5177	10.4139
																			0.090461	10.5113	10.4126
																			0.0903429	10.5055	10.4113
																			0.090225	10.5015	10.41
																			0.0901075	10.4999	10.4087
																			0.0899903	10.5005	10.4074
																			0.0898733	10.5025	10.4061
																			0.0897567	10.505	10.4048
																			0.0896404	10.5071	10.4035
																			0.0895243	10.5083	10.4022
																			0.0894086	10.5085	10.4009
																			0.0892931	10.5078	10.3996
																			0.089178	10.5063	10.3983
																			0.0890631	10.5038	10.3971
																			0.0889485	10.5006	10.3958
																			0.0888342	10.4968	10.3945
																			0.0887202	10.4928	10.3932
																			0.0886064	10.4891	10.3919
																			0.088493	10.4858	10.3907
																			0.0883799	10.483	10.3894
																			0.088267	10.4806	10.3881
																			0.0881544	10.4786	10.3869
																			0.0880421	10.4768	10.3856
																			0.0879301	10.4751	10.3844
																			0.0878184	10.4737	10.3831
																			0.0877069	10.4727	10.3818
																			0.0875958	10.4722	10.3806
																			0.0874849	10.4721	10.3793
																			0.0873743	10.4721	10.3781
																			0.0872639	10.4722	10.3768
																			0.0871539	10.4724	10.3756
																			0.0870441	10.4727	10.3743
																			0.0869346	10.4735	10.3731
																			0.0868254	10.4752	10.3719
																			0.0867164	10.4775	10.3706
																			0.0866078	10.4801	10.3694
																			0.0864994	10.482	10.3682
																			0.0863912	10.4825	10.3669
																			0.0862834	10.4811	10.3657
																			0.0861758	10.4776	10.3645
																			0.0860685	10.4723	10.3632
																			0.0859614	10.4653	10.362
																			0.0858546	10.4568	10.3608
																			0.0857481	10.4471	10.3596
																			0.0856419	10.4364	10.3584
																			0.0855359	10.4257	10.3571
																			0.0854302	10.4162	10.3559
																			0.0853247	10.4093	10.3547
																			0.0852196	10.4055	10.3535
																			0.0851146	10.4049	10.3523
																			0.08501	10.4065	10.3511
																			0.0849056	10.409	10.3499
																			0.0848015	10.4114	10.3487
																			0.0846976	10.4132	10.3475
																			0.084594	10.4146	10.3463
																			0.0844906	10.4161	10.3451
																			0.0843875	10.4181	10.3439
																			0.0842847	10.4205	10.3427
																			0.0841821	10.4227	10.3415
																			0.0840798	10.4243	10.3403
																			0.0839777	10.4253	10.3391
																			0.0838759	10.4264	10.338
																			0.0837743	10.4282	10.3368
																			0.083673	10.4312	10.3356
																			0.0835719	10.4351	10.3344
																			0.0834711	10.439	10.3332
																			0.0833706	10.4416	10.3321
																			0.0832703	10.4418	10.3309
																			0.0831702	10.439	10.3297
																			0.0830704	10.4333	10.3286
																			0.0829709	10.4252	10.3274
																			0.0828716	10.4156	10.3262
																			0.0827725	10.4053	10.3251
																			0.0826737	10.3951	10.3239
																			0.0825751	10.3859	10.3227
																			0.0824768	10.3783	10.3216
																			0.0823787	10.3727	10.3204
																			0.0822809	10.3691	10.3193
																			0.0821833	10.3673	10.3181
																			0.0820859	10.3666	10.317
																			0.0819888	10.3661	10.3158
																			0.081892	10.3648	10.3147
																			0.0817953	10.3623	10.3135
																			0.0816989	10.3583	10.3124
																			0.0816028	10.3533	10.3113
																			0.0815069	10.3479	10.3101
																			0.0814112	10.3428	10.309
																			0.0813158	10.3386	10.3079
																			0.0812206	10.3353	10.3067
																			0.0811256	10.3324	10.3056
																			0.0810309	10.3294	10.3045
																			0.0809364	10.3256	10.3033
																			0.0808421	10.3211	10.3022
																			0.0807481	10.3162	10.3011
																			0.0806543	10.3115	10.3
																			0.0805607	10.3077	10.2989
																			0.0804674	10.305	10.2977
																			0.0803743	10.3036	10.2966
																			0.0802814	10.3032	10.2955
																			0.0801888	10.3036	10.2944
																			0.0800964	10.3043	10.2933
																			0.0800042	10.3052	10.2922
																			0.0799122	10.3058	10.2911
																			0.0798205	10.3056	10.29
																			0.079729	10.3041	10.2889
																			0.0796377	10.301	10.2878
																			0.0795466	10.2965	10.2867
																			0.0794558	10.2907	10.2856
																			0.0793652	10.2843	10.2845
																			0.0792748	10.2777	10.2834
																			0.0791847	10.2711	10.2823
																			0.0790947	10.2646	10.2812
																			0.079005	10.2581	10.2801
																			0.0789155	10.2519	10.279
																			0.0788262	10.2462	10.2779
																			0.0787372	10.2416	10.2769
																			0.0786483	10.2382	10.2758
																			0.0785597	10.2365	10.2747
																			0.0784713	10.2362	10.2736
																			0.0783831	10.2375	10.2725
																			0.0782951	10.2401	10.2715
																			0.0782074	10.2443	10.2704
																			0.0781198	10.2496	10.2693
																			0.0780325	10.2555	10.2683
																			0.0779454	10.2611	10.2672
																			0.0778585	10.2655	10.2661
																			0.0777718	10.2682	10.2651
																			0.0776853	10.2688	10.264
																			0.077599	10.2678	10.263
																			0.077513	10.2657	10.2619
																			0.0774271	10.2626	10.2608
																			0.0773415	10.2588	10.2598
																			0.0772561	10.2541	10.2587
																			0.0771709	10.2484	10.2577
																			0.0770858	10.2419	10.2566
																			0.0770011	10.235	10.2556
																			0.0769165	10.2283	10.2545
																			0.0768321	10.2224	10.2535
																			0.0767479	10.218	10.2525
																			0.0766639	10.215	10.2514
																			0.0765801	10.2132	10.2504
																			0.0764966	10.212	10.2493
																			0.0764132	10.2108	10.2483
																			0.07633	10.2096	10.2473
																			0.0762471	10.2084	10.2462
																			0.0761643	10.2076	10.2452
																			0.0760818	10.2075	10.2442
																			0.0759994	10.2078	10.2432
																			0.0759172	10.2078	10.2421
																			0.0758353	10.2062	10.2411
																			0.0757535	10.202	10.2401
																			0.075672	10.195	10.2391
																			0.0755906	10.1861	10.2381
																			0.0755094	10.1767	10.237
																			0.0754285	10.1686	10.236
																			0.0753477	10.1626	10.235
																			0.0752671	10.159	10.234
																			0.0751867	10.1568	10.233
																			0.0751065	10.1555	10.232
																			0.0750266	10.1546	10.231
																			0.0749468	10.1542	10.23
																			0.0748671	10.1549	10.229
																			0.0747877	10.1572	10.228
																			0.0747085	10.1609	10.227
																			0.0746295	10.1656	10.226
																			0.0745506	10.1703	10.225
																			0.074472	10.1744	10.224
																			0.0743935	10.1773	10.223
																			0.0743153	10.179	10.222
																			0.0742372	10.1795	10.221
																			0.0741593	10.179	10.22
																			0.0740816	10.1774	10.219
																			0.0740041	10.1747	10.2181
																			0.0739267	10.1713	10.2171
																			0.0738496	10.1677	10.2161
																			0.0737726	10.1648	10.2151
																			0.0736959	10.163	10.2141
																			0.0736193	10.1627	10.2132
																			0.0735429	10.1636	10.2122
																			0.0734666	10.1652	10.2112
																			0.0733906	10.1666	10.2103
																			0.0733147	10.1674	10.2093
																			0.0732391	10.1676	10.2083
																			0.0731636	10.1676	10.2073
																			0.0730883	10.1678	10.2064
																			0.0730131	10.1687	10.2054
																			0.0729382	10.1703	10.2045
																			0.0728634	10.1725	10.2035
																			0.0727888	10.1749	10.2025
																			0.0727144	10.1769	10.2016
																			0.0726402	10.1782	10.2006
																			0.0725661	10.1787	10.1997
																			0.0724922	10.1783	10.1987
																			0.0724185	10.1771	10.1978
																			0.072345	10.1753	10.1968
																			0.0722717	10.1731	10.1959
																			0.0721985	10.1709	10.1949
																			0.0721255	10.1689	10.194
																			0.0720526	10.1672	10.1931
																			0.07198	10.1661	10.1921
																			0.0719075	10.1653	10.1912
																			0.0718352	10.1647	10.1902
																			0.0717631	10.1644	10.1893
																			0.0716911	10.1644	10.1884
																			0.0716193	10.165	10.1874
																			0.0715477	10.1663	10.1865
																			0.0714762	10.1683	10.1856
																			0.0714049	10.1707	10.1847
																			0.0713338	10.1731	10.1837
																			0.0712629	10.1751	10.1828
																			0.0711921	10.1764	10.1819
																			0.0711215	10.177	10.181
																			0.0710511	10.177	10.18
																			0.0709808	10.1765	10.1791
																			0.0709107	10.1757	10.1782
																			0.0708408	10.1744	10.1773
																			0.070771	10.173	10.1764
																			0.0707014	10.1714	10.1755
																			0.0706319	10.1702	10.1746
																			0.0705626	10.1697	10.1736
																			0.0704935	10.1704	10.1727
																			0.0704246	10.1725	10.1718
																			0.0703558	10.1759	10.1709
																			0.0702872	10.18	10.17
																			0.0702187	10.184	10.1691
																			0.0701504	10.1874	10.1682
																			0.0700823	10.1899	10.1673
																			0.0700143	10.1916	10.1664
																			0.0699464	10.1929	10.1655
																			0.0698788	10.1941	10.1646
																			0.0698113	10.1948	10.1637
																			0.0697439	10.1947	10.1629
																			0.0696768	10.1933	10.162
																			0.0696097	10.1907	10.1611
																			0.0695429	10.1873	10.1602
																			0.0694761	10.1842	10.1593
																			0.0694096	10.1822	10.1584
																			0.0693432	10.1818	10.1575
																			0.069277	10.1828	10.1567
																			0.0692109	10.1844	10.1558
																			0.0691449	10.1858	10.1549
																			0.0690792	10.1863	10.154
																			0.0690136	10.1862	10.1532
																			0.0689481	10.186	10.1523
																			0.0688828	10.1861	10.1514
																			0.0688176	10.1868	10.1505
																			0.0687526	10.1878	10.1497
																			0.0686877	10.1886	10.1488
																			0.068623	10.189	10.1479
																			0.0685585	10.1889	10.1471
																			0.0684941	10.189	10.1462
																			0.0684298	10.1894	10.1454
																			0.0683657	10.1906	10.1445
																			0.0683018	10.1924	10.1436
																			0.068238	10.1945	10.1428
																			0.0681743	10.1965	10.1419
																			0.0681108	10.1981	10.1411
																			0.0680474	10.1989	10.1402
																			0.0679842	10.1988	10.1394
																			0.0679212	10.1976	10.1385
																			0.0678582	10.1955	10.1377
																			0.0677955	10.1929	10.1368
																			0.0677328	10.1902	10.136
																			0.0676704	10.188	10.1351
																			0.067608	10.1865	10.1343
																			0.0675458	10.186	10.1334
																			0.0674838	10.1861	10.1326
																			0.0674219	10.1866	10.1318
																			0.0673602	10.1871	10.1309
																			0.0672985	10.1872	10.1301
																			0.0672371	10.1867	10.1293
																			0.0671757	10.1856	10.1284
																			0.0671145	10.1841	10.1276
																			0.0670535	10.1822	10.1268
																			0.0669926	10.1803	10.1259
																			0.0669318	10.1785	10.1251
																			0.0668712	10.1771	10.1243
																			0.0668107	10.1762	10.1235
																			0.0667504	10.1759	10.1226
																			0.0666902	10.1763	10.1218
																			0.0666301	10.1768	10.121
																			0.0665702	10.177	10.1202
																			0.0665104	10.1763	10.1194
																			0.0664507	10.1748	10.1185
																			0.0663912	10.1727	10.1177
																			0.0663319	10.1708	10.1169
																			0.0662726	10.1694	10.1161
																			0.0662135	10.1689	10.1153
																			0.0661545	10.169	10.1145
																			0.0660957	10.1694	10.1137
																			0.066037	10.1703	10.1129
																			0.0659785	10.1718	10.1121
																			0.06592	10.174	10.1113
																			0.0658617	10.1768	10.1105
																			0.0658036	10.1793	10.1097
																			0.0657455	10.1805	10.1089
																			0.0656876	10.1795	10.1081
																			0.0656299	10.1764	10.1073
																			0.0655722	10.1722	10.1065
																			0.0655147	10.1685	10.1057
																			0.0654574	10.1666	10.1049
																			0.0654002	10.1672	10.1041
																			0.065343	10.1697	10.1033
																			0.0652861	10.1734	10.1025
																			0.0652292	10.1776	10.1017
																			0.0651725	10.1818	10.1009
																			0.0651159	10.186	10.1001
																			0.0650595	10.19	10.0994
																			0.0650031	10.1933	10.0986
																			0.0649469	10.195	10.0978
																			0.0648909	10.1945	10.097
																			0.0648349	10.1919	10.0962
																			0.0647791	10.1877	10.0955
																			0.0647234	10.1829	10.0947
																			0.0646679	10.178	10.0939
																			0.0646124	10.1733	10.0931
																			0.0645571	10.1687	10.0924
																			0.0645019	10.1642	10.0916
																			0.0644469	10.1599	10.0908
																			0.0643919	10.1564	10.0901
																			0.0643371	10.154	10.0893
																			0.0642824	10.1529	10.0885
																			0.0642279	10.1529	10.0878
																			0.0641734	10.1535	10.087
																			0.0641191	10.1543	10.0862
																			0.0640649	10.155	10.0855
																			0.0640108	10.1558	10.0847
																			0.0639569	10.1568	10.084
																			0.063903	10.1579	10.0832
																			0.0638493	10.1588	10.0824
																			0.0637957	10.159	10.0817
																			0.0637423	10.1582	10.0809
																			0.0636889	10.1562	10.0802
																			0.0636357	10.1529	10.0794
																			0.0635826	10.1485	10.0787
																			0.0635296	10.1434	10.0779
																			0.0634767	10.1376	10.0772
																			0.063424	10.1313	10.0764
																			0.0633714	10.125	10.0757
																			0.0633189	10.1188	10.075
																			0.0632665	10.1132	10.0742
																			0.0632142	10.1088	10.0735
																			0.063162	10.1062	10.0727
																			0.06311	10.1056	10.072
																			0.0630581	10.1067	10.0713
																			0.0630062	10.109	10.0705
																			0.0629545	10.1116	10.0698
																			0.062903	10.1135	10.0691
																			0.0628515	10.1142	10.0683
																			0.0628001	10.1137	10.0676
																			0.0627489	10.1119	10.0669
																			0.0626978	10.1092	10.0661
																			0.0626468	10.1054	10.0654
																			0.0625959	10.1004	10.0647
																			0.0625451	10.0944	10.064
																			0.0624944	10.0877	10.0632
																			0.0624439	10.0811	10.0625
																			0.0623934	10.0754	10.0618
																			0.0623431	10.0715	10.0611
																			0.0622929	10.0696	10.0603
																			0.0622428	10.0694	10.0596
																			0.0621928	10.0704	10.0589
																			0.0621429	10.072	10.0582
																			0.0620931	10.0738	10.0575
																			0.0620435	10.0759	10.0568
																			0.0619939	10.0782	10.0561
																			0.0619445	10.0805	10.0554
																			0.0618951	10.082	10.0546
																			0.0618459	10.0819	10.0539
																			0.0617968	10.0796	10.0532
																			0.0617478	10.0748	10.0525
																			0.0616989	10.0682	10.0518
																			0.0616501	10.0607	10.0511
																			0.0616014	10.0537	10.0504
																			0.0615528	10.0479	10.0497
																			0.0615043	10.044	10.049
																			0.061456	10.0421	10.0483
																			0.0614077	10.0423	10.0476
																			0.0613596	10.0441	10.0469
																			0.0613115	10.0475	10.0462
																			0.0612636	10.0517	10.0455
																			0.0612157	10.0563	10.0448
																			0.061168	10.0608	10.0441
																			0.0611204	10.0649	10.0435
																			0.0610729	10.0684	10.0428
																			0.0610254	10.0714	10.0421
																			0.0609781	10.0737	10.0414
																			0.0609309	10.075	10.0407
																			0.0608838	10.0747	10.04
																			0.0608368	10.0725	10.0393
																			0.0607899	10.0685	10.0386
																			0.0607431	10.063	10.038
																			0.0606964	10.0566	10.0373
																			0.0606498	10.0499	10.0366
																			0.0606033	10.0429	10.0359
																			0.0605569	10.0356	10.0352
																			0.0605106	10.028	10.0346
																			0.0604644	10.0202	10.0339
																			0.0604183	10.0129	10.0332
																			0.0603723	10.0065	10.0326
																			0.0603265	10.0014	10.0319
																			0.0602807	9.99747	10.0312
																			0.060235	9.99428	10.0305
																			0.0601894	9.99137	10.0299
																			0.0601439	9.98857	10.0292
																			0.0600985	9.98611	10.0285
																			0.0600532	9.9843	10.0279
																			0.060008	9.98325	10.0272
																			0.0599629	9.98272	10.0265
																			0.0599179	9.98217	10.0259
																			0.059873	9.98115	10.0252
																			0.0598282	9.97952	10.0246
																			0.0597835	9.97755	10.0239
																			0.0597388	9.97565	10.0232
																			0.0596943	9.97405	10.0226
																			0.0596499	9.9726	10.0219
																			0.0596055	9.97109	10.0213
																			0.0595613	9.96936	10.0206
																			0.0595172	9.96767	10.02
																			0.0594731	9.96652	10.0193
																			0.0594292	9.96625	10.0187
																			0.0593853	9.96679	10.018
																			0.0593416	9.96768	10.0174
																			0.0592979	9.96844	10.0167
																			0.0592543	9.96896	10.0161
																			0.0592108	9.96981	10.0154
																			0.0591674	9.97198	10.0148
																			0.0591241	9.97622	10.0142
																			0.059081	9.98258	10.0135
																			0.0590378	9.9902	10.0129
																			0.0589948	9.99766	10.0122
																			0.0589519	10.0036	10.0116
																			0.058909	10.0071	10.011
																			0.0588663	10.008	10.0103
																			0.0588237	10.0067	10.0097
																			0.0587811	10.0035	10.009
																			0.0587386	9.99884	10.0084
																			0.0586962	9.99261	10.0078
																			0.0586539	9.98497	10.0072
																			0.0586117	9.97633	10.0065
																			0.0585696	9.96744	10.0059
																			0.0585276	9.95918	10.0053
																			0.0584857	9.95228	10.0046
																			0.0584438	9.94707	10.004
																			0.0584021	9.94342	10.0034
																			0.0583604	9.94099	10.0028
																			0.0583188	9.93949	10.0021
																			0.0582773	9.93879	10.0015
																			0.0582359	9.93892	10.0009
																			0.0581946	9.93988	10.0003
																			0.0581534	9.94151	9.99965
																			0.0581122	9.94338	9.99904
																			0.0580712	9.94513	9.99842
																			0.0580302	9.94652	9.9978
																			0.0579893	9.94769	9.99719
																			0.0579485	9.94894	9.99657
																			0.0579078	9.95057	9.99596
																			0.0578672	9.95252	9.99535
																			0.0578266	9.95428	9.99474
																			0.0577862	9.95497	9.99413
																			0.0577458	9.95374	9.99352
																			0.0577055	9.95016	9.99291
																			0.0576653	9.94453	9.9923
																			0.0576252	9.93792	9.99169
																			0.0575851	9.9318	9.99109
																			0.0575452	9.9275	9.99049
																			0.0575053	9.92567	9.98988
																			0.0574655	9.92616	9.98928
																			0.0574258	9.92816	9.98868
																			0.0573862	9.93079	9.98808
																			0.0573467	9.9335	9.98748
																			0.0573072	9.93618	9.98688
																			0.0572678	9.93901	9.98628
																			0.0572285	9.94187	9.98568
																			0.0571893	9.94418	9.98509
																			0.0571502	9.94495	9.98449
																			0.0571111	9.94326	9.9839
																			0.0570722	9.93878	9.98331
																			0.0570333	9.93207	9.98272
																			0.0569945	9.92445	9.98212
																			0.0569558	9.91745	9.98153
																			0.0569171	9.91221	9.98095
																			0.0568785	9.90908	9.98036
																			0.0568401	9.90764	9.97977
																			0.0568016	9.90713	9.97918
																			0.0567633	9.90678	9.9786
																			0.0567251	9.90624	9.97801
																			0.0566869	9.90555	9.97743
																			0.0566488	9.90492	9.97685
																			0.0566108	9.90441	9.97627
																			0.0565729	9.9039	9.97569
																			0.056535	9.90316	9.97511
																			0.0564972	9.90214	9.97453
																			0.0564595	9.90116	9.97395
																			0.0564219	9.90083	9.97337
																			0.0563843	9.90191	9.9728
																			0.0563469	9.90484	9.97222
																			0.0563095	9.90957	9.97165
																			0.0562722	9.91537	9.97107
																			0.0562349	9.92115	9.9705
																			0.0561977	9.92573	9.96993
																			0.0561607	9.92829	9.96936
																			0.0561236	9.92867	9.96879
																			0.0560867	9.92735	9.96822
																			0.0560498	9.92534	9.96765
																			0.056013	9.92355	9.96708
																			0.0559763	9.92249	9.96652
																			0.0559397	9.92205	9.96595
																			0.0559031	9.92166	9.96539
																			0.0558666	9.92078	9.96482
																			0.0558302	9.91923	9.96426
																			0.0557939	9.91734	9.9637
																			0.0557576	9.91567	9.96314
																			0.0557214	9.9146	9.96258
																			0.0556853	9.91405	9.96202
																			0.0556492	9.91356	9.96146
																			0.0556132	9.91258	9.9609
																			0.0555773	9.91096	9.96035
																			0.0555415	9.90899	9.95979
																			0.0555058	9.90723	9.95924
																			0.0554701	9.90612	9.95868
																			0.0554344	9.90576	9.95813
																			0.0553989	9.90592	9.95758
																			0.0553634	9.90629	9.95703
																			0.055328	9.90687	9.95648
																			0.0552927	9.90796	9.95593
																			0.0552574	9.91002	9.95538
																			0.0552222	9.91332	9.95483
																			0.0551871	9.91772	9.95428
																			0.0551521	9.92264	9.95374
																			0.0551171	9.92728	9.95319
																			0.0550822	9.93084	9.95265
																			0.0550473	9.93271	9.9521
																			0.0550126	9.93255	9.95156
																			0.0549779	9.93041	9.95102
																			0.0549432	9.92665	9.95048
																			0.0549087	9.92199	9.94994
																			0.0548742	9.91741	9.9494
																			0.0548397	9.9139	9.94886
																			0.0548054	9.91224	9.94832
																			0.0547711	9.91272	9.94778
																			0.0547369	9.91513	9.94725
																			0.0547027	9.91877	9.94671
																			0.0546686	9.92271	9.94618
																			0.0546346	9.92608	9.94564
																			0.0546007	9.92836	9.94511
																			0.0545668	9.92941	9.94458
																			0.054533	9.92948	9.94405
																			0.0544992	9.92901	9.94352
																			0.0544655	9.92835	9.94299
																			0.0544319	9.92773	9.94246
																			0.0543984	9.92714	9.94193
																			0.0543649	9.92647	9.9414
																			0.0543314	9.92557	9.94088
																			0.0542981	9.92444	9.94035
																			0.0542648	9.92311	9.93983
																			0.0542316	9.92162	9.9393
																			0.0541984	9.91985	9.93878
																			0.0541653	9.91758	9.93826
																			0.0541323	9.91458	9.93774
																			0.0540993	9.91085	9.93722
																			0.0540664	9.90678	9.9367
																			0.0540336	9.90315	9.93618
																			0.0540008	9.90079	9.93566
																			0.0539681	9.90025	9.93514
																			0.0539355	9.90139	9.93463
																			0.0539029	9.90336	9.93411
																			0.0538704	9.90495	9.93359
																			0.0538379	9.90512	9.93308
																			0.0538055	9.90332	9.93257
																			0.0537732	9.89958	9.93205
																			0.0537409	9.89436	9.93154
																			0.0537087	9.88821	9.93103
																			0.0536766	9.8816	9.93052
																			0.0536445	9.87499	9.93001
																			0.0536125	9.86895	9.9295
																			0.0535805	9.86423	9.92899
																			0.0535486	9.86156	9.92849
																			0.0535168	9.86146	9.92798
																			0.0534851	9.86395	9.92747
																			0.0534533	9.8686	9.92697
																			0.0534217	9.87464	9.92646
																			0.0533901	9.88122	9.92596
																			0.0533586	9.88755	9.92546
																			0.0533271	9.89309	9.92496
																			0.0532957	9.8975	9.92446
																			0.0532644	9.90072	9.92395
																			0.0532331	9.90294	9.92346
																			0.0532019	9.90454	9.92296
																			0.0531707	9.90589	9.92246
																			0.0531396	9.90718	9.92196
																			0.0531085	9.90836	9.92146
																			0.0530775	9.9092	9.92097
																			0.0530466	9.90944	9.92047
																			0.0530158	9.90895	9.91998
																			0.0529849	9.90777	9.91948
																			0.0529542	9.90602	9.91899
																			0.0529235	9.90379	9.9185
																			0.0528929	9.90122	9.91801
																			0.0528623	9.89845	9.91752
																			0.0528318	9.89584	9.91703
																			0.0528013	9.89396	9.91654
																			0.0527709	9.89335	9.91605
																			0.0527405	9.89433	9.91556
																			0.0527103	9.89682	9.91507
																			0.05268	9.90025	9.91459
																			0.0526499	9.90367	9.9141
																			0.0526197	9.90614	9.91362
																			0.0525897	9.90699	9.91313
																			0.0525597	9.90604	9.91265
																			0.0525297	9.90351	9.91217
																			0.0524998	9.89983	9.91168
																			0.05247	9.89542	9.9112
																			0.0524402	9.89053	9.91072
																			0.0524105	9.8853	9.91024
																			0.0523808	9.87996	9.90976
																			0.0523512	9.87483	9.90928
																			0.0523217	9.87033	9.90881
																			0.0522921	9.86681	9.90833
																			0.0522627	9.86429	9.90785
																			0.0522333	9.86245	9.90738
																			0.052204	9.86079	9.9069
																			0.0521747	9.85889	9.90643
																			0.0521455	9.85666	9.90595
																			0.0521163	9.85437	9.90548
																			0.0520872	9.85249	9.90501
																			0.0520581	9.85141	9.90454
																			0.0520291	9.85122	9.90407
																			0.0520001	9.85175	9.9036
																			0.0519712	9.85272	9.90313
																			0.0519424	9.85397	9.90266
																			0.0519136	9.85558	9.90219
																			0.0518848	9.85783	9.90172
																			0.0518561	9.86101	9.90126
																			0.0518275	9.86517	9.90079
																			0.0517989	9.87012	9.90032
																			0.0517704	9.8754	9.89986
																			0.0517419	9.88047	9.89939
																			0.0517135	9.88472	9.89893
																			0.0516851	9.88755	9.89847
																			0.0516568	9.88836	9.89801
																			0.0516285	9.88663	9.89755
																			0.0516003	9.8822	9.89708
																			0.0515721	9.87546	9.89662
																			0.051544	9.86743	9.89617
																			0.0515159	9.85951	9.89571
																			0.0514879	9.85314	9.89525
																			0.05146	9.84924	9.89479
																			0.051432	9.84789	9.89433
																			0.0514042	9.84836	9.89388
																			0.0513764	9.84948	9.89342
																			0.0513486	9.85014	9.89297
																			0.0513209	9.8497	9.89251
																			0.0512932	9.84813	9.89206
																			0.0512656	9.8459	9.89161
																			0.0512381	9.84356	9.89116
																			0.0512106	9.84135	9.8907
																			0.0511831	9.8391	9.89025
																			0.0511557	9.83631	9.8898
																			0.0511283	9.83254	9.88935
																			0.051101	9.82766	9.88891
																			0.0510737	9.82208	9.88846
																			0.0510465	9.8165	9.88801
																			0.0510194	9.81165	9.88756
																			0.0509923	9.80798	9.88712
																			0.0509652	9.80561	9.88667
																			0.0509382	9.80446	9.88623
																			0.0509112	9.80437	9.88578
																			0.0508843	9.80517	9.88534
																			0.0508574	9.80668	9.88489
																			0.0508306	9.80857	9.88445
																			0.0508038	9.81034	9.88401
																			0.0507771	9.8115	9.88357
																			0.0507504	9.81177	9.88313
																			0.0507238	9.81132	9.88269
																			0.0506972	9.81057	9.88225
																			0.0506706	9.81002	9.88181
																			0.0506441	9.80988	9.88137
																			0.0506177	9.81001	9.88093
																			0.0505913	9.80992	9.8805
																			0.0505649	9.80914	9.88006
																			0.0505386	9.80749	9.87962
																			0.0505124	9.80527	9.87919
																			0.0504862	9.80305	9.87876
																			0.05046	9.80132	9.87832
																			0.0504339	9.80026	9.87789
																			0.0504078	9.79971	9.87746
																			0.0503818	9.79924	9.87702
																			0.0503558	9.79846	9.87659
																			0.0503298	9.79719	9.87616
																			0.050304	9.7955	9.87573
																			0.0502781	9.79364	9.8753
																			0.0502523	9.79182	9.87487
																			0.0502266	9.79007	9.87444
																			0.0502008	9.78829	9.87402
																			0.0501752	9.7863	9.87359
																			0.0501496	9.784	9.87316
																			0.050124	9.7814	9.87274
																			0.0500984	9.7787	9.87231
																			0.050073	9.77632	9.87189
																			0.0500475	9.77465	9.87146
																			0.0500221	9.77396	9.87104

## Sheet: VOL3_FC
Analysis of Corneocytes in air						vol 3	FOREARM
						Cell1							Cell 2							Cell 3							Cell 4							Cell 5
						E (MPa)	S (N/m)	hmax (nm)	hc (nm)	Fmax (nN)	Area (nm2)		E (MPa)	S (N/m)	hmax (nm)	hc (nm)	Fmax (nN)	Area (nm2)		E (MPa)	S (N/m)	hmax (nm)	hc (nm)	Fmax (nN)	Area (nm2)		E (MPa)	S (N/m)	hmax (nm)	hc (nm)	Fmax (nN)	Area (nm2)		E (MPa)	S (N/m)	hmax (nm)	hc (nm)	Fmax (nN)	Area (nm2)
						678.244	79.6908	54.2699	47.583	724.032	7650.6		1851.4	189.423	36.3528	32.5183	969.954	5801.3		1905.8	187.375	32.64	28.6137	1021.8	5357.1		509.226	71.1062	79.0497	70.7084	750.712	10805		304.274	71.6809	180.562	176.71	391.877	30756
						1045.1	119.151	49.0516	44.4342	765.193	7202.9		1581.7	163.583	38.012	33.6648	972.481	5927.9		1979.7	195.205	32.7424	28.8792	1004.4	5388		583.044	76.3236	69.7946	61.768	770.492	9496.5		279.791	78.9524	245.582	241.268	456.3	44128
						1442.4	157.836	43.2998	39.444	878.618	6635.4		1635.6	158.765	32.2476	27.4595	1026.9	5221.5		1726.3	164.12	30.1594	25.6858	1024.6	5008.9		911.283	111.852	59.2082	53.3838	809.676	8348.9		416.635	119.66	250.907	248.724	348.147	45712
						1773.1	191.57	41.1036	38.0175	860.99	6469.1		1457.4	170.781	51.1813	47.25	911.219	7609.9		1252.6	122.916	34.983	28.4348	1057.9	5336.3		682.148	127.894	124.392	119.174	843.941	19480		402.004	96.3942	185.402	182.185	420.125	31863
						765.172	88.7752	52.6896	46.0249	827.751	7459.6		1731.6	180.23	38.3524	34.359	998.505	6003.7		534.953	103.747	131.157	126.335	675.995	20844		1141.7	124.368	43.8325	38.9323	795.973	6575.9		598.611	109.471	116.994	114.161	428.477	18533
						469.434	57.1135	61.3765	51.7522	762.676	8203.1		1548.1	159.388	37.7051	33.1786	984.88	5874.4		432.017	91.2053	153.694	146.255	912.818	24699		744.442	117.515	94.0986	89.1266	769.933	13809		417.162	85.7258	143.45	139.606	459.028	23402
						415.236	51.514	64.5341	54.2486	740.855	8529.2		1304.9	146.254	46.6306	42.2884	865.431	6961.4		1508.1	147.482	33.0625	28.1251	960.697	5300		703.867	85.308	59.3812	51.6354	850.518	8140.4		201.78	53.5707	223.313	217.177	447.841	39061
						259.7	40.7884	99.2892	88.2588	618.828	13670		1514.8	189.147	59.3249	55.8504	975.215	8640.2		1758.1	164.614	29.2061	24.4743	1086	4858.4		941.456	115.312	58.1188	53.0889	776.149	8313.8		528.472	105.332	135.275	132.437	413.41	22015
						432.287	54.736	67.6658	56.9937	808.598	8884.9		862.085	126.183	82.4768	77.3797	925.563	11873		1649.6	188.673	48.431	44.8526	945.982	7249.5		703.064	107.862	90.2792	84.348	819.017	13044		445.876	97.4777	158.695	155.34	474.047	26487
						474.95	59.801	65.1738	56.2251	714.021	8785.6		1627.9	203.813	59.385	56.2508	956.83	8687.2		454.476	77.3199	109.869	101.504	873.348	16040		1298.3	179.801	72.5325	69.4228	824.379	10629		338.896	68.8901	141.524	137.015	434.974	22900
						547.161	65.465	58.2216	49.9097	730.255	7933		1139.5	166.41	81.1446	77.0153	1019	11819		848.558	142.899	104.562	99.6366	988.346	15716		1295.2	146.704	48.1243	43.5984	878.62	7109.3		385.545	97.7266	203.626	200.502	414.045	35606
						945.534	103.098	44.51	39.0411	755.022	6588.6		1408	168.719	53.9588	50.1162	897.121	7957.9		605.363	154.777	208.611	203.513	1017.3	36227		1079.4	139.282	64.1698	59.6535	848.024	9226.6		425.399	94.9391	164.266	160.967	409.655	27602
						1440.7	165.672	49.3311	45.5587	884.586	7328		1769.3	221.221	58.7709	56.0459	853.849	8663.1		579.547	105.895	119.538	113.995	808.683	18502		616.591	98.9979	97.0554	92.0947	659.669	14286		618.941	127.629	142.913	140.438	433.04	23564
						926.977	118.982	63.6618	58.8995	774.934	9130		1477	184.522	59.5618	55.9311	905.132	8649.7		1649.4	159.856	32.2256	27.3249	1040	5205.6		1173.4	130.275	45.5793	41.1418	728.756	6830.8		424.272	96.4637	168.859	166.211	347.409	28648
						889.951	106.788	56.1615	50.2929	861.964	7979.2		865.766	121.095	76.5109	70.9724	913.583	10842		2066.3	199.387	30.8958	26.9435	1073.6	5160.2		874.689	114.923	67.8277	62.3193	833.459	9566.6		111.584	33.2117	270.461	264.514	269.501	49094
						629.813	75.9178	58.3423	50.8996	785.319	8052.2		1510.6	152.813	35.9116	31.3543	966.811	5671.1		1939.5	204.988	39.6004	36.0901	1002.8	6190.3		615.162	94.1326	89.2645	84.8223	549.143	12976		325.145	82.4463	203.844	200.626	374.357	35632
						1287.4	162.145	60.2928	56.2693	925.222	8791.3		2236.4	208.699	28.0304	24.1841	1136.4	4826.2		1845.4	184.124	34.1756	29.9949	1059.1	5516.7		588.783	86.0242	83.1072	77.0907	671.601	11830		243.617	55.4562	171.398	166.557	373.556	28717
						1383.8	154.966	46.0136	42.188	826.508	6950		1422	150.087	40.1376	35.5217	929.441	6173.4		1902.6	187.376	32.7535	28.7659	1037.4	5374.9		756.052	102.05	71.6242	65.5694	803.037	10097		409.346	85.9252	148.042	144.816	393.361	24418
						1175.7	124.279	40.8649	35.6828	881.276	6192.7		1791.3	183.936	36.8482	32.8934	1015.1	5842.9		784.01	118.816	89.3723	83.145	1018.9	12728		1481	170.743	49.6678	45.9021	842.18	7366		573.109	109.879	126.781	123.859	431.613	20371
						1088.9	122.202	47.4391	42.4437	799.297	6979		1624	173.589	40.741	36.8517	930.141	6331.8		750.036	97.3094	67.723	60.4471	972.38	9328.1		949.144	125.324	67.7623	63.0684	799.718	9661.6		521.317	92.2095	110.958	107.78	406.568	17338
						1780.4	192.347	41.1604	38.011	864.375	6468.3		1931	197.933	36.3987	32.7108	1034.6	5822.7		542.443	135.486	201.812	195.471	1168.3	34572		1446	157.649	42.7984	39.0275	789.277	6587		593.656	100.947	104.564	101.409	440.423	16024
						709.543	78.3905	48.8941	40.5607	854.454	6764.2		1419.6	153.114	42.2322	37.8315	926.974	6447.3		977.582	127.942	67.6072	61.734	1010	9492.2		787.258	111.639	77.6778	73.1772	688.636	11144		248.447	49.248	136.802	131.19	377.434	21775
						470.259	56.0997	59.7376	49.5268	761.166	7886.7		1846.4	193.415	38.6427	35.0754	963.894	6081.4		1894.6	184.341	32.1039	27.6671	1118.8	5246.1		1030.1	129.652	60.9944	56.1752	787.819	8779.1		361.19	67.3213	121.992	117.971	375.95	19252
						314.249	53.0246	109.553	99.9946	689.191	15778		2183.1	209.993	30.5238	26.6715	1192.2	5127.7		1133	134.568	54.316	48.9571	988.424	7817.7		1149.5	127.468	46.4902	41.0039	927.937	6815		532.553	107.532	138.271	135.436	447.865	22594
						429.702	56.2774	71.0093	61.3171	760.942	9505.7		1123.6	125.579	47.4032	41.946	895.088	6922.5		1226.3	174.646	78.0426	73.884	1055.2	11241		1643.1	167.75	36.5177	32.2933	980.546	5776.3		612.576	113.381	118.863	116.556	374.751	18985
						525.421	64.4695	62.1651	52.8237	830.845	8343.4		1365.7	168.418	58.1608	54.0546	939.458	8428.4		966.994	139.159	79.8575	75.6106	810.365	11477		1732.9	173.718	34.3858	30.4564	951.928	5569.5		419.233	82.9223	134.221	130.702	405.91	21681
						771.237	88.3098	51.6002	44.4579	836.716	7265.9		2044	217.003	39.5296	36.6172	902.528	6246.5		660.336	181.347	234.509	230.232	1035.2	41796		1559.5	170.625	43.082	39.4287	897.393	6633.6		260.413	65.0735	199.887	195.628	382.82	34605
						1849.1	211.946	48.1676	45.1362	876.555	7281.1		1433.9	156.748	44.2512	39.3328	1078.8	6622.5		379.31	72.6713	131.297	123.707	748.575	20342		1421.3	158.632	46.1302	41.7769	900.974	6903.3		506.635	114.831	167.369	165.318	325.186	28469
						788.077	98.7303	62.0116	55.5472	892.189	8697.8		1574.3	176.138	45.9248	42.0751	913.175	6937.2		1949.8	184.844	29.8644	25.5911	1083.5	4980.5		1514.4	159.683	39.7691	35.8244	843.976	6161.9		591.783	106.716	114.394	111.435	445.542	18021
						943.064	127.249	70.4575	65.5193	884.271	10090		2062.4	222.919	41.1555	38.0616	990.197	6474.3		1259.5	117.938	30.9559	24.4632	1014.8	4859		910.062	139.148	89.0861	84.6827	797.812	12956		433.346	90.6164	146.825	143.865	379.281	24232
						1559.5	188.29	54.5406	51.1161	864.026	8078.2		1443.5	164.726	49.2773	44.5609	1045.6	7217		1466.2	141.892	32.4136	27.1935	984.25	5190		1382.2	204.059	81.8062	78.7653	848.535	12078		230.563	51.6438	167.927	161.98	430.659	27804
						1200.7	152.01	61.2126	56.976	895.148	8882.6		1870.7	191.101	35.9646	32.356	940.489	5783.3		2130	205.835	30.7869	27.0685	962.467	5175.1		1026.2	165.008	95.7943	92.3635	762.514	14329		273.717	69.9933	207.099	203.565	338.045	36237
						1514.2	165.586	43.4239	39.3764	944.502	6627.5		1264.8	139.028	44.964	39.9696	941.554	6696.1		2168.5	210.853	31.3413	27.6103	1144.3	5239.4		612.091	143.102	178.919	174.402	889.299	30291		395.765	88.0074	163.378	159.968	410.164	27404
						1233.4	132.269	42.0895	37.206	905.444	6373.7		1546.2	155.527	35.4657	30.7884	1024.3	5607.2		2124.1	207.313	31.4799	27.9477	1043.7	5279.1		1250.4	134.922	42.7347	37.8765	856.107	6452.6		382.284	72.8637	126.582	122.609	391.82	20133
						1193.5	131.241	44.8717	40.0073	900.892	6700.5		1660.3	179.652	42.3796	38.181	1068.4	6488.3		666.829	103.34	92.8579	86.0076	975.641	13309		944.9	107.94	50.3628	44.1827	850.472	7231.7		320.386	70.5739	161.504	157.377	395.892	26890
						1185.2	124.821	40.1719	35.3015	853.515	6147.1		1255.5	150.762	55.1757	50.3916	1032.3	7991.1		771.433	102.292	70.2476	63.0292	959.425	9744		1281.9	141.367	44.4806	40.3427	779.619	6739.1		302.621	72.1477	184.588	180.387	403.269	31499
						855.926	96.6072	49.3186	43.1593	830.321	7059.9		2057.4	205.644	33.8062	30.1684	1062.3	5536.6		2045.6	196.263	30.3734	26.4502	1070.7	5101.2		1508.5	158.757	39.8424	35.598	858.988	6137.6		390.457	77.4233	134.645	131.265	364.735	21789
						615.526	72.0503	55.6364	47.1142	840.801	7593.2		2187.5	206.376	28.8451	25.1509	1064.8	4932.7		1518.7	170.438	47.2365	42.4486	1091.3	6979.6		1495.8	155.627	38.8008	34.3153	907.594	5998.9		218.284	53.5844	195.174	189.715	407.262	33395
						626.72	72.933	54.5333	46.3942	797.449	7505		1703.9	177.78	38.5581	34.6251	950.62	6032.6		1157	133.239	50.3962	45.127	971.174	7348.8		1996.7	199.806	33.9139	30.2786	936.123	5549.2		343.167	72.9539	151.958	148.022	401.822	25046
						582.809	68.4394	56.3675	47.5131	828.253	7642		1811.1	184.572	36.193	32.1106	1035.9	5755.9		360.606	50.651	81.5121	71.0631	698.845	10933		1245.9	123.753	35.5994	29.5675	949.479	5467.7		338.79	68.0893	138.483	134.351	390.766	22384
						1139.8	133.686	51.7278	47.3588	825.582	7623.2		1195.4	142.088	54.4588	49.0545	1049.5	7829.5		536.663	116.497	159.167	153.452	921.284	26114		792.667	115.382	82.2615	76.4997	870.782	11742		255.982	59.053	175.242	170.432	395.241	29493
						935.855	117.017	60.4458	55.288	831.841	8664.2		1590.7	174.358	43.6592	39.6395	992.703	6658		1412.4	144.186	37.5447	32.2875	1065.7	5775.7		1119.7	124.905	47.2336	41.7151	866.696	6896.2		305.97	70.0165	171.623	168.072	342.582	29020
						627.503	72.133	53.447	44.9179	827.131	7322.9		1783.5	186.371	38.6947	34.7979	1022.9	6051.3		754.96	113.766	87.5277	82.1747	826.214	12584		1585	172.213	42.7365	38.6455	922.723	6542.5		396.717	96.9944	191.204	188.4	361.164	33127
						443.758	55.1152	64.7593	54.3983	775.459	8548.7		1557.9	170.224	43.2276	39.2811	943.349	6616.5		536.24	142.311	222.533	217.032	1074.6	39031		1247.9	146.471	51.7308	47.4563	815.515	7635.1		283.947	67.5373	184.025	179.66	399.062	31352
						1476.3	158.519	41.6698	37.3408	897.128	6389.5		1671.9	173.782	38.35	34.2065	965.835	5987.1		295.55	74.0375	205.337	196.468	800.944	34777		1368.3	155.086	47.3954	43.6862	729.191	7119.1		248.45	65.5677	219.756	214.947	428.65	38597
						621.559	94.1412	89.2166	83.0436	812.494	12713		1487.8	160.397	42.3078	37.7788	994.148	6441.1		1947.1	189.475	31.5562	27.6804	1033.3	5247.6		1777	209.91	51.507	48.2591	931.186	7733		168.082	39.6251	182.553	176.929	305.446	30800
						871.322	100.198	51.308	44.9617	873.45	7328.4		1189.9	135.958	49.6162	44.723	918.743	7235.1		1140.9	117.968	40.0082	33.4646	1025	5924.9		958.841	137.288	78.6579	74.7625	684.251	11361		483.302	104.996	156.049	153.661	347.594	26155
						1114	137.224	58.3441	53.8873	843.904	8408.6		1173.3	136.394	50.3263	46.267	753.113	7489.3		1590.6	157.332	33.9367	29.1703	980.333	5421.8		1046	203.141	129.509	126.63	827.699	20900		414.778	93.4725	166.79	163.687	406.986	28144
						509.624	60.8678	58.3803	49.6814	725.035	7905.4		1348.7	155.931	50.0722	45.6011	948.333	7407.4		347.599	55.8442	103.864	91.4601	867.534	14304		547.307	84.8308	93.7652	86.0333	829.889	13314		286.336	65.2668	171.466	166.937	397.8	28793
						795.339	94.0197	54.4989	48.3523	792.201	7744.3		1256.3	143.785	49.4332	44.9374	870.317	7259		789.473	95.2661	59.2607	51.0445	1015.6	8069.6		1103.8	121.619	46.1531	40.2459	966.216	6728		348.809	72.3074	144.941	141.723	330.088	23814
						1057.8	117.755	46.9193	41.459	868.388	6867.1		1724.1	180.101	38.6016	34.7612	902.748	6047.4		1015.8	112.839	47.6523	41.2089	947.16	6838.5		855.512	105.861	60.7217	53.9111	936.852	8485.3		698.685	119.2	104.914	102.021	463.462	16130
						945.837	103.528	45.4356	39.4794	872.846	6639.5		1585.5	171.096	41.8688	37.8822	948.059	6453.2		1589.8	209.363	65.9616	62.6731	1015.2	9611.5		976.825	116.276	54.7008	49.2421	848.982	7852.3		542.312	110.151	139.605	136.823	447.358	22863
						670.153	75.5606	50.4303	42.6877	818.836	7045.2		1608	161.444	34.8698	30.6014	965.136	5585.9		965.488	97.912	39.2514	31.6053	987.602	5699.4		1355.4	141.244	39.5929	34.4918	912.903	6018.1		439.576	94.0624	152.754	149.701	396.593	25375
						909.202	104.098	50.7749	44.4479	918.695	7264.7		1544.9	163.553	40.1922	35.8333	965.563	6210.7		1549.4	169.804	44.0781	39.6202	1020	6655.8		1350	145.911	42.8088	38.0572	871.606	6473.8		558.9	101.343	115.67	112.498	471.332	18221
						1979.3	214.908	41.8394	38.5641	1005.3	6533		1531.6	155.231	36.2595	31.5426	1007.3	5692.3		2718.1	254.846	27.6342	24.5946	1107.5	4871.6		637.934	124.475	132.096	127.67	731.806	21099		522.595	102.75	131.867	129.359	365.427	21423
						1279.8	142.832	46.1183	41.7671	867.778	6902.2		1547.7	168.057	42.7242	38.5708	987.329	6533.8		2037.2	185.697	26.5358	22.225	1046.6	4604.6		723.704	97.6237	73.2792	65.4797	958.841	10084		525.398	99.3716	124.017	120.988	425.524	19824
						1348.5	142.985	40.5266	35.9999	911.481	6230.6		847.951	122.503	80.9981	75.3179	959.852	11566		2258.6	213.931	29.1017	25.5121	1137.5	4972		1725.5	177.352	36.659	32.9961	838.284	5854.3		349.745	81.3862	176.296	173.001	370.582	30009
						821.962	120.761	82.6547	77.9798	772.036	11962		1483.2	154.788	39.0948	34.6539	957.188	6035.7		1450.7	204.263	75.3523	72.0287	947.047	10987		692.967	131.211	126.786	121.22	952.505	19868		994.332	221.259	161.23	160.151	321.653	27440
						1564.2	179.763	48.9111	45.4787	832.95	7319.1		1644.6	170.856	38.3087	34.1551	949.641	5981.5		2085.4	200.174	30.3832	26.4924	1088.6	5106.2		874.189	108.755	61.1834	54.6168	888.183	8577.1		566.622	124.135	158.303	155.903	403.072	26598
						1491.4	155.046	38.6532	34.2244	924.832	5989.1		1701.4	169.573	34.2226	29.8942	1047.3	5505.2		894.089	127.075	78.5324	73.5448	848.096	11195		768.378	105.219	74.2747	67.7052	942.182	10392		571.209	137.255	184.897	182.846	397.36	31997
						1434.9	152.598	40.4226	36.3091	909.389	6267.4		1245.9	136.831	44.403	39.8692	848.055	6684.5		1232.5	132.027	42.7074	37.086	1009.1	6359.5		1244.8	127.614	38.8214	32.7244	1000.9	5824.2		816.364	180.319	159.586	158.121	330.601	27037
						1671.7	179.106	40.917	37.1032	943.208	6361.5		1726.5	175.289	35.8404	31.7232	932.263	5712.6		956.013	123.274	65.1761	59.5578	923.536	9214.4		1605.5	168.559	39.8643	35.3269	998.611	6108.5		847.364	195.539	171.86	170.52	339.796	29510
						1068.3	120.531	47.8561	43.1134	772.184	7054.7		1569.4	169.505	42.0718	37.9771	962.033	6464.4		1046.4	122.568	52.8805	47.1962	901.998	7603.3		1898.4	189.12	33.6953	29.8457	958.863	5499.6		342.337	83.6046	191.605	188.034	388.526	33052
						478.98	68.091	80.0911	72.8491	682.245	11199		1806.3	206.591	47.92	44.8489	874.967	7249.1		1119.5	117.929	41.6951	35.3175	1047.5	6149		887.006	152.186	107.153	103.075	810.309	16313		391.748	94.6135	187.456	184.461	391.606	32325
					Mean	976.206	113.001	55.2432	49.0925	830.334	7912.32		1561.98	169.997	44.9322	40.745	967.549	6831.65		1278.78	147.68	70.0327	64.6434	986.796	10988.6		1105.15	136.224	65.4163	60.4482	842.578	9743.95		423.238	91.2302	162.986	159.508	394.444	27424.5
					Variance	179667	1969.68	191.388	161.477	5112.28	3.24798e+06		89467.5	586.227	140.563	136.949	4999.4	2.32205e+06		362132	1966.52	2817.37	2756.78	10347	8.29528e+07		138793	1038.26	843.442	839.572	7912.55	2.16491e+07		26439.4	1061.46	1223.95	1200.57	1766.32	4.82712e+07
					SD	423.871	44.3811	13.8343	12.7074	71.5002	1802.22		299.111	24.2121	11.8559	11.7025	70.7064	1523.83		601.774	44.3455	53.0789	52.505	101.72	9107.84		372.55	32.222	29.0421	28.9754	88.9525	4652.86		162.602	32.5801	34.985	34.6492	42.0276	6947.75
					Count	64	64	64	64	64	64		64	64	64	64	64	64		64	64	64	64	64	64		64	64	64	64	64	64		64	64	64	64	64	64
						Modulus (MPa)			hmax (nm)		S (N/m)		Force (nN)
					Cell	Mean	Variance		Mean	Variance	Mean	Variance	Mean	Variance
					1	976.206	179667		55.2432	191.388	113.001	1969.68	830.334	5112.28
					2	1561.98	89467.5		44.9322	140.563	169.997	586.227	967.549	4999.4
					3	1278.78	362132		70.0327	2817.37	147.68	1966.52	986.796	10347
					4	1105.15	138793		65.4163	843.442	136.224	1038.26	842.578	7912.55
					5	423.238	1061.46		162.986	1223.95	91.2302	1061.46	394.444	1766.32
					Mean	1069.07			79.722		131.626		804.34
					Variance	154224			1043.34		1324.43		6027.5
					SD	392.714			32.3008		36.3927		77.637
					Median	1105.15
					Min	423.238
					Max	1561.98

## Sheet: VOL3_VP
Analysis of Corneocytes in air					Vol1	FOREARM
					Cell 1										Cell 2										Cell 3										Cell 4										Cell 5
					B0	B1	B2	C0	C1	C2	Tau1	Tau2	H0	H∞	B0	B1	B2	C0	C1	C2	Tau1	Tau2	H0	H∞	B0	B1	B2	C0	C1	C2	Tau1	Tau2	H0	H∞	B0	B1	B2	C0	C1	C2	Tau1	Tau2	H0	H∞	B0	B1	B2	C0	C1
					386.271	171.932	662.945	0.0505	0.0225	0.0867	0.4971	5.426	159.616	50.4893	915.503	73.289	266.554	0.1578	0.0126	0.0459	0.0597	2.5447	216.389	157.809	988.329	67.4535	188.026	0.1845	0.0126	0.0351	0.091	0.9326	232.177	184.488	755.736	177.069	284.603	0.0699	0.0164	0.0263	0.1344	1.6968	112.666	69.9402	314.794	385.851	484.543	0.0102	0.0125
					0.002	93.0057	1138.2	2.776e-07	0.0129	0.158	0.1617	9.0306	170.926	0.0002776											921.707	93.0794	224.408	0.1711	0.0173	0.0416	0.1517	3.1731	229.99	171.065	741.244	192.795	278.202	0.0781	0.0203	0.0293	0.2237	2.8362	127.651	78.0546	409.48	358.358	450.89	0.0093	0.0081
					597.003	74.6806	579.801	0.09	0.0113	0.0874	0.0864	3.6678	188.608	89.973	975.839	103.826	162.609	0.1869	0.0199	0.0311	0.1451	2.4196	237.913	186.887	971.724	70.1878	213.977	0.194	0.014	0.0427	0.0358	0.9141	250.733	194.001											330.367	452.049	411.263	0.0072	0.0099
															607.807	146.362	472.603	0.0799	0.0192	0.0621	0.1583	6.9825	161.208	79.8709																					421.899	350.581	445.876	0.0132	0.011
																									655.558	184.567	369.684	0.0315	0.0089	0.0177	0.0581	1.3778	58.0424	31.4514											397.252	406.129	393.227	0.0214	0.0219
					652.502	107.317	478.029	0.0795	0.0131	0.0583	0.0989	2.2895	150.9	79.5436	816.337	86.3004	344.358	0.139	0.0147	0.0586	0.1183	3.8466	212.275	138.965											682.413	216.275	333.032	0.0494	0.0157	0.0241	0.2069	2.9805	89.1941	49.4165	392.338	371.004	422.425	0.0168	0.0159
																									876.097	98.3842	265.034	0.1653	0.0186	0.05	0.1453	3.0776	233.871	165.302	822.887	152.481	244.399	0.1011	0.0187	0.03	0.2036	2.6799	149.841	101.087	385.543	397.724	414.973	0.0099	0.0102
					466.646	126.508	636.586	0.0341	0.0093	0.0466	0.1435	2.7698	89.9573	34.1358											1014.8	63.1179	186.295	0.2089	0.013	0.0383	0.0341	1.0541	260.221	208.884	750.218	149.597	334.895	0.0902	0.018	0.0403	0.0807	1.4419	148.513	90.2376	329.386	449.686	407.842	0.015	0.0204
					362.966	156.644	711.156	0.0409	0.0176	0.08	0.2477	7.2614	138.524	40.8522	753.284	60.2853	442.278	0.0634	0.0051	0.0373	0.0907	3.1023	105.776	63.4465	828.47	114.443	298.952	0.1143	0.0158	0.0412	0.0589	2.3444	171.303	114.279	797.355	129.401	309.772	0.0611	0.0099	0.0237	0.1026	1.9889	94.7992	61.1297	366.3	360.937	466.995	0.0138	0.0136
					6.645e-05	146.424	1092.3	7.5636e-09	0.0167	0.1243	0.1835	9.1365	140.995	7.5636e-06											834.342	110.862	264.288	0.052	0.0069	0.0165	0.1331	2.2539	75.4038	52.0157	696.478	214.689	303.49	0.0655	0.0202	0.0286	0.1266	2.3974	114.282	65.5286	395.618	409.155	386.952	0.0173	0.0179
															720.177	117.037	407.925	0.0609	0.0099	0.0345	0.1481	5.9245	105.354	60.9358	937.877	117.812	180.229	0.0597	0.0075	0.0115	0.0835	1.0786	78.6407	59.6765	852.208	136.392	265.878	0.1199	0.0192	0.0374	0.0973	0.9331	176.457	119.873	383.277	392.285	410.56	0.0108	0.011
					474.434	95.5963	662.104	0.072	0.0145	0.1005	0.1155	4.5218	187.01	72.0083	855.033	101.254	275.9	0.1074	0.0127	0.0347	0.0989	1.6257	154.838	107.445	858.439	95.2166	300.165	0.0237	0.0026	0.0083	0.1974	5.0684	34.6104	23.6963	803.896	139.272	301.457	0.0871	0.0151	0.0327	0.0885	1.8107	134.895	87.1276	343.247	394.881	453.444	0.0124	0.0143
																																			605.647	221.315	382.765	0.0424	0.0155	0.0268	0.1396	2.6348	84.6802	42.395	395.784	392.726	407.737	0.0168	0.0167
					565.877	108.777	581.445	0.062	0.0119	0.0637	0.0834	3.4778	137.579	61.9797											1027.2	39.1175	195.805	0.1973	0.0075	0.0376	0.0194	0.931	242.463	197.334											328.752	442.506	410.176	0.0115	0.0154
					436.089	122.73	678.39	0.0547	0.0154	0.085	0.2286	7.6067	155.055	54.6534	574.485	99.0272	557.872	0.053	0.0091	0.0515	0.1063	6.6887	113.578	52.9883											784.027	169.267	276.764	0.082	0.0177	0.0289	0.183	2.3257	128.578	81.9547	383.66	344.811	460.982	0.0078	0.007
					510.183	118.243	593.315	0.0634	0.0147	0.0737	0.1881	4.4221	151.728	63.3597	825.398	76.9959	342.517	0.1455	0.0136	0.0604	0.1128	3.0104	219.517	145.544	864.463	132.54	210.729	0.1396	0.0214	0.034	0.3211	4.2121	195.1	139.648	513.91	321.858	351.783	0.0396	0.0248	0.0271	0.1355	1.8171	91.517	39.6038	343.764	415.372	431.346	0.0096	0.0117
					739.747	61.588	460.639	0.0841	0.007	0.0524	0.0663	3.0768	143.548	84.1454	965.894	75.3545	221.84	0.2001	0.0156	0.046	0.0563	3.2034	261.714	200.135	1002.6	56.3013	189.445	0.1817	0.0102	0.0343	0.0605	1.104	226.285	181.739	685.552	188.621	345.026	0.058	0.0159	0.0292	0.0818	1.1926	103.061	57.9511	347.412	431.414	389.694	0.0121	0.015
																									765.357	89.0295	408.993	0.1424	0.0166	0.0761	0.1328	6.2493	235.053	142.395	790.886	157.634	271.793	0.0783	0.0156	0.0269	0.107	1.929	120.865	78.3326	352.431	434.606	393.406	0.0144	0.0178
					591.787	121.666	517.654	0.0956	0.0196	0.0836	0.3163	5.5485	198.799	95.5616	874.364	85.805	263.093	0.1496	0.0147	0.045	0.129	3.3071	209.358	149.645	967.297	40.0768	245.498	0.076	0.0031	0.0193	0.1236	1.6544	98.4353	75.9983	762.061	172.703	292.17	0.1035	0.0234	0.0397	0.1597	2.6225	166.568	103.457	413.124	324.679	476.667	0.0203	0.0159
																									845.646	61.161	327.751	0.0907	0.0066	0.0351	0.2012	3.5439	132.348	90.6557	691.511	173.545	365.254	0.0716	0.018	0.0378	0.0869	2.722	127.34	71.5728	372.523	381.302	439.076	0.0215	0.022
																									1101.1	43.8819	125.468	0.0318	0.0013	0.0036	0.0613	1.4828	36.7472	31.8488	742.672	121.436	376.443	0.1127	0.0184	0.0571	0.0579	1.4108	188.333	112.748	382.412	396.297	417.907	0.0239	0.0247
					644.638	118.965	471.923	0.0953	0.0176	0.0698	0.2339	4.8384	182.656	95.3013											957.438	84.6163	197.272	0.1009	0.0089	0.0208	0.1526	2.6714	130.563	100.866	660.609	200.401	370.705	0.0593	0.018	0.0333	0.0692	1.4093	110.525	59.2783	359.12	392	443.059	0.0165	0.018
					133.407	197.485	888.174	0.0169	0.025	0.1126	0.3907	11.0859	154.572	16.9154																					821.577	91.5575	330.93	0.0936	0.0104	0.0377	0.104	1.0236	141.707	93.583	330.401	424.978	434.803	0.0172	0.0221
					548.637	175.483	502.51	0.0348	0.0111	0.0318	0.1687	3.0919	77.7425	34.772	1036.5	75.503	124.4	0.2021	0.0147	0.0243	0.1855	1.8684	241.128	202.143	895.866	99.1258	246.887	0.1146	0.0127	0.0316	0.0895	2.8334	158.854	114.594	900.539	97.1194	253.825	0.1321	0.0143	0.0372	0.064	1.1951	183.636	132.14	391.235	369.305	441.116	0.0173	0.0163
					608.723	77.571	557.483	0.064	0.0082	0.0586	0.0778	2.7019	130.846	64.0379	860.954	104.438	265.55	0.1244	0.0151	0.0384	0.175	2.4949	177.817	124.37	915.759	68.383	266.367	0.0815	0.0061	0.0237	0.0907	2.6176	111.246	81.4665											342.2	402.645	455.699	0.018	0.0212
					698.063	110.373	423.883	0.0837	0.0132	0.0508	0.1252	2.7993	147.7	83.6667											672.92	175.69	390.41	0.0586	0.0153	0.034	0.1008	3.4031	107.957	58.6325											396.679	377.502	437.852	0.0183	0.0174
																									849.451	106.461	292.436	0.0203	0.0025	0.007	0.1577	4.949	29.8674	20.3236											364.779	359.969	463.205	0.0105	0.0104
					707.726	100.651	415.937	0.0972	0.0138	0.0571	0.1386	3.4604	168.15	97.2007											641.973	149.066	385.309	0.0316	0.0073	0.0189	0.1658	3.0585	57.8295	31.5595	812.897	135.029	270.54	0.1178	0.0196	0.0392	0.2114	2.9903	176.505	117.755	320.284	448.202	429.636	0.0113	0.0157
					786.961	91.2169	365.54	0.0905	0.0105	0.042	0.1114	2.2218	142.992	90.4777	866.721	78.6561	299.539	0.1249	0.0113	0.0432	0.0629	1.4412	179.455	124.938	1019.8	65.7615	158.135	0.2047	0.0132	0.0318	0.1333	1.078	249.703	204.748	806.74	120.215	305.547	0.1309	0.0195	0.0496	0.1103	1.5032	200.02	130.924	397.805	362.017	436.884	0.0221	0.0201
															690.547	124.393	406.212	0.1067	0.0192	0.0627	0.2427	6.215	188.616	106.66	964.492	43.5561	251.699	0.1985	0.009	0.0518	0.0142	2.0575	259.259	198.495	720.514	164.537	335.787	0.0556	0.0127	0.0259	0.1584	3.1663	94.2323	55.614	345.814	394.869	465.851	0.0143	0.0163
																									936.7	97.0635	216.976	0.1805	0.0187	0.0418	0.204	2.2135	240.991	180.482	698.419	165.497	353.852	0.0578	0.0137	0.0293	0.2389	4.1508	100.822	57.8236	374.764	415.247	409.006	0.0135	0.0149
															739.38	85.1642	411.835	0.1278	0.0147	0.0712	0.1381	4.6863	213.784	127.847	971.716	67.0507	206.231	0.1878	0.013	0.0399	0.1439	1.9589	240.574	187.767	622.246	181.409	399.131	0.0434	0.0127	0.0279	0.1972	3.4074	83.9407	43.4256	326.761	372.054	518.703	0.009	0.0103
					880.213	57.2197	323.884	0.1328	0.0086	0.0489	0.0658	1.3279	190.315	132.812	880.227	86.4471	256.066	0.1315	0.0129	0.0382	0.1192	2.234	182.604	131.453																					366.366	396.116	429.104	0.0134	0.0145
					805.964	110.555	324.803	0.1265	0.0173	0.051	0.1934	2.3715	194.758	126.453	878.241	58.1277	321.979	0.1566	0.0104	0.0574	0.0487	2.3566	224.417	156.628	898.187	78.4364	272.772	0.1701	0.0149	0.0517	0.0727	2.4144	236.666	170.139	767.212	113.202	356.548	0.1189	0.0175	0.0553	0.1124	2.8484	191.701	118.9	353.939	374.375	469.418	0.0176	0.0186
															790.679	88.1949	370.639	0.1219	0.0136	0.0571	0.1419	6.4188	192.581	121.863											855.332	129.977	250.867	0.1183	0.018	0.0347	0.1677	1.887	170.938	118.275	386.021	384.193	440.776	0.0144	0.0143
					506.741	85.0772	662.355	0.0824	0.0138	0.1078	0.082	4.8149	204.028	82.4364	931.804	76.0356	257.155	0.1166	0.0095	0.0322	0.0398	1.7095	158.301	116.606	968.207	98.0218	187.03	0.0994	0.0101	0.0192	0.2675	2.0237	128.618	99.364											392.147	402.403	389.06	0.0124	0.0128
					656.828	135.66	429.582	0.093	0.0192	0.0608	0.2396	3.4473	173.101	93.037											931.237	116.138	166.146	0.1826	0.0228	0.0326	0.387	5.0117	237.891	182.554	755.003	163.051	295.684	0.123	0.0266	0.0482	0.2572	4.1747	197.754	123.012	320.723	425.273	442.234	0.0147	0.0195
																									1031	73.1424	140.588	0.1477	0.0105	0.0201	0.0877	3.012	178.343	147.721	833.13	173.972	209.387	0.1389	0.029	0.0349	0.2455	4.2027	202.784	138.879	361.009	421.611	387	0.0108	0.0126
					666.132	87.0272	481.448	0.0888	0.0116	0.0642	0.1699	2.8889	164.505	88.7587	886.5	52.1205	315.602	0.147	0.0086	0.0523	0.0474	1.715	207.907	146.951											869.691	152.604	221.966	0.1567	0.0275	0.04	0.185	3.4768	224.224	156.724	330.88	471.875	372.112	0.0132	0.0188
					179.418	113.193	947.583	0.0235	0.0148	0.124	0.1698	8.9913	162.286	23.4779											625.946	234.098	333.303	0.0573	0.0214	0.0305	0.1315	2.979	109.146	57.2503											317.028	452.883	403.552	0.0142	0.0202
					724.461	83.9186	447.572	0.095	0.011	0.0587	0.0494	1.7422	164.755	95.0343	994.336	55.5706	192.292	0.127	0.0071	0.0246	0.0617	1.8504	158.655	126.998	890.957	113.11	248.494	0.0341	0.0043	0.0095	0.0413	1.6014	47.9649	34.1178	792.688	96.8613	359.078	0.0675	0.0082	0.0306	0.1198	2.8972	106.338	67.5085	367.6	383.317	445.185	0.0125	0.013
															943.654	68.7401	226.296	0.1417	0.0103	0.034	0.0522	1.2195	186.046	141.733	909.016	82.4724	249.665	0.1574	0.0143	0.0432	0.1856	3.5305	214.894	157.387	867.037	114.693	238.173	0.1257	0.0166	0.0345	0.1412	2.1192	176.894	125.726	331.955	437.13	422.357	0.0114	0.0151
					649.229	84.6225	519.048	0.0887	0.0116	0.0709	0.0829	3.3582	171.093	88.657	940.59	97.1993	205.572	0.1554	0.0161	0.034	0.145	1.8434	205.469	155.435	759.369	163.592	317.248	0.0603	0.013	0.0252	0.0779	1.8877	98.5537	60.3436											372.497	383.036	465.53	0.0112	0.0116
					371.491	138.21	706.163	0.0435	0.0162	0.0826	0.2257	6.6361	142.228	43.456																					710.258	125.736	400.205	0.093	0.0165	0.0524	0.0783	2.7665	161.911	93.0257	367.102	425.332	408.882	0.0117	0.0136
															901.23	103.871	230.084	0.1505	0.0173	0.0384	0.1783	2.5718	206.308	150.529	860.642	120.69	258.706	0.0247	0.0035	0.0074	0.0566	1.8969	35.657	24.7476											349.652	434.595	390.857	0.0091	0.0113
					711.647	155.612	370.395	0.056	0.0122	0.0291	0.0895	2.2116	97.3546	55.9786	792.929	81.8218	359.775	0.1231	0.0127	0.0559	0.1051	5.0996	191.664	123.105											853.003	174.055	179.473	0.1103	0.0225	0.0232	0.2087	2.6653	156.024	110.308	264.694	473.196	440.889	0.0086	0.0154
					710.202	103.636	429.765	0.0969	0.0141	0.0586	0.089	3.3598	169.697	96.9115											1004.3	58.317	186.201	0.1695	0.0098	0.0314	0.0753	1.0016	210.781	169.511	535.567	271.989	362.886	0.0471	0.0239	0.0319	0.2459	5.481	103.022	47.1406	270.923	468.105	439.031	0.0104	0.0179
					687.774	134.31	395.411	0.0818	0.016	0.047	0.1323	3.1809	144.792	81.7942	695.367	153.867	386.229	0.0928	0.0205	0.0516	0.0678	1.8776	164.963	92.8476	904.957	28.071	339.067	0.1669	0.0052	0.0625	0.0158	2.1719	234.626	166.911	739.402	199.466	269.821	0.0354	0.0095	0.0129	0.1301	2.4447	57.832	35.3781	362.302	418.691	407.893	0.0129	0.0149
					593.271	171.487	459.072	0.075	0.0217	0.0581	0.1369	2.9145	154.809	75.0463	835.172	71.7871	334.243	0.1127	0.0097	0.0451	0.1696	2.6357	167.564	112.749	932.303	119.665	157.615	0.0652	0.0084	0.011	0.1512	1.5241	84.5647	65.1794	829.537	126.22	260.895	0.0623	0.0095	0.0196	0.1834	2.1346	91.3845	62.3077	336.805	436.695	408.287	0.0117	0.0152
					617.946	119.617	513.375	0.0798	0.0154	0.0663	0.0815	3.0194	161.53	79.7937	634.783	123.14	472.221	0.0874	0.017	0.0651	0.1504	4.912	169.465	87.4481											929.425	120.921	200.124	0.1381	0.018	0.0297	0.0961	1.7264	185.861	138.143	311.579	462.778	407.489	0.0131	0.0194
					717.856	105.551	427.853	0.1045	0.0154	0.0623	0.0809	3.2249	182.212	104.536	901.582	130.45	205.427	0.1491	0.0216	0.034	0.0687	0.7671	204.628	149.087	960.422	57.0073	238.537	0.1404	0.0083	0.0349	0.0296	1.1957	183.661	140.444											396.115	354.632	450.218	0.0246	0.022
																									915.002	120.854	199.004	0.0952	0.0126	0.0207	0.0819	0.9189	128.477	95.1987											320.722	432.781	431.305	0.014	0.0189
																									983.389	47.3533	230.656	0.1725	0.0083	0.0405	0.0751	1.1719	221.323	172.544	859.509	159.609	209.509	0.1428	0.0265	0.0348	0.2793	3.5906	204.154	142.82	375.827	351.557	460.882	0.0148	0.0139
					711.497	60.7271	477.826	0.0979	0.0084	0.0658	0.0843	3.4918	172.072	97.9393											966.61	101.283	171.693	0.1452	0.0152	0.0258	0.1042	1.9016	186.243	145.229	882.25	86.334	290.543	0.1363	0.0133	0.0449	0.0334	1.0419	194.497	136.281	404.331	402.878	395.853	0.0222	0.0221
															949.441	63.6585	242.344	0.1668	0.0112	0.0426	0.0466	1.2393	220.55	166.793											714.375	251.496	221.087	0.0339	0.0119	0.0105	0.1099	1.8924	56.2562	33.858	319.387	474.516	383.992	0.0149	0.0221
															890.205	131.961	209.326	0.1362	0.0202	0.032	0.1409	2.2622	188.48	136.246	1005.9	66.0611	169.684	0.2185	0.0143	0.0369	0.1587	2.0928	269.656	218.458	942.439	120.957	171.801	0.0935	0.012	0.017	0.2229	2.8706	122.49	93.4579	397.485	378.612	433.287	0.0201	0.0191
															781.38	72.6908	372.964	0.0676	0.0063	0.0322	0.1193	4.2127	106.086	67.5558	959.643	87.6828	201.557	0.193	0.0176	0.0405	0.1038	2.4316	251.185	193.011	790.332	127.008	307.058	0.135	0.0217	0.0525	0.208	2.7728	209.146	135.001	360.804	399.358	434.69	0.012	0.0133
					591.938	84.4512	562.901	0.0495	0.0071	0.0471	0.0609	3.1799	103.604	49.4855	834.64	90.1099	319.729	0.1383	0.0149	0.053	0.0752	2.2898	206.185	138.283	903.076	132.242	195.549	0.0822	0.012	0.0178	0.0633	0.894	112.032	82.1968											280.338	487.579	407.963	0.0102	0.0178
																									1003.3	102.533	126.982	0.1965	0.0201	0.0249	0.2396	2.0781	241.424	196.476	923.995	103.896	226.896	0.1077	0.0121	0.0265	0.0525	1.3023	146.295	107.728	392.424	410.682	393.622	0.0148	0.0154
					762.63	123.24	340.512	0.1273	0.0206	0.0569	0.4143	4.645	204.77	127.337	928.574	97.6089	216.396	0.1687	0.0177	0.0393	0.1026	2.3284	225.71	168.672	781.192	159.303	277.708	0.0698	0.0142	0.0248	0.1033	2.5613	108.821	69.7835	901.888	125.37	200.472	0.0868	0.0121	0.0193	0.0954	1.1938	118.144	86.7883	354.967	427.871	412.351	0.0111	0.0134
					812.02	51.7952	396.225	0.1296	0.0083	0.0632	0.0194	1.299	201.047	129.562	760.92	86.9122	398.494	0.1138	0.013	0.0596	0.0519	1.9496	186.449	113.833	979.654	81.861	186.419	0.154	0.0129	0.0293	0.0548	1.041	196.232	154.046											362.457	341.677	499.868	0.0134	0.0126
															917.764	126.929	183.234	0.1607	0.0222	0.0321	0.1244	2.375	214.951	160.656											970.282	89.497	203.984	0.1588	0.0147	0.0334	0.0785	1.0174	206.887	158.842	323.013	450.747	404.002	0.0109	0.0153
					450.963	102.494	696.122	0.0639	0.0145	0.0987	0.0878	4.4267	177.128	63.924	751.046	80.4218	401.287	0.1162	0.0124	0.0621	0.1081	4.4341	190.7	116.183	902.323	115.023	210.505	0.1187	0.0151	0.0277	0.1096	1.8879	161.49	118.675	920.637	101.242	220.692	0.1674	0.0184	0.0401	0.1014	1.4512	225.937	167.4	364.597	404.633	425.592	0.011	0.0122
															673.446	130.591	445.334	0.0929	0.018	0.0614	0.0813	3.8336	172.348	92.9004											657.954	170.593	399.463	0.0403	0.0105	0.0245	0.1032	4.7227	75.2759	40.3319	357.846	416.496	426.767	0.0111	0.0129
					567.997	112.131	558.248	0.07364	0.0140925	0.0711225	0.155465	4.22417	158.85	73.6376	835.198	92.8704	312.507	0.128305	0.0139821	0.0456692	0.109585	3.11531	187.968	128.312	907.275	95.8193	237.432	0.123294	0.011588	0.030246	0.116706	2.29045	165.13	123.294	779.65	156.018	291.555	0.0924708	0.0170875	0.0328625	0.142185	2.39471	142.425	92.4748	358.012	406.199	428.779	0.0139313	0.0157078
					42210.9	1135.84	35955.9	0.00105028	1.79707e-05	0.000703028	0.0105153	5.18528	881.725	1050.5	11978.4	640.928	9738.03	0.00126851	1.80035e-05	0.000154196	0.00222091	2.6851	1323.76	1268.52	10653.4	1667.49	4677.73	0.00368672	2.76835e-05	0.000209391	0.00567818	1.48862	5566.58	3686.87	10209.9	2320	3954.96	0.00133953	2.50082e-05	0.000105393	0.00384523	1.07007	2124.06	1339.74	1155.91	1364.52	877.795	1.60215e-05	1.49617e-05
					205.453	33.7022	189.62	0.0324081	0.00423919	0.0265147	0.102544	2.27712	29.6939	32.4115	109.446	25.3166	98.6814	0.0356161	0.00424306	0.0124176	0.0471265	1.63863	36.3836	35.6163	103.215	40.8349	68.3939	0.0607183	0.00526151	0.0144704	0.0753537	1.22009	74.6095	60.7196	101.044	48.1664	62.8885	0.0365996	0.00500082	0.0102661	0.0620099	1.03444	46.0875	36.6025	33.9987	36.9395	29.6276	0.00400269	0.00386803
					40	40	40	40	40	40	40	40	40	40	39	39	39	39	39	39	39	39	39	39	50	50	50	50	50	50	50	50	50	50	48	48	48	48	48	48	48	48	48	48	64	64	64	64	64
					Cell	B0	Variance	B1	Variance	B2	Variance	C0	Variance	C1	Variance	C2	Variance	Tau1	Variance	Tau2	Variance	H0	Variance	H∞	Variance
					1	567.997	42210.9	112.131	1135.84	558.248	35955.9	0.07364	0.00105028	0.0140925	1.79707e-05	0.0711225	0.000703028	0.155465	0.0105153	4.22417	5.18528	158.85	881.725	73.6376	1050.5
					2	835.198	11978.4	92.8704	640.928	312.507	9738.03	0.128305	0.00126851	0.0139821	1.80035e-05	0.0456692	0.000154196	0.109585	0.00222091	3.11531	2.6851	187.968	1323.76	128.312	1268.52
					3	907.275	10653.4	95.8193	10653.4	237.432	4677.73	0.123294	0.00368672	0.011588	2.76835e-05	0.030246	0.000209391	0.116706	0.00567818	2.29045	1.48862	165.13	3686.87	123.294	3686.87
					4	779.65	2320	156.018	2320	291.555	3954.96	0.0924708	0.00133953	0.0170875	2.50082e-05	0.0328625	0.000105393	0.142185	0.00384523	2.39471	1.07007	142.425	2124.06	92.4748	1339.74
					5	358.012	1155.91	406.199	1364.52	428.779	877.795	0.0139313	1.60215e-05	0.0157078	1.49617e-05	0.0166125	1.79767e-05	0.152913	0.000656825	1.57395	0.134171	46.2478	131.422	13.9282	15.9535
					Mean	689.626		172.608		365.704		0.0863282		0.0144916		0.0393025		0.135371		2.71972		140.124		86.3294
					Mean Varinance	13663.7		3222.93		11040.9		0.00147221		2.07255e-05		0.000237997		0.00458328		2.11265		1629.57		1472.32
					SD	116.892		56.7709		105.076		0.0383694		0.00455253		0.0154272		0.0677		1.4535		40.3679		38.3708
																		0.0188214		0.896943		49.159		41.3998
																	Median	0.142185		2.39471		158.85		92.4748
																	Min	0.109585		1.57395		46.2478		13.9282
																	Max	0.155465		4.22417		187.968		128.312
[truncated: 5 more columns]

## Sheet: Power_law_vol3_eg
Forearm		VOL4	Cell1				Cell1											FC no.	Strain rate (1/s)	Stress (MPa)	Stress c =210	Power law fit	a	b	c
a*x^b+c						FC no.	B0	B1	B2	C0	C1	C2	Tau1	Tau2	H0	H∞		1	0.199774	32.3736	32.7361	Herschel-Bulkley	16.8315	0.3602	23.3134
						1	755.736	177.069	284.603	0.0699	0.0164	0.0263	0.1344	1.6968	112.666	69.9402			0.199277	32.3762	32.7277	a*x^b+c
																			0.198781	32.3783	32.7192
																			0.198288	32.3773	32.7108
																			0.197796	32.3707	32.7024
																			0.197306	32.3572	32.694
																			0.196817	32.3381	32.6857
																			0.196331	32.3168	32.6773
																			0.195846	32.2973	32.669
																			0.195362	32.2818	32.6606
																			0.194881	32.2709	32.6523
																			0.194401	32.2633	32.644
																			0.193922	32.2571	32.6358
																			0.193446	32.2511	32.6275
																			0.192971	32.2452	32.6193
																			0.192498	32.2402	32.611
																			0.192026	32.2366	32.6028
																			0.191556	32.234	32.5946
																			0.191087	32.2316	32.5865
																			0.190621	32.2288	32.5783
																			0.190156	32.2256	32.5701
																			0.189692	32.2236	32.562
																			0.18923	32.2246	32.5539
																			0.18877	32.2299	32.5458
																			0.188311	32.2393	32.5377
																			0.187854	32.2509	32.5296
																			0.187399	32.2618	32.5216
																			0.186945	32.2697	32.5135
																			0.186493	32.274	32.5055
																			0.186042	32.2756	32.4975
																			0.185593	32.2761	32.4895
																			0.185145	32.2759	32.4815
																			0.184699	32.274	32.4736
																			0.184255	32.2683	32.4656
																			0.183812	32.2577	32.4577
																			0.183371	32.2426	32.4498
																			0.182931	32.2254	32.4419
																			0.182492	32.2094	32.434
																			0.182056	32.1971	32.4261
																			0.18162	32.1888	32.4183
																			0.181186	32.1821	32.4104
																			0.180754	32.1749	32.4026
																			0.180324	32.1656	32.3948
																			0.179894	32.155	32.387
																			0.179466	32.1451	32.3792
																			0.17904	32.1377	32.3715
																			0.178615	32.1336	32.3637
																			0.178192	32.1309	32.356
																			0.17777	32.1266	32.3483
																			0.17735	32.1178	32.3406
																			0.176931	32.1036	32.3329
																			0.176513	32.0851	32.3252
																			0.176097	32.0654	32.3176
																			0.175683	32.0477	32.3099
																			0.17527	32.0348	32.3023
																			0.174858	32.0277	32.2947
																			0.174448	32.0255	32.2871
																			0.174039	32.0255	32.2795
																			0.173631	32.025	32.2719
																			0.173225	32.0213	32.2644
																			0.172821	32.0135	32.2568
																			0.172418	32.0022	32.2493
																			0.172016	31.9891	32.2418
																			0.171615	31.9754	32.2343
																			0.171216	31.9617	32.2268
																			0.170819	31.9473	32.2194
																			0.170422	31.9316	32.2119
																			0.170028	31.9152	32.2045
																			0.169634	31.8994	32.1971
																			0.169242	31.8866	32.1897
																			0.168851	31.8779	32.1823
																			0.168462	31.873	32.1749
																			0.168073	31.8703	32.1676
																			0.167687	31.868	32.1602
																			0.167301	31.8652	32.1529
																			0.166917	31.8628	32.1456
																			0.166534	31.8626	32.1383
																			0.166153	31.8659	32.131
																			0.165773	31.8728	32.1237
																			0.165394	31.8817	32.1165
																			0.165016	31.8905	32.1092
																			0.16464	31.8969	32.102
																			0.164265	31.8997	32.0948
																			0.163892	31.8992	32.0876
																			0.163519	31.8958	32.0804
																			0.163148	31.8902	32.0732
																			0.162779	31.8824	32.0661
																			0.16241	31.8729	32.0589
																			0.162043	31.8618	32.0518
																			0.161677	31.8496	32.0447
																			0.161312	31.8375	32.0376
																			0.160949	31.8267	32.0305
																			0.160587	31.8185	32.0234
																			0.160226	31.8141	32.0164
																			0.159866	31.814	32.0093
																			0.159508	31.8191	32.0023
																			0.159151	31.8301	31.9953
																			0.158795	31.8472	31.9883
																			0.15844	31.8693	31.9813
																			0.158087	31.8941	31.9743
																			0.157734	31.9177	31.9674
																			0.157383	31.9356	31.9604
																			0.157033	31.9441	31.9535
																			0.156685	31.9426	31.9466
																			0.156337	31.9332	31.9397
																			0.155991	31.9195	31.9328
																			0.155646	31.9053	31.9259
																			0.155302	31.8927	31.9191
																			0.154959	31.8812	31.9122
																			0.154618	31.8688	31.9054
																			0.154278	31.8541	31.8986
																			0.153938	31.8374	31.8918
																			0.1536	31.8213	31.885
																			0.153263	31.809	31.8782
																			0.152928	31.8026	31.8715
																			0.152593	31.8016	31.8647
																			0.15226	31.8034	31.858
																			0.151928	31.8041	31.8512
																			0.151597	31.8014	31.8445
																			0.151267	31.7951	31.8378
																			0.150938	31.7874	31.8312
																			0.15061	31.7811	31.8245
																			0.150284	31.7776	31.8179
																			0.149958	31.7759	31.8112
																			0.149634	31.7736	31.8046
																			0.149311	31.7675	31.798
																			0.148988	31.7557	31.7914
																			0.148667	31.7382	31.7848
																			0.148348	31.7163	31.7782
																			0.148029	31.6923	31.7717
																			0.147711	31.6671	31.7651
																			0.147394	31.6408	31.7586
																			0.147079	31.6127	31.7521
																			0.146764	31.5832	31.7456
																			0.146451	31.5538	31.7391
																			0.146139	31.5278	31.7326
																			0.145827	31.5084	31.7261
																			0.145517	31.4966	31.7197
																			0.145208	31.4901	31.7133
																			0.1449	31.4844	31.7068
																			0.144593	31.4743	31.7004
																			0.144287	31.4571	31.694
																			0.143982	31.4341	31.6876
																			0.143678	31.4098	31.6813
																			0.143376	31.3901	31.6749
																			0.143074	31.3797	31.6686
																			0.142773	31.3809	31.6622
																			0.142473	31.3929	31.6559
																			0.142175	31.4131	31.6496
																			0.141877	31.4379	31.6433
																			0.14158	31.4642	31.6371
																			0.141285	31.489	31.6308
																			0.14099	31.51	31.6245
																			0.140696	31.5252	31.6183
																			0.140404	31.5333	31.6121
																			0.140112	31.5336	31.6059
																			0.139821	31.5272	31.5997
																			0.139532	31.516	31.5935
																			0.139243	31.5028	31.5873
																			0.138955	31.4908	31.5811
																			0.138669	31.4832	31.575
																			0.138383	31.4824	31.5689
																			0.138098	31.4905	31.5627
																			0.137815	31.5083	31.5566
																			0.137532	31.5356	31.5505
																			0.13725	31.5701	31.5444
																			0.136969	31.608	31.5384
																			0.136689	31.6442	31.5323
																			0.13641	31.6737	31.5263
																			0.136132	31.6921	31.5202
																			0.135855	31.6966	31.5142
																			0.135579	31.6863	31.5082
																			0.135304	31.6626	31.5022
																			0.135029	31.6293	31.4962
																			0.134756	31.5911	31.4903
																			0.134484	31.5529	31.4843
																			0.134212	31.5186	31.4783
																			0.133942	31.4909	31.4724
																			0.133672	31.4703	31.4665
																			0.133403	31.4564	31.4606
																			0.133135	31.4485	31.4547
																			0.132869	31.4461	31.4488
																			0.132603	31.449	31.4429
																			0.132337	31.4562	31.4371
																			0.132073	31.4661	31.4312
																			0.13181	31.4767	31.4254
																			0.131548	31.4862	31.4196
																			0.131286	31.4933	31.4138
																			0.131025	31.4974	31.408
																			0.130766	31.499	31.4022
																			0.130507	31.4978	31.3964
																			0.130249	31.4934	31.3907
																			0.129992	31.4846	31.3849
																			0.129735	31.4711	31.3792
																			0.12948	31.4534	31.3735
																			0.129226	31.4338	31.3677
																			0.128972	31.4146	31.3621
																			0.128719	31.3971	31.3564
																			0.128467	31.3811	31.3507
																			0.128216	31.365	31.345
																			0.127966	31.3477	31.3394
																			0.127716	31.33	31.3337
																			0.127468	31.3153	31.3281
																			0.12722	31.3088	31.3225
																			0.126973	31.3145	31.3169
																			0.126727	31.3332	31.3113
																			0.126482	31.3614	31.3057
																			0.126238	31.3934	31.3002
																			0.125994	31.4223	31.2946
																			0.125751	31.444	31.2891
																			0.125509	31.4575	31.2835
																			0.125268	31.4642	31.278
																			0.125028	31.4663	31.2725
																			0.124788	31.4643	31.267
																			0.12455	31.4572	31.2615
																			0.124312	31.4436	31.2561
																			0.124075	31.4235	31.2506
																			0.123839	31.3991	31.2452
																			0.123603	31.3746	31.2397
																			0.123368	31.3543	31.2343
																			0.123134	31.3411	31.2289
																			0.122901	31.3355	31.2235
																			0.122669	31.3354	31.2181
																			0.122438	31.3379	31.2127
																			0.122207	31.3405	31.2074
																			0.121977	31.3418	31.202
																			0.121748	31.3411	31.1967
																			0.121519	31.3384	31.1913
																			0.121291	31.3334	31.186
																			0.121064	31.3261	31.1807
																			0.120838	31.3171	31.1754
																			0.120613	31.3075	31.1701
																			0.120388	31.2996	31.1648
																			0.120164	31.2951	31.1596
																			0.119941	31.2942	31.1543
																			0.119719	31.2949	31.1491
																			0.119497	31.2935	31.1439
																			0.119276	31.2863	31.1386
																			0.119056	31.2708	31.1334
																			0.118837	31.2464	31.1282
																			0.118618	31.215	31.1231
																			0.1184	31.1801	31.1179
																			0.118183	31.1444	31.1127
																			0.117966	31.1113	31.1076
																			0.117751	31.0837	31.1024
																			0.117535	31.0641	31.0973
																			0.117321	31.0547	31.0922
																			0.117108	31.0567	31.0871
																			0.116895	31.0694	31.082
																			0.116682	31.0898	31.0769
																			0.116471	31.1136	31.0718
																			0.11626	31.1358	31.0668
																			0.11605	31.1523	31.0617
																			0.115841	31.1608	31.0567
																			0.115632	31.1607	31.0517
																			0.115424	31.1531	31.0466
																			0.115217	31.1403	31.0416
																			0.11501	31.1249	31.0366
																			0.114804	31.1096	31.0317
																			0.114599	31.0964	31.0267
																			0.114394	31.087	31.0217
																			0.114191	31.0828	31.0168
																			0.113987	31.0844	31.0118
																			0.113785	31.0922	31.0069
																			0.113583	31.1072	31.002
																			0.113382	31.1294	30.9971
																			0.113181	31.1581	30.9922
																			0.112982	31.1905	30.9873
																			0.112782	31.2232	30.9824
																			0.112584	31.2519	30.9776
																			0.112386	31.2742	30.9727
																			0.112189	31.29	30.9679
																			0.111992	31.3015	30.963
																			0.111796	31.3122	30.9582
																			0.111601	31.3237	30.9534
																			0.111407	31.336	30.9486
																			0.111213	31.3468	30.9438
																			0.111019	31.3535	30.939
																			0.110827	31.3548	30.9343
																			0.110635	31.3503	30.9295
																			0.110443	31.3402	30.9247
																			0.110253	31.3244	30.92
																			0.110062	31.3013	30.9153
																			0.109873	31.2701	30.9106
																			0.109684	31.2318	30.9059
																			0.109496	31.1905	30.9012
																			0.109308	31.1524	30.8965
																			0.109121	31.123	30.8918
																			0.108935	31.1043	30.8871
																			0.108749	31.0948	30.8825
																			0.108564	31.0903	30.8778
																			0.108379	31.0865	30.8732
																			0.108196	31.082	30.8686
																			0.108012	31.078	30.864
																			0.107829	31.0766	30.8594
																			0.107647	31.0788	30.8548
																			0.107466	31.0833	30.8502
																			0.107285	31.0866	30.8456
																			0.107105	31.0863	30.8411
																			0.106925	31.0817	30.8365
																			0.106746	31.075	30.832
																			0.106567	31.0692	30.8274
																			0.106389	31.0658	30.8229
																			0.106212	31.0637	30.8184
																			0.106035	31.0597	30.8139
																			0.105859	31.0503	30.8094
																			0.105683	31.0344	30.8049
																			0.105508	31.0146	30.8004
																			0.105334	30.9951	30.796
																			0.10516	30.9812	30.7915
																			0.104986	30.9758	30.7871
																			0.104814	30.9789	30.7827
																			0.104642	30.9887	30.7782
																			0.10447	31.0032	30.7738
																			0.104299	31.0225	30.7694
																			0.104128	31.0474	30.765
																			0.103958	31.0796	30.7606
																			0.103789	31.1184	30.7563
																			0.10362	31.1605	30.7519
																			0.103452	31.1995	30.7476
																			0.103284	31.2283	30.7432
																			0.103117	31.2413	30.7389
																			0.10295	31.2371	30.7346
																			0.102784	31.218	30.7302
																			0.102619	31.1889	30.7259
																			0.102454	31.1556	30.7216
																			0.102289	31.1226	30.7173
																			0.102125	31.0928	30.7131
																			0.101962	31.067	30.7088
																			0.101799	31.0449	30.7045
																			0.101637	31.0264	30.7003
																			0.101475	31.0107	30.6961
																			0.101313	30.9976	30.6918
																			0.101153	30.9869	30.6876
																			0.100992	30.9782	30.6834
																			0.100833	30.9708	30.6792
																			0.100674	30.9638	30.675
																			0.100515	30.9563	30.6708
																			0.100357	30.9487	30.6667
																			0.100199	30.9429	30.6625
																			0.100042	30.9421	30.6583
																			0.0998853	30.9495	30.6542
																			0.0997292	30.9661	30.6501
																			0.0995736	30.989	30.6459
																			0.0994185	31.0125	30.6418
																			0.0992639	31.0299	30.6377
																			0.0991098	31.0364	30.6336
																			0.0989562	31.0316	30.6295
																			0.0988031	31.0188	30.6255
																			0.0986505	31.0032	30.6214
																			0.0984984	30.9884	30.6173
																			0.0983468	30.9746	30.6133
																			0.0981956	30.9594	30.6092
																			0.098045	30.9401	30.6052
																			0.0978948	30.9169	30.6012
																			0.0977452	30.8932	30.5972
																			0.097596	30.8755	30.5931
																			0.0974473	30.8695	30.5891
																			0.0972991	30.8761	30.5852
																			0.0971513	30.8911	30.5812
																			0.097004	30.9064	30.5772
																			0.0968573	30.9142	30.5732
																			0.0967109	30.911	30.5693
																			0.0965651	30.8979	30.5654
																			0.0964197	30.88	30.5614
																			0.0962748	30.8624	30.5575
																			0.0961304	30.8483	30.5536
																			0.0959864	30.8387	30.5497
																			0.0958429	30.8328	30.5458
																			0.0956998	30.8307	30.5419
																			0.0955572	30.8333	30.538
																			0.0954151	30.8416	30.5341
																			0.0952734	30.8546	30.5303
																			0.0951322	30.8686	30.5264
																			0.0949914	30.879	30.5226
																			0.0948511	30.8816	30.5187
																			0.0947112	30.8752	30.5149
																			0.0945718	30.8623	30.5111
																			0.0944328	30.8468	30.5073
																			0.0942943	30.833	30.5035
																			0.0941562	30.8221	30.4997
																			0.0940186	30.8139	30.4959
																			0.0938814	30.8072	30.4921
																			0.0937446	30.8022	30.4883
																			0.0936083	30.8005	30.4846
																			0.0934724	30.8038	30.4808
																			0.0933369	30.8119	30.4771
																			0.0932019	30.8214	30.4733
																			0.0930673	30.8274	30.4696
																			0.0929332	30.8255	30.4659
																			0.0927994	30.8153	30.4622
																			0.0926661	30.8007	30.4585
																			0.0925332	30.7877	30.4548
																			0.0924008	30.7804	30.4511
																			0.0922687	30.7791	30.4474
																			0.0921371	30.7799	30.4438
																			0.0920059	30.7778	30.4401
																			0.0918751	30.7701	30.4365
																			0.0917448	30.7578	30.4328
																			0.0916148	30.7448	30.4292
																			0.0914853	30.7348	30.4256
																			0.0913562	30.7294	30.4219
																			0.0912274	30.7263	30.4183
																			0.0910991	30.7213	30.4147
																			0.0909712	30.7105	30.4111
																			0.0908437	30.6929	30.4076
																			0.0907166	30.6698	30.404
																			0.0905899	30.6444	30.4004
																			0.0904637	30.6202	30.3968
																			0.0903378	30.5994	30.3933
																			0.0902123	30.5823	30.3898
																			0.0900872	30.5681	30.3862
																			0.0899625	30.5561	30.3827
																			0.0898382	30.5457	30.3792
																			0.0897143	30.5376	30.3757
																			0.0895908	30.5324	30.3722
																			0.0894676	30.5305	30.3687
																			0.0893449	30.5313	30.3652
																			0.0892225	30.5333	30.3617
																			0.0891006	30.5353	30.3582
																			0.088979	30.5368	30.3548
																			0.0888578	30.539	30.3513
																			0.0887369	30.5436	30.3478
																			0.0886165	30.5516	30.3444
																			0.0884964	30.5619	30.341
																			0.0883768	30.5711	30.3376
																			0.0882575	30.575	30.3341
																			0.0881385	30.5714	30.3307
																			0.08802	30.5613	30.3273
																			0.0879018	30.5495	30.3239
																			0.087784	30.5422	30.3205
																			0.0876665	30.5445	30.3172
																			0.0875494	30.5581	30.3138
																			0.0874327	30.5804	30.3104
																			0.0873164	30.606	30.3071
																			0.0872004	30.6293	30.3037
																			0.0870848	30.6459	30.3004
																			0.0869695	30.6541	30.2971
																			0.0868546	30.6544	30.2937
																			0.0867401	30.648	30.2904
																			0.0866259	30.636	30.2871
																			0.0865121	30.6182	30.2838
																			0.0863986	30.5933	30.2805
																			0.0862855	30.5599	30.2772
																			0.0861727	30.5181	30.2739
																			0.0860603	30.4695	30.2707
																			0.0859482	30.4183	30.2674
																			0.0858365	30.3699	30.2641
																			0.0857251	30.3298	30.2609
																			0.0856141	30.3008	30.2577
																			0.0855034	30.2832	30.2544
																			0.0853931	30.2743	30.2512
																			0.0852831	30.27	30.248
																			0.0851735	30.2668	30.2448
																			0.0850642	30.2627	30.2416
																			0.0849552	30.2574	30.2384
																			0.0848466	30.2514	30.2352
																			0.0847383	30.2451	30.232
																			0.0846303	30.2377	30.2288
																			0.0845227	30.229	30.2256
																			0.0844154	30.2193	30.2225
																			0.0843084	30.2109	30.2193
																			0.0842018	30.2064	30.2162
																			0.0840955	30.2083	30.213
																			0.0839895	30.2169	30.2099
																			0.0838839	30.2306	30.2068
																			0.0837785	30.2467	30.2037
																			0.0836736	30.2624	30.2005
																			0.0835689	30.2768	30.1974
																			0.0834645	30.2896	30.1943
																			0.0833605	30.3009	30.1913
																			0.0832568	30.3095	30.1882
																			0.0831534	30.3138	30.1851
																			0.0830503	30.3129	30.182
																			0.0829476	30.3083	30.179
																			0.0828451	30.3039	30.1759
																			0.082743	30.3044	30.1729
																			0.0826412	30.3126	30.1698
																			0.0825397	30.3273	30.1668
																			0.0824385	30.343	30.1638
																			0.0823376	30.3535	30.1607
																			0.0822371	30.3544	30.1577
																			0.0821368	30.3457	30.1547
																			0.0820369	30.3299	30.1517
																			0.0819372	30.31	30.1487
																			0.0818379	30.2865	30.1457
																			0.0817388	30.2575	30.1428
																			0.0816401	30.221	30.1398
																			0.0815416	30.1777	30.1368
																			0.0814435	30.1323	30.1339
																			0.0813457	30.0926	30.1309
																			0.0812481	30.0645	30.128
																			0.0811509	30.0495	30.125
																			0.0810539	30.0441	30.1221
																			0.0809573	30.0418	30.1192
																			0.0808609	30.0377	30.1162
																			0.0807648	30.0311	30.1133
																			0.0806691	30.0252	30.1104
																			0.0805736	30.0241	30.1075
																			0.0804784	30.0291	30.1046
																			0.0803835	30.0367	30.1017
																			0.0802888	30.0407	30.0989
																			0.0801945	30.0355	30.096
																			0.0801005	30.0195	30.0931
																			0.0800067	29.9969	30.0903
																			0.0799132	29.9756	30.0874
																			0.07982	29.9632	30.0846
																			0.0797271	29.9634	30.0817
																			0.0796345	29.9749	30.0789
																			0.0795421	29.9934	30.0761
																			0.07945	30.014	30.0732
																			0.0793582	30.0346	30.0704
																			0.0792667	30.0549	30.0676
																			0.0791754	30.0751	30.0648
																			0.0790845	30.0937	30.062
																			0.0789938	30.1065	30.0592
																			0.0789033	30.1097	30.0565
																			0.0788132	30.1019	30.0537
																			0.0787233	30.0866	30.0509
																			0.0786337	30.07	30.0481
																			0.0785443	30.0584	30.0454
																			0.0784553	30.0544	30.0426
																			0.0783664	30.0558	30.0399
																			0.0782779	30.0578	30.0372
																			0.0781896	30.0562	30.0344
																			0.0781016	30.0504	30.0317
																			0.0780138	30.0431	30.029
																			0.0779263	30.0386	30.0263
																			0.0778391	30.0398	30.0236
																			0.0777521	30.0471	30.0208
																			0.0776654	30.0571	30.0182
																			0.0775789	30.0657	30.0155
																			0.0774927	30.069	30.0128
																			0.0774068	30.0651	30.0101
																			0.0773211	30.0544	30.0074
																			0.0772357	30.0382	30.0048
																			0.0771505	30.0187	30.0021
																			0.0770656	29.998	29.9995
																			0.0769809	29.978	29.9968
																			0.0768965	29.9605	29.9942
																			0.0768123	29.9465	29.9915
																			0.0767284	29.9366	29.9889
																			0.0766447	29.9308	29.9863
																			0.0765613	29.9288	29.9837
																			0.0764781	29.93	29.9811
																			0.0763951	29.9339	29.9784
																			0.0763124	29.9403	29.9758
																			0.07623	29.9484	29.9733
																			0.0761478	29.9578	29.9707
																			0.0760658	29.9684	29.9681
																			0.0759841	29.9812	29.9655
																			0.0759026	29.9966	29.9629
																			0.0758214	30.0145	29.9604
																			0.0757404	30.0339	29.9578
																			0.0756596	30.0535	29.9553
																			0.0755791	30.0725	29.9527
																			0.0754988	30.0926	29.9502
																			0.0754187	30.116	29.9476
																			0.0753389	30.1447	29.9451
																			0.0752593	30.178	29.9426
																			0.07518	30.2113	29.9401
																			0.0751009	30.2374	29.9375
																			0.075022	30.2503	29.935
																			0.0749433	30.2477	29.9325
																			0.0748649	30.2332	29.93
																			0.0747867	30.2131	29.9276
																			0.0747087	30.1942	29.9251
																			0.0746309	30.179	29.9226
																			0.0745534	30.1655	29.9201
																			0.0744761	30.1479	29.9176
																			0.0743991	30.1221	29.9152
																			0.0743222	30.0874	29.9127
																			0.0742456	30.0485	29.9103
																			0.0741692	30.0124	29.9078
																			0.074093	29.9852	29.9054
																			0.074017	29.9688	29.903
																			0.0739413	29.9614	29.9005
																			0.0738658	29.9589	29.8981
																			0.0737905	29.9576	29.8957
																			0.0737154	29.9568	29.8933
																			0.0736405	29.9584	29.8909
																			0.0735659	29.9649	29.8885
																			0.0734914	29.9771	29.8861
																			0.0734172	29.9932	29.8837
																			0.0733432	30.0088	29.8813
																			0.0732694	30.0195	29.8789
																			0.0731958	30.0224	29.8765
																			0.0731225	30.0175	29.8742
																			0.0730493	30.0067	29.8718
																			0.0729763	29.9924	29.8694
																			0.0729036	29.9761	29.8671
																			0.0728311	29.9579	29.8647
																			0.0727587	29.9369	29.8624
																			0.0726866	29.9133	29.86
																			0.0726147	29.8888	29.8577
																			0.072543	29.8667	29.8554
																			0.0724715	29.8508	29.8531
																			0.0724002	29.8431	29.8507
																			0.0723291	29.8433	29.8484
																			0.0722582	29.8487	29.8461
																			0.0721875	29.8554	29.8438
																			0.0721171	29.8598	29.8415
																			0.0720468	29.86	29.8392
																			0.0719767	29.8561	29.8369
																			0.0719068	29.8492	29.8347
																			0.0718371	29.8412	29.8324
																			0.0717676	29.8329	29.8301
																			0.0716983	29.8244	29.8278
																			0.0716292	29.815	29.8256
																			0.0715603	29.8039	29.8233
																			0.0714916	29.7912	29.8211
																			0.0714231	29.7787	29.8188
																			0.0713548	29.7696	29.8166
																			0.0712866	29.7672	29.8143
																			0.0712187	29.7733	29.8121
																			0.071151	29.7878	29.8099
																			0.0710834	29.808	29.8077
																			0.0710161	29.8294	29.8054
																			0.0709489	29.8481	29.8032
																			0.0708819	29.8612	29.801
																			0.0708151	29.8677	29.7988
																			0.0707485	29.8679	29.7966
																			0.0706821	29.8621	29.7944
																			0.0706158	29.8507	29.7922
																			0.0705498	29.8346	29.7901
																			0.0704839	29.8158	29.7879
																			0.0704182	29.7973	29.7857
																			0.0703527	29.7833	29.7835
																			0.0702874	29.7772	29.7814
																			0.0702223	29.7805	29.7792
																			0.0701573	29.7919	29.7771
																			0.0700926	29.8074	29.7749
																			0.070028	29.8231	29.7728
																			0.0699636	29.8358	29.7706
																			0.0698993	29.8445	29.7685
																			0.0698353	29.8501	29.7664
																			0.0697714	29.8541	29.7642
																			0.0697077	29.8574	29.7621
																			0.0696442	29.8591	29.76
																			0.0695808	29.8577	29.7579
																			0.0695177	29.8513	29.7558
																			0.0694547	29.8394	29.7537
																			0.0693919	29.8231	29.7516
																			0.0693292	29.8043	29.7495
																			0.0692667	29.7853	29.7474
																			0.0692044	29.7679	29.7453
																			0.0691423	29.7529	29.7432
																			0.0690803	29.741	29.7411
																			0.0690185	29.7324	29.7391
																			0.0689569	29.7274	29.737
																			0.0688955	29.7261	29.7349
																			0.0688342	29.7285	29.7329
																			0.0687731	29.7349	29.7308
																			0.0687121	29.7458	29.7288
																			0.0686514	29.7611	29.7267
																			0.0685907	29.7804	29.7247
																			0.0685303	29.802	29.7227
																			0.06847	29.8223	29.7206
																			0.0684099	29.8372	29.7186
																			0.0683499	29.8435	29.7166
																			0.0682901	29.8403	29.7146
																			0.0682305	29.8302	29.7125
																			0.068171	29.8178	29.7105
																			0.0681117	29.8081	29.7085
																			0.0680526	29.8044	29.7065
																			0.0679936	29.8075	29.7045
																			0.0679348	29.816	29.7025
																			0.0678761	29.8276	29.7006
																			0.0678176	29.8409	29.6986
																			0.0677592	29.855	29.6966
																			0.0677011	29.8697	29.6946
																			0.067643	29.884	29.6926
																			0.0675851	29.8967	29.6907
																			0.0675274	29.907	29.6887
																			0.0674699	29.915	29.6868
																			0.0674125	29.9226	29.6848
																			0.0673552	29.9312	29.6829
																			0.0672981	29.9412	29.6809
																			0.0672411	29.9507	29.679
																			0.0671843	29.9565	29.677
																			0.0671277	29.9563	29.6751
																			0.0670712	29.9502	29.6732
																			0.0670149	29.9412	29.6712
																			0.0669587	29.9332	29.6693
																			0.0669026	29.9291	29.6674
																			0.0668467	29.9286	29.6655
																			0.066791	29.9283	29.6636
																			0.0667354	29.924	29.6617
																			0.0666799	29.912	29.6598
																			0.0666246	29.8912	29.6579
																			0.0665695	29.8629	29.656
																			0.0665145	29.8297	29.6541
																			0.0664596	29.7949	29.6522
																			0.0664049	29.7619	29.6503
																			0.0663503	29.7349	29.6485
																			0.0662959	29.719	29.6466
																			0.0662416	29.7185	29.6447
																			0.0661875	29.7349	29.6429
																			0.0661335	29.7654	29.641
																			0.0660796	29.8025	29.6391
																			0.0660259	29.8374	29.6373
																			0.0659723	29.863	29.6354
																			0.0659189	29.8765	29.6336
																			0.0658656	29.8794	29.6318
																			0.0658125	29.8753	29.6299
																			0.0657595	29.8678	29.6281
																			0.0657066	29.8584	29.6263
																			0.0656539	29.8472	29.6244
																			0.0656013	29.8338	29.6226
																			0.0655488	29.8189	29.6208
																			0.0654965	29.8045	29.619
																			0.0654443	29.7923	29.6172
																			0.0653922	29.7836	29.6154
																			0.0653403	29.7781	29.6136
																			0.0652886	29.7752	29.6118
																			0.0652369	29.7736	29.61
																			0.0651854	29.7732	29.6082
																			0.065134	29.7757	29.6064
																			0.0650828	29.7835	29.6046
																			0.0650317	29.7984	29.6028
																			0.0649807	29.8203	29.601
																			0.0649298	29.8455	29.5993
																			0.0648791	29.8685	29.5975
																			0.0648285	29.883	29.5957
																			0.0647781	29.8845	29.594
																			0.0647277	29.8726	29.5922
																			0.0646775	29.8507	29.5905
																			0.0646275	29.824	29.5887
																			0.0645775	29.7967	29.587
																			0.0645277	29.7715	29.5852
																			0.0644781	29.7485	29.5835
																			0.0644285	29.7274	29.5817
																			0.0643791	29.708	29.58
																			0.0643298	29.6907	29.5783
																			0.0642806	29.6755	29.5766
																			0.0642315	29.6612	29.5748
																			0.0641826	29.6457	29.5731
																			0.0641338	29.6275	29.5714
																			0.0640851	29.6073	29.5697
																			0.0640366	29.5882	29.568
																			0.0639881	29.5751	29.5663
																			0.0639398	29.5718	29.5646
																			0.0638916	29.5789	29.5629
																			0.0638436	29.5941	29.5612
																			0.0637956	29.6123	29.5595
																			0.0637478	29.6286	29.5578
																			0.0637001	29.6405	29.5561
																			0.0636525	29.6477	29.5544
																			0.0636051	29.6521	29.5528
																			0.0635577	29.6556	29.5511
																			0.0635105	29.6587	29.5494
																			0.0634634	29.66	29.5478
																			0.0634164	29.6573	29.5461
																			0.0633695	29.649	29.5444
																			0.0633228	29.6346	29.5428
																			0.0632761	29.6151	29.5411
																			0.0632296	29.5926	29.5395
																			0.0631832	29.5692	29.5378
																			0.0631369	29.5465	29.5362
																			0.0630907	29.5252	29.5345
																			0.0630447	29.5062	29.5329
																			0.0629988	29.4899	29.5313
																			0.0629529	29.4775	29.5296
																			0.0629072	29.47	29.528
																			0.0628616	29.4682	29.5264
																			0.0628161	29.4716	29.5248
																			0.0627707	29.4781	29.5232
																			0.0627255	29.4849	29.5215
																			0.0626803	29.489	29.5199
																			0.0626353	29.4886	29.5183
																			0.0625903	29.4835	29.5167
																			0.0625455	29.4749	29.5151
																			0.0625008	29.4649	29.5135
																			0.0624562	29.455	29.5119
																			0.0624117	29.4462	29.5103
																			0.0623673	29.4395	29.5088
																			0.0623231	29.4361	29.5072
																			0.0622789	29.4379	29.5056
																			0.0622348	29.4458	29.504
																			0.0621909	29.4594	29.5024
																			0.062147	29.4762	29.5009
																			0.0621033	29.4926	29.4993
																			0.0620597	29.5046	29.4977
																			0.0620162	29.5102	29.4962
																			0.0619727	29.5099	29.4946
																			0.0619294	29.5061	29.4931
																			0.0618862	29.5014	29.4915
																			0.0618431	29.4971	29.49
																			0.0618001	29.4926	29.4884
																			0.0617572	29.4871	29.4869
																			0.0617144	29.4806	29.4853
																			0.0616717	29.4754	29.4838
																			0.0616291	29.4753	29.4822
																			0.0615867	29.4833	29.4807
																			0.0615443	29.4993	29.4792
																			0.061502	29.5193	29.4777
																			0.0614598	29.5373	29.4761
																			0.0614177	29.5484	29.4746
																			0.0613758	29.5505	29.4731
																			0.0613339	29.5457	29.4716
																			0.0612921	29.5386	29.4701
																			0.0612504	29.5338	29.4686
																			0.0612088	29.5339	29.4671
																			0.0611674	29.5393	29.4656
																			0.061126	29.5489	29.4641
																			0.0610847	29.5616	29.4626
																			0.0610435	29.5772	29.4611
																			0.0610024	29.5959	29.4596
																			0.0609614	29.6179	29.4581
																			0.0609205	29.6423	29.4566
																			0.0608797	29.6673	29.4551
																			0.060839	29.6905	29.4536
																			0.0607984	29.7096	29.4522
																			0.0607579	29.7226	29.4507
																			0.0607175	29.7286	29.4492
																			0.0606772	29.7272	29.4478
																			0.0606369	29.719	29.4463
																			0.0605968	29.7051	29.4448
																			0.0605568	29.6866	29.4434
																			0.0605168	29.6642	29.4419
																			0.060477	29.6382	29.4405
																			0.0604372	29.6085	29.439
																			0.0603976	29.5758	29.4376
																			0.060358	29.5426	29.4361
																			0.0603185	29.5119	29.4347
																			0.0602791	29.4864	29.4332
																			0.0602398	29.4665	29.4318
																			0.0602006	29.4501	29.4304
																			0.0601615	29.4344	29.4289
																			0.0601224	29.4176	29.4275
																			0.0600835	29.4014	29.4261
																			0.0600447	29.3901	29.4246
																			0.0600059	29.3885	29.4232
																			0.0599672	29.3988	29.4218
																			0.0599286	29.4189	29.4204
																			0.0598902	29.4429	29.419
																			0.0598518	29.4638	29.4176
																			0.0598134	29.4769	29.4162
																			0.0597752	29.481	29.4147
																			0.0597371	29.4781	29.4133
																			0.059699	29.4713	29.4119
																			0.059661	29.4631	29.4105
																			0.0596232	29.4548	29.4092
																			0.0595854	29.4472	29.4078
																			0.0595476	29.4409	29.4064
																			0.05951	29.4364	29.405
																			0.0594725	29.4337	29.4036
																			0.059435	29.4309	29.4022
																			0.0593977	29.4243	29.4008
																			0.0593604	29.4106	29.3995
																			0.0593232	29.388	29.3981
																			0.059286	29.3579	29.3967
																			0.059249	29.3248	29.3953
																			0.0592121	29.294	29.394
																			0.0591752	29.27	29.3926
																			0.0591384	29.2545	29.3913
																			0.0591017	29.2467	29.3899
																			0.0590651	29.2441	29.3885
																			0.0590285	29.2443	29.3872
																			0.0589921	29.2457	29.3858
																			0.0589557	29.2475	29.3845
																			0.0589194	29.2496	29.3831
																			0.0588832	29.251	29.3818
																			0.058847	29.2503	29.3805
																			0.058811	29.2461	29.3791
																			0.058775	29.2383	29.3778
																			0.0587391	29.2294	29.3764
																			0.0587033	29.2237	29.3751
																			0.0586675	29.2247	29.3738
																			0.0586319	29.2338	29.3725
																			0.0585963	29.2481	29.3711
																			0.0585608	29.2621	29.3698
																			0.0585254	29.2703	29.3685
																			0.05849	29.2702	29.3672
																			0.0584547	29.2633	29.3659
																			0.0584195	29.2544	29.3645
																			0.0583844	29.2476	29.3632
																			0.0583494	29.2446	29.3619
																			0.0583144	29.244	29.3606
																			0.0582795	29.2428	29.3593
																			0.0582447	29.2389	29.358
																			0.05821	29.2334	29.3567
																			0.0581753	29.2304	29.3554
																			0.0581407	29.2352	29.3541
																			0.0581062	29.2516	29.3528
																			0.0580718	29.2802	29.3515
																			0.0580374	29.3181	29.3503
																			0.0580031	29.3595	29.349
																			0.0579689	29.3978	29.3477
																			0.0579348	29.4267	29.3464
																			0.0579007	29.4425	29.3451
																			0.0578667	29.4432	29.3438
																			0.0578328	29.4297	29.3426
																			0.0577989	29.4044	29.3413
																			0.0577651	29.3714	29.34
																			0.0577314	29.3349	29.3388
																			0.0576978	29.2979	29.3375
																			0.0576642	29.2626	29.3362
																			0.0576307	29.2298	29.335
																			0.0575973	29.1999	29.3337
																			0.0575639	29.1731	29.3325
																			0.0575307	29.1494	29.3312
																			0.0574974	29.1285	29.33
																			0.0574643	29.1089	29.3287
																			0.0574312	29.0885	29.3275
																			0.0573982	29.0651	29.3262
																			0.0573653	29.0382	29.325
																			0.0573324	29.0092	29.3237
																			0.0572996	28.9809	29.3225
																			0.0572669	28.9564	29.3213
																			0.0572342	28.9368	29.32
																			0.0572016	28.9213	29.3188
																			0.0571691	28.9079	29.3176
																			0.0571367	28.8947	29.3163
																			0.0571043	28.8821	29.3151
																			0.057072	28.8726	29.3139
																			0.0570397	28.8692	29.3127
																			0.0570075	28.8736	29.3114
																			0.0569754	28.8842	29.3102
																			0.0569433	28.8973	29.309
																			0.0569113	28.9089	29.3078
																			0.0568794	28.9172	29.3066
																			0.0568476	28.9229	29.3054
																			0.0568158	28.9288	29.3042
																			0.056784	28.9372	29.303
																			0.0567524	28.948	29.3018
																			0.0567208	28.9592	29.3006
																			0.0566893	28.9681	29.2994
																			0.0566578	28.9738	29.2982
																			0.0566264	28.9781	29.297
																			0.056595	28.9836	29.2958
																			0.0565638	28.9925	29.2946
																			0.0565325	29.0043	29.2934
																			0.0565014	29.0155	29.2922
																			0.0564703	29.0213	29.291
																			0.0564393	29.0184	29.2898
																			0.0564083	29.006	29.2887
																			0.0563774	28.9867	29.2875
																			0.0563466	28.9641	29.2863
																			0.0563158	28.9417	29.2851
																			0.0562851	28.9216	29.284
																			0.0562544	28.906	29.2828
																			0.0562238	28.897	29.2816
																			0.0561933	28.8974	29.2804
																			0.0561628	28.9095	29.2793
																			0.0561324	28.9337	29.2781
																			0.0561021	28.9667	29.277
																			0.0560718	29.0023	29.2758
																			0.0560416	29.0331	29.2746
																			0.0560114	29.054	29.2735
																			0.0559813	29.0637	29.2723
																			0.0559512	29.0647	29.2712
																			0.0559212	29.0616	29.27
																			0.0558913	29.0586	29.2689
																			0.0558614	29.0581	29.2677
																			0.0558316	29.0598	29.2666
																			0.0558019	29.0624	29.2654
																			0.0557722	29.0652	29.2643
																			0.0557425	29.069	29.2632
																			0.0557129	29.0755	29.262
																			0.0556834	29.0857	29.2609
																			0.0556539	29.0994	29.2597
																			0.0556245	29.1149	29.2586
																			0.0555952	29.1295	29.2575
																			0.0555659	29.1415	29.2564
																			0.0555366	29.1508	29.2552
																			0.0555075	29.1589	29.2541
																			0.0554783	29.168	29.253
																			0.0554493	29.1792	29.2519
																			0.0554202	29.1926	29.2507
																			0.0553913	29.2072	29.2496
																			0.0553624	29.2215	29.2485
																			0.0553335	29.2353	29.2474
																			0.0553047	29.2491	29.2463
																			0.055276	29.2636	29.2452
																			0.0552473	29.2791	29.2441
																			0.0552187	29.2945	29.243
																			0.0551901	29.3072	29.2419
																			0.0551616	29.3143	29.2407
																			0.0551331	29.3143	29.2396
																			0.0551047	29.3075	29.2385
																			0.0550764	29.2962	29.2374
																			0.055048	29.2838	29.2363
																			0.0550198	29.273	29.2353
																			0.0549916	29.2652	29.2342
																			0.0549635	29.2601	29.2331
																			0.0549354	29.2563	29.232
																			0.0549073	29.252	29.2309
																			0.0548793	29.246	29.2298
																			0.0548514	29.2384	29.2287
																			0.0548235	29.2295	29.2276
																			0.0547957	29.2198	29.2266
																			0.0547679	29.2097	29.2255
																			0.0547402	29.1989	29.2244
																			0.0547125	29.1874	29.2233
																			0.0546849	29.1755	29.2222
																			0.0546573	29.1646	29.2212
																			0.0546298	29.1567	29.2201
																			0.0546023	29.1526	29.219
																			0.0545749	29.1515	29.218
																			0.0545475	29.15	29.2169
																			0.0545202	29.1437	29.2158
																			0.0544929	29.1295	29.2148
																			0.0544657	29.1069	29.2137
																			0.0544385	29.0781	29.2126
																			0.0544114	29.0485	29.2116
																			0.0543843	29.0237	29.2105
																			0.0543573	29.0077	29.2095
																			0.0543303	29.0022	29.2084
																			0.0543034	29.0077	29.2074
																			0.0542765	29.0234	29.2063
																			0.0542497	29.0479	29.2053
																			0.0542229	29.079	29.2042
																			0.0541962	29.1127	29.2032
																			0.0541695	29.1437	29.2021
																			0.0541428	29.1662	29.2011
																			0.0541162	29.1758	29.2
																			0.0540897	29.1718	29.199
																			0.0540632	29.1574	29.198
																			0.0540368	29.1382	29.1969
																			0.0540104	29.1203	29.1959
																			0.053984	29.1081	29.1949
																			0.0539577	29.1033	29.1938
																			0.0539314	29.1059	29.1928
																			0.0539052	29.1142	29.1918
																			0.0538791	29.1268	29.1907
																			0.0538529	29.1425	29.1897
																			0.0538269	29.1599	29.1887
																			0.0538008	29.1774	29.1877
																			0.0537749	29.193	29.1866
																			0.0537489	29.2046	29.1856
																			0.053723	29.2107	29.1846
																			0.0536972	29.2103	29.1836
																			0.0536714	29.2038	29.1826
																			0.0536456	29.192	29.1815
																			0.0536199	29.1768	29.1805
																			0.0535942	29.1611	29.1795
																			0.0535686	29.1474	29.1785
																			0.053543	29.1385	29.1775
																			0.0535175	29.1365	29.1765
																			0.053492	29.1428	29.1755
																			0.0534666	29.1573	29.1745
																			0.0534412	29.1789	29.1735
																			0.0534158	29.2052	29.1725
																			0.0533905	29.2328	29.1715
																			0.0533652	29.2572	29.1705
																			0.05334	29.2749	29.1695
																			0.0533148	29.2835	29.1685
																			0.0532897	29.2831	29.1675
																			0.0532646	29.2759	29.1665
																			0.0532395	29.2652	29.1655
																			0.0532145	29.2544	29.1645
																			0.0531895	29.2456	29.1635
																			0.0531646	29.2393	29.1625
																			0.0531397	29.235	29.1616
																			0.0531149	29.2316	29.1606
																			0.0530901	29.2291	29.1596
																			0.0530653	29.227	29.1586
																			0.0530406	29.2245	29.1576
																			0.0530159	29.2197	29.1566
																			0.0529913	29.21	29.1557
																			0.0529667	29.1933	29.1547
																			0.0529421	29.17	29.1537
																			0.0529176	29.1434	29.1527
																			0.0528931	29.1186	29.1518
																			0.0528687	29.1002	29.1508
																			0.0528443	29.0906	29.1498
																			0.0528199	29.0889	29.1489
																			0.0527956	29.0923	29.1479
																			0.0527713	29.0977	29.1469
																			0.0527471	29.1031	29.146
																			0.0527229	29.1083	29.145
																			0.0526988	29.1129	29.144
																			0.0526746	29.116	29.1431
																			0.0526506	29.116	29.1421
																			0.0526265	29.1109	29.1411
																			0.0526025	29.0999	29.1402
																			0.0525786	29.0839	29.1392
																			0.0525547	29.0653	29.1383
																			0.0525308	29.0472	29.1373
																			0.0525069	29.032	29.1364
																			0.0524831	29.0211	29.1354
																			0.0524594	29.0147	29.1345
																			0.0524356	29.0126	29.1335
																			0.052412	29.0142	29.1326
																			0.0523883	29.0184	29.1316
																			0.0523647	29.0239	29.1307
																			0.0523411	29.0283	29.1297
																			0.0523176	29.0293	29.1288
																			0.0522941	29.0252	29.1279
																			0.0522706	29.0156	29.1269
																			0.0522472	29.0018	29.126
																			0.0522238	28.9856	29.125
																			0.0522005	28.9693	29.1241
																			0.0521771	28.9547	29.1232
																			0.0521539	28.9428	29.1222
																			0.0521306	28.935	29.1213
																			0.0521074	28.9323	29.1204
																			0.0520843	28.9347	29.1194
																			0.0520611	28.9403	29.1185
																			0.052038	28.9459	29.1176
																			0.052015	28.9474	29.1167
																			0.0519919	28.9419	29.1157
																			0.051969	28.9296	29.1148
																			0.051946	28.9137	29.1139
																			0.0519231	28.8993	29.113
																			0.0519002	28.8907	29.112
																			0.0518774	28.8893	29.1111
																			0.0518546	28.8937	29.1102
																			0.0518318	28.9004	29.1093
																			0.051809	28.9057	29.1084
																			0.0517863	28.9068	29.1075
																			0.0517637	28.902	29.1065
																			0.051741	28.8898	29.1056
																			0.0517184	28.8687	29.1047
																			0.0516959	28.8376	29.1038
																			0.0516733	28.7978	29.1029
																			0.0516508	28.7531	29.102
																			0.0516284	28.7108	29.1011
																			0.0516059	28.6784	29.1002
																			0.0515836	28.6613	29.0993
																			0.0515612	28.6606	29.0984
																			0.0515389	28.6724	29.0975
																			0.0515166	28.6899	29.0966
																			0.0514943	28.7061	29.0957
																			0.0514721	28.7173	29.0948
																			0.0514499	28.7235	29.0939
																			0.0514277	28.7275	29.093
																			0.0514056	28.7322	29.0921
																			0.0513835	28.7384	29.0912
																			0.0513614	28.7442	29.0903
																			0.0513394	28.747	29.0894
																			0.0513174	28.7455	29.0885
																			0.0512954	28.7411	29.0876
																			0.0512735	28.7367	29.0867
																			0.0512516	28.7336	29.0858
																			0.0512298	28.7305	29.085
																			0.0512079	28.7228	29.0841
																			0.0511861	28.7066	29.0832
																			0.0511643	28.6812	29.0823
																			0.0511426	28.651	29.0814
																			0.0511209	28.6235	29.0805
																			0.0510992	28.6051	29.0797
																			0.0510776	28.5979	29.0788
																			0.051056	28.5994	29.0779
																			0.0510344	28.6059	29.077
																			0.0510128	28.615	29.0761
																			0.0509913	28.627	29.0753
																			0.0509698	28.6446	29.0744
																			0.0509484	28.6689	29.0735
																			0.0509269	28.6974	29.0726
																			0.0509055	28.7251	29.0718
																			0.0508842	28.7468	29.0709
																			0.0508628	28.7607	29.07
																			0.0508415	28.7684	29.0692
																			0.0508203	28.7737	29.0683
																			0.050799	28.779	29.0674
																			0.0507778	28.7842	29.0666
																			0.0507566	28.786	29.0657
																			0.0507355	28.7811	29.0648
																			0.0507143	28.7691	29.064
																			0.0506932	28.7523	29.0631
																			0.0506722	28.7354	29.0622
																			0.0506511	28.7217	29.0614
																			0.0506301	28.712	29.0605
																			0.0506092	28.7045	29.0597
																			0.0505882	28.696	29.0588
																			0.0505673	28.6841	29.058
																			0.0505464	28.6684	29.0571
																			0.0505256	28.6509	29.0563
																			0.0505047	28.634	29.0554
																			0.0504839	28.6199	29.0545
																			0.0504631	28.6097	29.0537
																			0.0504424	28.6043	29.0528
																			0.0504217	28.6039	29.052
																			0.050401	28.6085	29.0511
																			0.0503803	28.6179	29.0503
																			0.0503597	28.6313	29.0495
																			0.0503391	28.6469	29.0486
																			0.0503185	28.6629	29.0478
																			0.050298	28.6779	29.0469
																			0.0502775	28.6914	29.0461
																			0.050257	28.7037	29.0452
																			0.0502365	28.7143	29.0444
																			0.0502161	28.7222	29.0436
																			0.0501957	28.7257	29.0427
																			0.0501753	28.7243	29.0419
																			0.0501549	28.7185	29.041
																			0.0501346	28.7105	29.0402
																			0.0501143	28.703	29.0394
																			0.050094	28.6981	29.0385
																			0.0500738	28.6962	29.0377
																			0.0500536	28.6965	29.0369
																			0.0500334	28.6978	29.036
																			0.0500132	28.6994	29.0352

[truncated: 1 more sheets: Power law_Matlab]
