# Supplementary material for: Atomic force microscope protocols for characterising the elastoviscoplastic biomechanical properties of corneocytes
Source: Commun Biol. 2025 Dec 4;8:1747. doi: 10.1038/s42003-025-09142-0 (PMC12678835; doi:10.1038/s42003-025-09142-0)
Supplement: Supplementary file 4 — Supplementary Data 1–4 [file 42003_2025_9142_MOESM4_ESM.zip › Data set 1-4/Data set 2_Analysis_Tip geometry_PDMS.xlsx]

## Sheet: Cantilever_info
Cantilever geometry
		Cantilever 2
		hamx (nm)	m	b	𝜅	n	Ɛ	c
		20	1.11419	0.149068	3.8161	8.75745	0.29197	4.7479e-13
		30	1.11353	0.147915	3.82648	8.80799	0.291008	4.36032e-13
		40	1.13687	0.136912	3.50526	7.30616	0.324333	7.33195e-11
		50	1.15759	0.127297	3.28351	6.34562	0.352546	2.01979e-09
		60	1.17937	0.117691	3.09425	5.57496	0.38115	2.94556e-08
		80	1.21773	0.102032	2.83506	4.59281	0.429527	9.29815e-07
		100	1.24409	0.0917146	2.69488	4.09683	0.461651	5.55235e-06
		120	1.25955	0.0859583	2.62324	3.85289	0.480148	1.35293e-05
		150	1.28187	0.0778922	2.53084	3.54772	0.506499	4.20776e-05
		200	1.34209	0.0588781	2.33068	2.92317	0.575837	0.000453102
		250	1.42038	0.0401276	2.14158	2.37878	0.663241	0.00384377

## Sheet: Cantilever2
PDMS AFM tips geometry				hmax (nm)	Average
				20 -Z1		20 - Z2		20 - Z3		30 - Z1		30 - Z2		30 - Z3		40 - Z1		40 - Z2		40 - Z3		50 - Z1		50 - Z2		50 - Z3		60 - Z1		60 - Z2		60 - Z3		80 - Z1		80 - Z2		80 - Z3		100 - Z1		100 - Z2		100 - Z3		120 - z1		120 - z2
Paper3	C2			b	m	b	m	b	m	b	m	b	m	b	m	b	m	b	m	b	m	b	m	b	m	b	m	b	m	b	m	b	m	b	m	b	m	b	m	b	m	b	m	b	m	b	m	b	m
				0.1815	1.0172	0.1841	0.9994	0.1384	1.1367	0.1714	1.0432	0.1436	1.0992	0.1678	1.0636	0.1329	1.1294	0.129	1.1353	0.1586	1.0814	0.1063	1.1995	0.1131	1.1762	0.1235	1.1598	0.1081	1.1949	0.1063	1.1944	0.1067	1.2028	0.1021	1.2102	0.0928	1.2316	0.0949	1.235	0.0902	1.2419	0.085	1.2541	0.088	1.2541	0.0801	1.2706	0.0814	1.2643
E* (PDMS)	0.003789			0.2026	1.0219	0.0691	1.33	0.1894	1.0328	0.2009	1.0278	0.1006	1.1847	0.1667	1.0846	0.1982	1.0304	0.0918	1.2146	0.1568	1.106	0.1509	1.1169	0.0776	1.2668	0.1479	1.124	0.1348	1.15	0.0781	1.2651	0.1363	1.1481	0.1099	1.2057	0.0708	1.2923	0.1114	1.2039	0.0941	1.2451	0.0694	1.2972	0.0967	1.2399	0.0879	1.2617	0.0665	1.3075
Micromanipulator				0.169	1.078	0.1794	1.0357	0.096	1.2262	0.1711	1.0746	0.1684	1.0629	0.1004	1.2107	0.153	1.1123	0.1655	1.0689	0.0965	1.2235	0.1409	1.1382	0.1377	1.1262	0.0991	1.2152	0.1371	1.1461	0.1136	1.1826	0.0877	1.2507	0.1272	1.1668	0.0907	1.2445	0.0806	1.2739	0.1115	1.2005	0.0812	1.2728	0.0807	1.2736	0.0953	1.2386	0.0775	1.2844
				0.0771	1.2624	0.164	1.0309	0.0966	1.2224	0.0779	1.2548	0.1098	1.1867	0.0858	1.2681	0.0878	1.2149	0.1076	1.1935	0.0914	1.2478	0.0791	1.2479	0.1019	1.2104	0.1011	1.2171	0.0779	1.2521	0.0977	1.2225	0.1057	1.2037	0.0705	1.2794	0.0922	1.2389	0.0953	1.2321	0.0701	1.2805	0.0928	1.2369	0.0846	1.2625	0.065	1.299	0.0852	1.2577
				0.0974	1.2575	0.1675	1.0253	0.1463	1.1106	0.1062	1.2268	0.1263	1.1358	0.1169	1.2001	0.1248	1.1714	0.1045	1.1989	0.1376	1.1458	0.1154	1.1955	0.0949	1.2291	0.1427	1.1339	0.1058	1.2207	0.0932	1.2342	0.147	1.1251	0.1006	1.2347	0.0914	1.2394	0.1198	1.1818	0.0945	1.2505	0.0854	1.2564	0.1141	1.1944	0.0883	1.2672	0.0819	1.2668
				0.165	1.1052	0.1808	1.062	0.1981	0.9321	0.1496	1.1399	0.2192	0.9842	0.1133	1.1537	0.1596	1.1187	0.1841	1.0443	0.1114	1.1594	0.1447	1.1493	0.1618	1.0853	0.0991	1.1955	0.1247	1.1929	0.1384	1.1313	0.1039	1.1819	0.1106	1.2263	0.1204	1.1698	0.0943	1.2082	0.1067	1.2351	0.1084	1.1964	0.0879	1.226	0.1044	1.2406	0.099	1.2184
				0.1349	1.1622	0.1283	1.128	0.0616	1.4123	0.1707	1.0704	0.1273	1.1341	0.0935	1.2522	0.175	1.0621	0.132	1.12	0.1016	1.2243	0.1555	1.0992	0.1077	1.1842	0.0981	1.2351	0.1376	1.1353	0.099	1.2088	0.0939	1.2482	0.1127	1.1901	0.0858	1.248	0.0925	1.252	0.0906	1.2459	0.0823	1.2588	0.0873	1.2667	0.0824	1.269	0.0799	1.2659
				0.1509	1.0709	0.2154	0.9759	0.0771	1.2299	0.1293	1.1303	0.1969	1.0128	0.0613	1.3204	0.1157	1.1682	0.1731	1.0573	0.0778	1.2407	0.1163	1.167	0.1566	1.0888	0.0837	1.2177	0.1153	1.1694	0.1324	1.1382	0.0871	1.2058	0.1022	1.2027	0.0987	1.219	0.0785	1.2337	0.0895	1.2364	0.0861	1.2536	0.0664	1.2761	0.0808	1.2614	0.0815	1.2671
				0.1656	1.0801	0.1229	1.1597	0.0852	1.2615	0.157	1.1034	0.1361	1.1218	0.1091	1.1616	0.1425	1.1359	0.1409	1.1098	0.0845	1.2479	0.1429	1.136	0.1329	1.1281	0.0909	1.2251	0.1363	1.1499	0.1213	1.1549	0.0893	1.2299	0.1173	1.1909	0.1024	1.2012	0.0726	1.2862	0.1041	1.2213	0.0923	1.228	0.0649	1.3145	0.0957	1.2419	0.0852	1.2472
				0.1309	1.1588	0.0844	1.2662	0.0627	1.3654	0.1238	1.1789	0.0951	1.2173	0.0755	1.2979	0.1246	1.1767	0.0838	1.2606	0.0872	1.2484	0.1393	1.1417	0.0876	1.2472	0.0893	1.2416	0.1423	1.1355	0.0915	1.2344	0.0889	1.243	0.1309	1.1579	0.089	1.2421	0.0824	1.2634	0.1117	1.1985	0.09	1.2386	0.0786	1.2755	0.0996	1.2264	0.0818	1.2621
				0.1603	1.0902	0.2058	1.0166	0.1258	1.1326	0.1338	1.161	0.2238	0.9813	0.1168	1.1618	0.1613	1.0967	0.1875	1.0432	0.1054	1.1964	0.16	1.0986	0.157	1.0985	0.0996	1.214	0.13	1.1598	0.1256	1.1643	0.0976	1.2199	0.105	1.2184	0.1052	1.2131	0.0874	1.25	0.0887	1.2615	0.0908	1.2506	0.0823	1.2655	0.0856	1.2701	0.0805	1.2798
				0.1759	1.0634	0.1429	1.0671	0.1696	1.0605	0.1772	1.0618	0.1102	1.1728	0.1673	1.0669	0.1602	1.0955	0.1126	1.1646	0.1411	1.1247	0.1391	1.1401	0.0982	1.2071	0.1349	1.1392	0.1238	1.1744	0.0907	1.2302	0.1305	1.1487	0.1093	1.2081	0.0814	1.2603	0.1002	1.2216	0.0922	1.2514	0.0772	1.2735	0.0934	1.2391	0.0879	1.2629	0.0726	1.2885
				0.0922	1.2831	0.1576	1.0514	0.1023	1.2369	0.1257	1.1664	0.1194	1.1578	0.1349	1.1293	0.1396	1.1299	0.1002	1.2167	0.1193	1.1704	0.1389	1.1318	0.092	1.2437	0.1247	1.157	0.1253	1.1622	0.092	1.2434	0.114	1.1831	0.1101	1.1976	0.0868	1.2594	0.0978	1.225	0.0932	1.24	0.0774	1.2888	0.0871	1.2548	0.0883	1.2532	0.0755	1.2948
				0.1053	1.2368	0.1465	1.0537	0.0998	1.2337	0.1373	1.1332	0.1118	1.1625	0.1107	1.1941	0.1362	1.1366	0.1187	1.1404	0.1201	1.1661	0.1313	1.1484	0.1031	1.1845	0.1247	1.1544	0.1219	1.1702	0.0851	1.2403	0.1128	1.1838	0.101	1.2212	0.0774	1.2667	0.0902	1.2451	0.0843	1.2672	0.0799	1.2582	0.0866	1.2555	0.0811	1.2765	0.0766	1.2686
				0.1796	1.054	0.1489	1.1108	0.1457	1.0886	0.1766	1.059	0.1564	1.092	0.1214	1.1584	0.1547	1.1052	0.1492	1.1069	0.1049	1.2075	0.153	1.1092	0.1229	1.1683	0.1158	1.1765	0.1536	1.1079	0.1237	1.1662	0.1121	1.1858	0.1271	1.1596	0.1032	1.2163	0.0914	1.2418	0.1023	1.2149	0.0877	1.2577	0.083	1.2663	0.0918	1.2413	0.0817	1.275
				0.2189	1.0286	0.1311	1.2083	0.1265	1.1687	0.1751	1.1188	0.1545	1.1455	0.1515	1.0989	0.1925	1.0875	0.1729	1.1066	0.143	1.1184	0.2016	1.0725	0.1815	1.0909	0.134	1.1385	0.1875	1.094	0.1714	1.1077	0.1224	1.1654	0.1605	1.1369	0.1539	1.1371	0.111	1.1921	0.1394	1.173	0.1372	1.1668	0.0992	1.2207	0.1216	1.2063	0.1294	1.181
				0.1651	1.0786	0.1321	1.2033	0.1434	1.114	0.1572	1.0974	0.1827	1.075	0.1464	1.1068	0.1362	1.147	0.1792	1.0812	0.1182	1.1799	0.1483	1.12	0.1692	1.0993	0.1297	1.151	0.1365	1.1445	0.1621	1.112	0.1211	1.171	0.1247	1.1693	0.1403	1.1516	0.1057	1.2083	0.1048	1.2138	0.1253	1.1806	0.0919	1.2441	0.0973	1.232	0.1209	1.1894
				0.2177	0.983	0.09	1.2331	0.1529	1.0554	0.1794	1.0532	0.1047	1.1778	0.1175	1.1546	0.1394	1.1402	0.0898	1.2286	0.0985	1.2141	0.1251	1.174	0.0745	1.2868	0.0926	1.2342	0.1123	1.2055	0.0737	1.2897	0.0962	1.2228	0.1005	1.2358	0.0709	1.3004	0.0925	1.2337	0.0944	1.2519	0.0679	1.3113	0.0889	1.2436	0.0916	1.2593	0.0685	1.3092
				0.1047	1.1498	0.1496	1.0892	0.1617	1.0469	0.0806	1.2536	0.1721	1.0368	0.115	1.178	0.0992	1.1827	0.1761	1.0271	0.126	1.1467	0.0911	1.2091	0.1467	1.0851	0.1113	1.1859	0.086	1.2259	0.1222	1.1391	0.106	1.1999	0.0681	1.2897	0.0923	1.2161	0.1017	1.2114	0.0699	1.2835	0.0802	1.252	0.0952	1.2282	0.0682	1.2892	0.0732	1.274
				0.1854	1.0124	0.1031	1.2354	0.0936	1.2467	0.1318	1.1467	0.1186	1.1822	0.1179	1.1546	0.1257	1.1619	0.1295	1.1512	0.125	1.1347	0.1234	1.1673	0.1302	1.1498	0.11	1.1748	0.1088	1.2042	0.1213	1.1704	0.0985	1.2069	0.0995	1.2286	0.102	1.2182	0.0764	1.2759	0.0861	1.2655	0.0942	1.2382	0.0706	1.2961	0.0806	1.2816	0.085	1.2632
				0.0955	1.2548	0.178	0.9934	0.1574	1.1134	0.1019	1.2333	0.1421	1.0807	0.1897	1.0402	0.1241	1.165	0.1109	1.1663	0.1643	1.0888	0.121	1.1726	0.0953	1.2128	0.146	1.126	0.1051	1.2139	0.0905	1.2285	0.1323	1.1548	0.0915	1.252	0.0893	1.2311	0.1105	1.2046	0.0884	1.2608	0.0748	1.2764	0.0942	1.2452	0.0884	1.261	0.0702	1.2917
				0.1634	1.0781	0.0975	1.2482	0.1402	1.1215	0.1671	1.0719	0.1433	1.1034	0.1552	1.083	0.162	1.0818	0.1295	1.1355	0.1505	1.0919	0.14	1.1281	0.1219	1.1552	0.1213	1.1598	0.1311	1.1475	0.108	1.1906	0.1011	1.2127	0.1305	1.1486	0.1014	1.208	0.09	1.2449	0.1155	1.1798	0.0919	1.233	0.0884	1.2493	0.0971	1.2222	0.0852	1.2515
				0.1848	1.058	0.1942	1.0293	0.1703	1.078	0.1911	1.0474	0.1682	1.0835	0.174	1.0677	0.1649	1.0968	0.1576	1.1056	0.1329	1.1598	0.1546	1.1173	0.1584	1.1042	0.129	1.1687	0.1401	1.1463	0.1466	1.1271	0.1173	1.1966	0.1241	1.1803	0.1253	1.1698	0.1074	1.2212	0.1159	1.1976	0.11	1.2032	0.1039	1.2296	0.1056	1.2202	0.1	1.2265
				0.2315	0.9665	0.1378	1.1506	0.2214	0.9931	0.2021	1.0197	0.146	1.1274	0.1947	1.0418	0.1712	1.0759	0.1613	1.0932	0.1626	1.1043	0.1401	1.139	0.1597	1.0967	0.145	1.1401	0.1359	1.148	0.1437	1.1277	0.1413	1.1477	0.1208	1.18	0.1162	1.1861	0.1263	1.1784	0.1005	1.2268	0.1002	1.224	0.1194	1.1929	0.0901	1.2536	0.0875	1.2568
				0.2161	0.9984	0.1029	1.2235	0.1885	0.9978	0.1698	1.0921	0.1343	1.1206	0.15	1.0838	0.1911	1.0514	0.1291	1.1327	0.1338	1.1239	0.1772	1.075	0.1244	1.1447	0.1356	1.1193	0.1598	1.1056	0.1151	1.1675	0.118	1.1605	0.1176	1.1894	0.111	1.1772	0.1024	1.1993	0.0904	1.2563	0.102	1.1992	0.0909	1.2297	0.0811	1.2823	0.095	1.2161
				0.1888	1.0614	0.1198	1.1548	0.2292	0.9298	0.206	1.0253	0.0941	1.2459	0.1724	1.043	0.1597	1.1127	0.0968	1.237	0.1581	1.0717	0.1461	1.141	0.1057	1.21	0.1151	1.1704	0.142	1.1495	0.1033	1.2164	0.0957	1.2246	0.1325	1.1683	0.0877	1.2611	0.0867	1.2518	0.1147	1.2054	0.0871	1.2629	0.0817	1.267	0.1036	1.2302	0.0847	1.2696
				0.1528	1.0862	0.0992	1.2243	0.1028	1.1935	0.1316	1.1446	0.1092	1.1899	0.1044	1.1913	0.1344	1.137	0.1074	1.194	0.1052	1.1879	0.1274	1.1538	0.1038	1.2048	0.0949	1.2194	0.1133	1.1882	0.0953	1.2298	0.0977	1.2111	0.1061	1.2061	0.0916	1.2408	0.0923	1.2266	0.0991	1.2235	0.0846	1.2609	0.0859	1.245	0.0914	1.2432	0.083	1.2656
				0.1937	1.0476	0.0643	1.388	0.1186	1.1727	0.2321	0.9745	0.1009	1.216	0.123	1.1575	0.181	1.0608	0.1052	1.2016	0.1161	1.1767	0.1564	1.1071	0.115	1.1733	0.1192	1.1687	0.1442	1.1308	0.111	1.1837	0.1213	1.1635	0.1168	1.1886	0.0918	1.2354	0.1104	1.1888	0.1009	1.2262	0.0825	1.2625	0.0963	1.2234	0.091	1.251	0.0756	1.2837
				0.2722	0.8863	0.1937	1.0395	0.1433	1.1229	0.2063	0.9971	0.1697	1.0887	0.1573	1.0895	0.1377	1.1354	0.1426	1.1483	0.1551	1.0932	0.1277	1.1591	0.1428	1.1474	0.15	1.1042	0.1206	1.1757	0.1314	1.1721	0.1358	1.1334	0.1046	1.2147	0.1208	1.1951	0.1047	1.2048	0.0941	1.2417	0.1115	1.2153	0.0867	1.2527	0.0881	1.2577	0.1064	1.2268
				0.168	1.0829	0.0922	1.246	0.1252	1.1454	0.1705	1.076	0.0959	1.2342	0.1576	1.0526	0.1578	1.1018	0.1105	1.1858	0.1333	1.1095	0.136	1.1487	0.1124	1.181	0.1051	1.184	0.1454	1.129	0.1023	1.2083	0.0999	1.1989	0.123	1.1746	0.0878	1.2505	0.0881	1.2334	0.1136	1.1952	0.0867	1.2536	0.08	1.2578	0.1072	1.2093	0.0809	1.2705
				0.234	0.9259	0.1217	1.173	0.1531	1.1077	0.1639	1.0649	0.1458	1.1037	0.1458	1.1278	0.1365	1.1273	0.1353	1.1279	0.1553	1.1063	0.1298	1.1438	0.1186	1.169	0.1441	1.1297	0.1187	1.1698	0.1095	1.1925	0.1267	1.1676	0.0965	1.2265	0.0955	1.23	0.1028	1.225	0.0837	1.263	0.0944	1.233	0.0962	1.242	0.0767	1.2841	0.09	1.2445
				0.1075	1.1934	0.1325	1.0987	0.0946	1.2531	0.1062	1.2018	0.0869	1.2633	0.1461	1.0798	0.1342	1.1202	0.0873	1.2622	0.1147	1.1613	0.1169	1.1636	0.0941	1.2394	0.1004	1.2039	0.1223	1.1502	0.089	1.2553	0.0957	1.2177	0.1058	1.1899	0.08	1.2845	0.0841	1.2527	0.0923	1.2247	0.0772	1.2934	0.0792	1.268	0.089	1.2336	0.0775	1.2924
				0.1496	1.0561	0.12	1.1571	0.1082	1.2051	0.1079	1.1824	0.1088	1.1945	0.1423	1.0941	0.0794	1.2867	0.1045	1.2082	0.1254	1.1364	0.0836	1.2715	0.1051	1.2063	0.1017	1.2018	0.0891	1.2528	0.1022	1.2144	0.0965	1.2169	0.0826	1.2734	0.1011	1.2175	0.0888	1.2399	0.078	1.2879	0.0961	1.2305	0.0793	1.2687	0.0753	1.2963	0.0935	1.2371
				0.2014	1.0101	0.0788	1.3172	0.1189	1.2092	0.1699	1.0786	0.1002	1.2248	0.1773	1.051	0.1462	1.1293	0.1003	1.2239	0.1582	1.0903	0.1428	1.1369	0.1036	1.214	0.1419	1.1246	0.1284	1.168	0.1079	1.2019	0.1229	1.1667	0.0993	1.2382	0.1011	1.2199	0.1041	1.2127	0.0987	1.2398	0.0944	1.2371	0.0932	1.2407	0.095	1.2491	0.0909	1.2465
				0.1977	1.0269	0.1916	0.9638	0.1586	1.0936	0.1943	1.0329	0.1302	1.1149	0.1627	1.0863	0.1581	1.1031	0.107	1.1811	0.1651	1.0808	0.1496	1.121	0.0979	1.2094	0.1714	1.069	0.1431	1.134	0.0919	1.2273	0.1473	1.1139	0.122	1.1778	0.0829	1.2557	0.1129	1.1871	0.108	1.2088	0.0755	1.2794	0.094	1.2338	0.0956	1.2386	0.0724	1.2897
				0.2419	0.9585	0.0422	1.5065	0.1921	1.0295	0.2655	0.9218	0.0708	1.3124	0.2133	0.9876	0.1901	1.0367	0.0874	1.2403	0.1819	1.0428	0.1545	1.1027	0.0885	1.236	0.1576	1.0886	0.1503	1.1109	0.0807	1.2628	0.1374	1.1288	0.1288	1.1532	0.0809	1.2628	0.1125	1.1843	0.1063	1.2021	0.0813	1.2614	0.0954	1.2262	0.0915	1.2387	0.0765	1.2763
				0.1552	1.0676	0.0839	1.2674	0.1358	1.1416	0.1309	1.1325	0.0793	1.2887	0.1485	1.1071	0.1171	1.171	0.0839	1.2695	0.1503	1.104	0.125	1.1502	0.0928	1.2387	0.1469	1.1115	0.1087	1.1913	0.0956	1.2298	0.1352	1.1356	0.0995	1.2155	0.0918	1.2408	0.1088	1.1955	0.0879	1.247	0.0893	1.2478	0.0922	1.2378	0.0816	1.2652	0.0844	1.2616
				0.1225	1.2097	0.1112	1.1965	0.198	0.9572	0.1587	1.1067	0.1205	1.1668	0.1425	1.0839	0.1529	1.1196	0.1205	1.1669	0.1137	1.1622	0.1411	1.1446	0.1188	1.1713	0.1131	1.1641	0.1284	1.172	0.1089	1.1967	0.1092	1.1742	0.116	1.2	0.0981	1.2253	0.086	1.2395	0.0972	1.2448	0.0927	1.2399	0.078	1.2643	0.0924	1.2573	0.0877	1.2534
				0.1462	1.1117	0.1044	1.2021	0.2261	0.9055	0.1395	1.1293	0.1034	1.2044	0.1375	1.0987	0.1132	1.2005	0.1125	1.176	0.1024	1.1994	0.1182	1.1869	0.1126	1.1751	0.0966	1.218	0.1106	1.2062	0.1041	1.1981	0.0919	1.2323	0.1014	1.2302	0.0841	1.2564	0.0903	1.2374	0.0916	1.2557	0.079	1.2724	0.0848	1.2534	0.0823	1.2819	0.0782	1.2749
				0.2119	1.0164	0.1756	1.06	0.1383	1.1287	0.2302	0.9853	0.1741	1.0612	0.1418	1.1197	0.2369	0.9742	0.1726	1.0643	0.144	1.1145	0.1809	1.0597	0.1552	1.0975	0.1307	1.1448	0.1598	1.0963	0.1318	1.1456	0.1252	1.1574	0.1214	1.1721	0.1034	1.212	0.098	1.2242	0.1006	1.2202	0.088	1.2529	0.0785	1.2806	0.0896	1.2482	0.0819	1.2704
				0.1977	1.0325	0.1305	1.149	0.1937	0.9861	0.2224	0.9868	0.1307	1.1466	0.1543	1.0736	0.1869	1.0461	0.1421	1.1176	0.1313	1.1289	0.1409	1.1353	0.125	1.1574	0.1431	1.1024	0.1182	1.1866	0.1058	1.2061	0.1238	1.1448	0.0994	1.2339	0.086	1.2629	0.0947	1.2184	0.0947	1.2461	0.0807	1.279	0.0794	1.2633	0.087	1.2667	0.0801	1.281
				0.1422	1.0768	0.157	1.1016	0.1605	1.0368	0.1488	1.0638	0.1643	1.086	0.1442	1.0779	0.1358	1.0944	0.1603	1.0931	0.1042	1.1879	0.1184	1.1382	0.1434	1.1285	0.0962	1.2138	0.1143	1.1486	0.1324	1.1517	0.0914	1.2284	0.0885	1.2184	0.1089	1.2057	0.075	1.2824	0.0746	1.262	0.0892	1.2567	0.0727	1.2903	0.0667	1.2891	0.0851	1.2682
				0.1605	1.1014	0.0934	1.1854	0.132	1.1311	0.1806	1.0545	0.0721	1.2862	0.1249	1.1542	0.1552	1.1054	0.0685	1.3023	0.1284	1.1453	0.1447	1.1283	0.0838	1.2412	0.134	1.1315	0.1341	1.1506	0.0874	1.2284	0.1184	1.1679	0.1177	1.1861	0.0771	1.2625	0.0915	1.2381	0.0981	1.2324	0.0727	1.2775	0.0804	1.2713	0.0881	1.2586	0.069	1.2903
				0.188	1.0625	0.1802	0.9982	0.1586	1.0913	0.2109	1.0148	0.121	1.1528	0.1882	1.0171	0.1719	1.0857	0.0996	1.2192	0.1568	1.0799	0.1656	1.0972	0.1028	1.2098	0.1394	1.1167	0.1408	1.1449	0.1026	1.2101	0.1279	1.1418	0.1247	1.1781	0.0891	1.2489	0.1029	1.2015	0.1081	1.2147	0.0842	1.2633	0.0865	1.2457	0.099	1.2362	0.0792	1.278
				0.1425	1.0998	0.1004	1.2561	0.1612	1.0801	0.1281	1.1424	0.1269	1.1665	0.1542	1.0928	0.1126	1.186	0.1308	1.156	0.1366	1.1347	0.111	1.191	0.1314	1.1541	0.1185	1.1791	0.1127	1.1862	0.1209	1.1786	0.1082	1.2058	0.1042	1.208	0.112	1.1999	0.0964	1.2372	0.0911	1.2423	0.1026	1.2222	0.0891	1.257	0.0831	1.2646	0.0986	1.2318
				0.1443	1.1119	0.1104	1.1824	0.1771	1.0494	0.1612	1.0671	0.1041	1.2052	0.1857	1.0303	0.133	1.1323	0.1174	1.1643	0.1692	1.0619	0.1089	1.195	0.1247	1.1451	0.1447	1.1115	0.1072	1.1995	0.1117	1.1773	0.1221	1.1614	0.0971	1.2269	0.0887	1.2409	0.1016	1.2116	0.0907	1.2443	0.0862	1.2482	0.0867	1.252	0.0816	1.2699	0.0853	1.2507
				0.1199	1.1781	0.1525	1.09	0.1525	1.1105	0.1463	1.1022	0.1562	1.0769	0.1754	1.0566	0.1277	1.1478	0.1233	1.1575	0.177	1.0534	0.1206	1.1664	0.1182	1.1709	0.1427	1.1207	0.1183	1.1718	0.11	1.1921	0.1236	1.1631	0.1078	1.1971	0.0997	1.2187	0.1013	1.2174	0.0914	1.2392	0.0912	1.2416	0.0913	1.2438	0.0817	1.2663	0.0879	1.2505
				0.1136	1.1722	0.157	1.087	0.1232	1.1584	0.1179	1.1622	0.1331	1.1523	0.1502	1.086	0.1366	1.1107	0.1389	1.1378	0.137	1.1164	0.1057	1.1913	0.1422	1.1297	0.1301	1.1326	0.1037	1.1967	0.1333	1.1487	0.1131	1.1735	0.0834	1.2566	0.1096	1.2027	0.0967	1.2171	0.0796	1.2686	0.09	1.2529	0.0877	1.2419	0.0739	1.2866	0.081	1.2785
				0.1049	1.2147	0.1471	1.0751	0.0521	1.3952	0.1346	1.1249	0.1118	1.1853	0.0627	1.3296	0.1421	1.1057	0.1044	1.2081	0.0735	1.2752	0.121	1.1562	0.1089	1.1956	0.0836	1.2355	0.1126	1.1774	0.1143	1.1811	0.0809	1.2446	0.0936	1.2279	0.0938	1.2349	0.0702	1.2833	0.0798	1.2683	0.0856	1.2584	0.0693	1.2864	0.0707	1.2978	0.0872	1.254
				0.2045	0.9782	0.1433	1.1064	0.1319	1.1324	0.1851	1.0152	0.144	1.1085	0.1352	1.1209	0.1258	1.1472	0.1452	1.1036	0.1357	1.1197	0.097	1.2282	0.1345	1.1276	0.1178	1.1642	0.0986	1.2235	0.1162	1.1707	0.1046	1.1989	0.1	1.2193	0.0944	1.228	0.0931	1.2308	0.0922	1.2402	0.0844	1.2563	0.0792	1.2721	0.0894	1.2478	0.0802	1.2688
				0.1076	1.2136	0.171	1.0851	0.1304	1.1676	0.1265	1.156	0.1941	1.0358	0.1393	1.1416	0.1235	1.163	0.1648	1.0922	0.1547	1.1056	0.1144	1.1875	0.1613	1.0993	0.1381	1.1415	0.1089	1.2016	0.1521	1.1167	0.1283	1.1632	0.0952	1.2386	0.1355	1.1482	0.122	1.1773	0.0915	1.2486	0.1119	1.1969	0.1203	1.1807	0.0882	1.2577	0.0948	1.2373
				0.1397	1.1157	0.1515	1.074	0.1887	1.072	0.15	1.0834	0.1312	1.1286	0.2236	1.0059	0.1263	1.1421	0.1124	1.1806	0.1949	1.0525	0.1217	1.1538	0.1099	1.1881	0.1727	1.0912	0.1153	1.1697	0.1001	1.2152	0.1687	1.0982	0.1013	1.2055	0.0877	1.2515	0.14	1.1495	0.0855	1.2485	0.0781	1.2808	0.1174	1.1944	0.0769	1.2744	0.0778	1.2817
				0.1641	1.0707	0.1402	1.0906	0.1179	1.1696	0.1959	0.9993	0.0997	1.2231	0.1161	1.1718	0.1428	1.1069	0.0845	1.2787	0.0976	1.2311	0.1126	1.1813	0.0967	1.2373	0.1056	1.2062	0.0993	1.218	0.0988	1.2309	0.1061	1.205	0.0911	1.2421	0.0994	1.2296	0.102	1.2154	0.0831	1.2652	0.1034	1.2193	0.0983	1.2247	0.0786	1.2785	0.1028	1.2206
				0.1928	1.0197	0.1457	1.1134	0.1663	1.094	0.1731	1.0625	0.1565	1.081	0.1807	1.0579	0.1527	1.1059	0.1483	1.1004	0.1657	1.0876	0.1463	1.1184	0.1458	1.1049	0.1504	1.1177	0.1275	1.159	0.1205	1.161	0.1369	1.1454	0.1107	1.1978	0.0866	1.2513	0.125	1.1707	0.091	1.2477	0.0776	1.2792	0.1104	1.2025	0.0829	1.2703	0.0757	1.2851
				0.1406	1.1407	0.1202	1.1776	0.1369	1.1733	0.1787	1.0447	0.1277	1.1503	0.1814	1.0627	0.1444	1.1175	0.1207	1.1685	0.1956	1.0359	0.1205	1.1739	0.1166	1.1795	0.1751	1.0706	0.1012	1.2247	0.1124	1.1902	0.1395	1.1377	0.0941	1.2448	0.0906	1.2487	0.1116	1.1986	0.0901	1.2556	0.0791	1.2835	0.0964	1.2361	0.0879	1.2619	0.0788	1.2846
				0.1342	1.1514	0.1674	1.0807	0.142	1.1448	0.1584	1.0829	0.1337	1.1679	0.1868	1.0359	0.1359	1.1349	0.1604	1.107	0.1542	1.1021	0.1276	1.1545	0.1548	1.1178	0.1517	1.1072	0.1091	1.2004	0.1356	1.1566	0.141	1.1287	0.1026	1.2174	0.1191	1.1926	0.1051	1.2091	0.0944	1.2387	0.1097	1.2136	0.0906	1.2472	0.0873	1.2576	0.1037	1.2273
				0.177	1.0851	0.1733	1.0887	0.1281	1.1626	0.2111	1.0141	0.1739	1.0895	0.1648	1.0662	0.1809	1.0672	0.1837	1.0693	0.1634	1.0678	0.1487	1.1292	0.1584	1.1161	0.1499	1.0947	0.1276	1.1741	0.1556	1.1216	0.1317	1.1329	0.115	1.2024	0.1334	1.1639	0.1032	1.1998	0.0986	1.2417	0.1207	1.1896	0.0866	1.2444	0.096	1.2483	0.1131	1.2056
				0.2443	0.9878	0.1231	1.1481	0.1704	1.0629	0.2603	0.9607	0.1205	1.1535	0.1796	1.0424	0.2215	1.0176	0.1036	1.2048	0.1663	1.068	0.1938	1.0598	0.1052	1.2001	0.1504	1.1002	0.1635	1.1099	0.101	1.2119	0.1372	1.1272	0.1429	1.1469	0.0887	1.2481	0.1077	1.1936	0.1252	1.1809	0.0832	1.2641	0.0871	1.2477	0.1152	1.2013	0.0836	1.263
				0.2511	0.9584	0.1344	1.111	0.1666	1.1038	0.2548	0.9498	0.0946	1.2434	0.1818	1.0738	0.2126	1.0134	0.1004	1.2239	0.2042	1.0321	0.1752	1.0744	0.108	1.2013	0.1695	1.0915	0.1444	1.131	0.1042	1.2115	0.1627	1.1035	0.1221	1.1781	0.1056	1.2078	0.1314	1.1625	0.1122	1.1997	0.1032	1.2134	0.112	1.2034	0.1052	1.2152	0.0907	1.2447
				0.1646	1.0998	0.1631	1.0522	0.094	1.2512	0.1731	1.0811	0.1505	1.0818	0.1137	1.1801	0.1826	1.0623	0.1074	1.1952	0.1302	1.1336	0.1594	1.1049	0.107	1.1966	0.1285	1.1377	0.1331	1.1579	0.0991	1.2191	0.1151	1.17	0.1085	1.2146	0.099	1.2192	0.0986	1.2126	0.0925	1.2552	0.0925	1.2364	0.0861	1.2472	0.0845	1.2769	0.0929	1.2356
				0.1896	1.0012	0.1358	1.0923	0.0984	1.2462	0.1629	1.0567	0.1543	1.0406	0.136	1.1241	0.1266	1.1422	0.1051	1.1716	0.1477	1.0957	0.1076	1.1932	0.0985	1.1922	0.1403	1.1114	0.0954	1.2282	0.0919	1.2123	0.1153	1.1691	0.0869	1.254	0.0825	1.2411	0.0966	1.2175	0.0835	1.2641	0.0766	1.2599	0.0812	1.2618	0.0805	1.2729	0.071	1.2785
				0.1424	1.1477	0.2083	0.9696	0.1197	1.2104	0.1722	1.0713	0.1482	1.1014	0.1816	1.047	0.1762	1.0621	0.143	1.1142	0.1737	1.0622	0.1602	1.0924	0.1416	1.118	0.1552	1.0972	0.1504	1.1108	0.1463	1.1083	0.1264	1.1577	0.1213	1.17	0.1238	1.1541	0.1013	1.2184	0.0989	1.2223	0.1016	1.2044	0.0847	1.2641	0.0874	1.2524	0.0871	1.2419
				0.1765	1.0368	0.2458	0.938	0.133	1.0951	0.1777	1.0306	0.1969	1.0245	0.1136	1.154	0.1477	1.094	0.1536	1.1102	0.0958	1.211	0.1105	1.1847	0.1468	1.1246	0.0934	1.219	0.093	1.235	0.1368	1.1452	0.0833	1.2519	0.0797	1.2776	0.1227	1.175	0.0726	1.2894	0.0772	1.2857	0.1066	1.211	0.0723	1.2904	0.0761	1.289	0.0977	1.232
				0.1582	1.0998	0.1694	1.0528	0.2269	0.9119	0.1758	1.0519	0.1372	1.133	0.1309	1.1262	0.1246	1.1691	0.1218	1.1737	0.1018	1.2112	0.1165	1.1905	0.1329	1.1464	0.099	1.2203	0.115	1.1942	0.1372	1.1371	0.1033	1.2077	0.1072	1.2137	0.1195	1.1747	0.0976	1.2231	0.1024	1.2254	0.1034	1.2118	0.0915	1.2394	0.0943	1.2455	0.0968	1.2279
			Mean	0.165619	1.08511	0.140094	1.12855	0.141491	1.1289	0.165383	1.08435	0.134131	1.14014	0.14423	1.11611	0.148961	1.1164	0.127037	1.15687	0.134739	1.13734	0.1347	1.14704	0.121439	1.16914	0.125753	1.15659	0.124167	1.17003	0.113036	1.18888	0.115869	1.17922	0.108212	1.20727	0.0991063	1.22401	0.0987781	1.22191	0.0956578	1.23786	0.0906922	1.24577	0.0887938	1.24864	0.0882547	1.25716	0.0857094	1.25919
			SD	0.0428364	0.0850709	0.0398225	0.106573	0.0404243	0.104688	0.0396446	0.0720413	0.0337337	0.0724947	0.0340422	0.0727626	0.0298022	0.0515373	0.029724	0.0625463	0.0301679	0.0604093	0.0242362	0.042448	0.025032	0.0506635	0.0237971	0.0469377	0.0203662	0.0379061	0.0211686	0.0423219	0.019347	0.03833	0.0164085	0.0336775	0.016861	0.0353604	0.013993	0.0299906	0.012596	0.0261156	0.0134649	0.029838	0.0117106	0.025634	0.0106652	0.0226018	0.0119432	0.0266014
			b		m
		hamx (nm)	Mean	SD	Mean	SD
		20	0.149068	0.0117174	1.11419	0.0205615
		30	0.147915	0.00271663	1.11353	0.02285
		40	0.136912	0.00908119	1.13687	0.0165239
		50	0.127297	0.00552278	1.15759	0.00905267
		60	0.117691	0.00472339	1.17937	0.00769693
		80	0.102032	0.00437212	1.21773	0.00744908
		100	0.0917146	0.00289399	1.24409	0.00455877
		120	0.0859583	0.00178204	1.25955	0.00211118
		150	0.0778922	0.00152997	1.28187	0.00203732
		200	0.0588781	0.00103506	1.34209	0.00219371
		250	0.0401276	0.000734967	1.42038	0.00341067
		Power law fit parameters
		hamx (nm)	m	b	𝜅	n	Ɛ	E^n	(2n/(n+1))^n	1/𝜅	a^n	c
		20	1.11419	0.149068	3.8161	8.75745	0.822218	6.22386e-22	167.887	0.262047	5.76705e-08	4.7479e-13
		30	1.11353	0.147915	3.82648	8.80799	0.822526	4.69547e-22	173.823	0.261337	4.8918e-08	4.36032e-13
		40	1.13687	0.136912	3.50526	7.30616	0.812538	2.03384e-18	61.9924	0.285286	4.90587e-07	7.33195e-11
		50	1.15759	0.127297	3.28351	6.34562	0.805043	4.30767e-16	32.1314	0.304552	2.08702e-06	2.01979e-09
		60	1.17937	0.117691	3.09425	5.57496	0.798223	3.16496e-14	19.001	0.32318	6.59814e-06	2.94556e-08
		80	1.21773	0.102032	2.83506	4.59281	0.788205	7.5619e-12	9.76451	0.352727	2.80107e-05	9.29815e-07
		100	1.24409	0.0917146	2.69488	4.09683	0.782441	1.20123e-10	6.99319	0.371075	5.61418e-05	5.55235e-06
		120	1.25955	0.0859583	2.62324	3.85289	0.779397	4.68077e-10	5.93913	0.381208	7.83298e-05	1.35293e-05
		150	1.28187	0.0778922	2.53084	3.54772	0.775371	2.5661e-09	4.84585	0.395125	0.000116769	4.20776e-05
		200	1.34209	0.0588781	2.33068	2.92317	0.766257	8.3486e-08	3.20945	0.429059	0.000253726	0.000453102
		250	1.42038	0.0401276	2.14158	2.37878	0.757144	1.73722e-06	2.25706	0.466945	0.000476327	0.00384377
		hamx (nm)	n	n/2+1	(n+1)/2	Γ (n/2 +1)	Γ ((n+1)/2)
		20	8.75745	5.37872	4.87872	43.1164	20.0261
		30	8.80799	5.40399	4.90399	44.8831	20.7902
		40	7.30616	4.65308	4.15308	14.4287	7.29598
		50	6.34562	4.17281	3.67281	7.48573	4.04083
		60	5.57496	3.78748	3.28748	4.62442	2.64897
		80	4.59281	3.2964	2.7964	2.67347	1.67143
		100	4.09683	3.04842	2.54842	2.09234	1.37616
		120	3.85289	2.92645	2.42645	1.87077	1.26403
		150	3.54772	2.77386	2.27386	1.6403	1.14877
		200	2.92317	2.46159	1.96159	1.29438	0.984362
		250	2.37878	2.18939	1.68939	1.09549	0.906671
[truncated: 44 more columns]
