# Supplementary material for: Atomic force microscope protocols for characterising the elastoviscoplastic biomechanical properties of corneocytes
Source: Commun Biol. 2025 Dec 4;8:1747. doi: 10.1038/s42003-025-09142-0 (PMC12678835; doi:10.1038/s42003-025-09142-0)
Supplement: Supplementary file 4 — Supplementary Data 1–4 [file 42003_2025_9142_MOESM4_ESM.zip › Data set 1-4/Data set 3_Figures_manuscript.xlsx]

## Sheet: Fig2e_2f_S2
ANALYSIS PDMS POLYNOMIAL TO POWER LAW							Imput from Matlab	α	b	γ	δ	ε	ζ				FC (Avg)	FC (Avg)	FC (Avg)	FC (Avg)	FC (Avg)	FC (Avg)		FC (Avg)
								4.097e-14	-5.5192e-11	2.6308e-08	-4.9465e-06	0.0012	0.18			h (nm)	F(nN)	S(N/m)	m	gamma (nN.nm^-m)	kappa	hc (nm)	a (nm)	n	c (nm^(1-n))	negative a	F=gammah^m	power law_plot hc = 5 nm
E*	3.79	MPa														1	0.162065	0.163543	1.00912	0.162065	13.1548	0.0760177	21.5756	109.666	3.90011e-148	-21.5756	5.56744e-33	16.1553	-16.1553	5
nu	0.5							8.1104e-14	-1.1254e-10	5.7625e-08	-1.3154e-05	0.0021	0.1403			2	0.327071	0.166463	1.0179	0.161519	9.40917	0.212559	21.9609	55.8593	2.4205e-76	-21.9609	7.04257e-26	18.4246	-18.4246	5
E	2.8425	MPa						3.5927e-14	-5.3977e-11	2.9722e-08	-7.1331e-06	0.0017	0.1498			3	0.494978	0.169343	1.02637	0.160282	7.76973	0.386114	22.3407	37.9286	2.61408e-52	-22.3407	1.00503e-21	19.8854	-19.8854	5
								6.7833e-14	-9.3841e-11	4.761e-08	-1.0557e-05	0.0019	0.1507			4	0.665743	0.172182	1.03452	0.158658	6.8039	0.587898	22.7152	28.9668	3.02738e-40	-22.7152	8.90855e-19	20.9833	-20.9833
								1.7747e-14	-3.1717e-11	1.9297e-08	-4.8396e-06	0.0014	0.1538			5	0.839328	0.174981	1.04239	0.156796	6.15245	0.812684	23.0845	23.5926	5.56744e-33	-23.0845	1.72252e-16	21.87	-21.87
								3.368e-14	-4.5998e-11	2.2318e-08	-4.2873e-06	0.0011	0.1805			6	1.01569	0.177741	1.04997	0.154784	5.67713	1.05687	23.4487	20.0121	4.02852e-28	-23.4487	1.27132e-14	22.6169	-22.6169
								4.0975e-14	-5.3833e-11	2.4932e-08	-4.5446e-06	0.0012	0.177			7	1.1948	0.180463	1.05729	0.152681	5.31196	1.31778	23.8078	17.4565	1.22232e-24	-23.8078	4.82729e-13	23.2638	-23.2638
								1.5718e-14	-2.5044e-11	1.4097e-08	-3.2267e-06	0.0012	0.1658			8	1.37661	0.183148	1.06434	0.150526	5.02096	1.59332	24.162	15.5415	5.08631e-22	-24.162	1.12689e-11	23.8354	-23.8354
								6.2766e-14	-8.5775e-11	4.2235e-08	-8.7988e-06	0.0016	0.1628			9	1.56108	0.185796	1.07116	0.148348	4.78268	1.88179	24.5113	14.0535	5.61234e-20	-24.5113	1.81428e-10	24.3478	-24.3478
																10	1.74818	0.188408	1.07773	0.146168	4.58338	2.1818	24.8559	12.8644	2.44051e-18	-24.8559	2.17892e-09	24.8125	-24.8125
																11	1.93788	0.190985	1.08409	0.144002	4.41385	2.49215	25.1959	11.8926	5.38374e-17	-25.1959	2.06444e-08	25.238	-25.238
								4.0667e-14	-6.0235e-11	3.2109e-08	-7.2999e-06	0.0016	0.1463			12	2.13014	0.193527	1.09022	0.141861	4.26764	2.81186	25.5313	11.0839	7.13146e-16	-25.5313	1.60817e-07	25.6304	-25.6304
								6.2906e-14	-8.6381e-11	4.2946e-08	-9.1432e-06	0.0016	0.1524			13	2.32493	0.196036	1.09615	0.139753	4.14009	3.14003	25.8623	10.4005	6.37584e-15	-25.8623	1.06282e-06	25.9946	-25.9946
								6.4061e-14	-8.463e-11	4.1264e-08	-8.9029e-06	0.0017	0.1411			14	2.5222	0.198512	1.10188	0.137685	4.02772	3.47591	26.1889	9.81554	4.18295e-14	-26.1889	6.10631e-06	26.3345	-26.3345
								2.4174e-14	-4.0069e-11	2.2506e-08	-5.0898e-06	0.0014	0.1737			15	2.72194	0.200955	1.10742	0.13566	3.9279	3.81883	26.5112	9.30937	2.14137e-13	-26.5112	3.10949e-05	26.6531	-26.6531
								6.7579e-14	-8.3882e-11	3.76e-08	-7.1152e-06	0.0014	0.1625			16	2.9241	0.203367	1.11278	0.133683	3.83859	4.1682	26.8294	8.86717	8.95789e-13	-26.8294	0.000142547	26.953	-26.953
								4.9311e-14	-6.7928e-11	3.3154e-08	-6.5714e-06	0.0014	0.1834			17	3.12866	0.205748	1.11796	0.131756	3.75816	4.52349	27.1435	8.47764	3.17229e-12	-27.1435	0.000595836	27.2363	-27.2363
																18	3.33559	0.208098	1.12297	0.129879	3.68533	4.88423	27.4536	8.13197	9.77573e-12	-27.4536	0.00229498	27.5047	-27.5047
								2.5422e-14	-3.8675e-11	2.0194e-08	-4.1115e-06	0.0012	0.1613			19	3.54485	0.210419	1.12782	0.128053	3.61905	5.25	27.7598	7.82322	2.6791e-11	-27.7598	0.00821787	27.7598	-27.7598
								3.9186e-14	-5.8605e-11	3.1305e-08	-7.1791e-06	0.0016	0.1541			20	3.75642	0.212712	1.13252	0.126278	3.55845	5.62042	28.0622	7.54584	6.64462e-11	-28.0622	0.0275624
								5.166e-14	-7.3866e-11	3.819e-08	-8.4199e-06	0.0016	0.1517			21	3.97026	0.214975	1.13707	0.124554	3.50283	5.99515	28.3609	7.29533	1.51264e-10	-28.3609	0.0871419
																22	4.18636	0.217212	1.14148	0.122881	3.45159	6.37387	28.6559	7.068	3.19754e-10	-28.6559	0.261142
								3.7295e-14	-5.7271e-11	3.0621e-08	-6.7406e-06	0.0015	0.1649			23	4.40468	0.219421	1.14576	0.121257	3.40423	6.75631	28.9474	6.86082	6.33695e-10	-28.9474	0.745308
																24	4.62519	0.221604	1.1499	0.119682	3.3603	7.14221	29.2354	6.67124	1.18688e-09	-29.2354	2.03426
								6.8673e-14	-8.6344e-11	3.8777e-08	-7.0136e-06	0.0014	0.1829			25	4.84788	0.223761	1.15391	0.118154	3.31946	7.53134	29.52	6.49714	2.11504e-09	-29.52	5.32935
								2.5611e-14	-3.866e-11	2.0467e-08	-4.3746e-06	0.0012	0.1726			26	5.07271	0.225894	1.15781	0.116673	3.28139	7.92348	29.8013	6.33672	3.6066e-09	-29.8013	13.4442
								4.6596e-14	-6.5772e-11	3.4326e-08	-7.9457e-06	0.0017	0.1452			27	5.29966	0.228001	1.16159	0.115236	3.2458	8.31845	30.0793	6.18845	5.91373e-09	-30.0793	32.7512
								2.5869e-14	-3.6908e-11	1.7421e-08	-2.9313e-06	0.0011	0.1852			28	5.5287	0.230085	1.16526	0.113843	3.21246	8.71608	30.3543	6.05099	9.36323e-09	-30.3543	77.2423
								5.8619e-14	-7.9182e-11	3.8759e-08	-8.1155e-06	0.0015	0.1637			29	5.75982	0.232146	1.16883	0.112491	3.18115	9.11619	30.6261	5.92322	1.43668e-08	-30.6261	176.769
								4.1534e-14	-5.7135e-11	2.8122e-08	-5.6221e-06	0.0012	0.1734			30	5.99299	0.234184	1.17229	0.11118	3.15171	9.51864	30.895	5.80416	2.14304e-08	-30.895	393.337
								2.1858e-14	-2.9232e-11	1.3483e-08	-2.3435e-06	0.0011	0.1581			31	6.22818	0.2362	1.17566	0.109909	3.12396	9.92331	31.1609	5.69294	3.11619e-08	-31.1609	852.577
								6.9648e-15	-1.5885e-11	1.0883e-08	-2.8801e-06	0.0012	0.1525			32	6.46538	0.238194	1.17893	0.108675	3.09775	10.3301	31.4241	5.58881	4.42775e-08	-31.4241	1803.16
								9.2078e-14	-1.2917e-10	6.6689e-08	-1.5261e-05	0.0023	0.1267			33	6.70456	0.240168	1.18211	0.107477	3.07297	10.7388	31.6844	5.49112	6.16065e-08	-31.6844	3726.71
								3.1234e-14	-4.582e-11	2.4039e-08	-5.2903e-06	0.0014	0.1685			34	6.94571	0.242121	1.18521	0.106315	3.04948	11.1494	31.9421	5.39928	8.40942e-08	-31.9421	7537.07
								4.3966e-14	-6.1685e-11	3.0885e-08	-6.3966e-06	0.0014	0.1557			35	7.1888	0.244055	1.18823	0.105185	3.0272	11.5618	32.1972	5.31278	1.12803e-07	-32.1972	14935.3
								1.2919e-13	-1.68e-10	8.0596e-08	-1.7027e-05	0.0024	0.1317			36	7.43381	0.245969	1.19116	0.104088	3.00602	11.976	32.4497	5.23115	1.48914e-07	-32.4497	29030.6
								1.069e-13	-1.3388e-10	6.1391e-08	-1.2378e-05	0.002	0.1402			37	7.68073	0.247864	1.19402	0.103022	2.98587	12.3917	32.6998	5.15399	1.93723e-07	-32.6998	55410.1
								2.9636e-14	-4.5467e-11	2.5262e-08	-5.9597e-06	0.0014	0.1574			38	7.92953	0.249742	1.19681	0.101986	2.96666	12.809	32.9474	5.08093	2.48642e-07	-32.9474	103953
								9.4923e-14	-1.2583e-10	6.1279e-08	-1.3111e-05	0.0021	0.1519			39	8.18021	0.251601	1.19954	0.100978	2.94833	13.2278	33.1928	5.01163	3.15192e-07	-33.1928	191859
																40	8.43273	0.253444	1.20219	0.0999967	2.93082	13.6481	33.4359	4.94581	3.95004e-07	-33.4359	348653
								2.3057e-14	-3.1713e-11	1.5134e-08	-2.7432e-06	0.0011	0.1731			41	8.68709	0.25527	1.20478	0.0990417	2.91406	14.0697	33.6768	4.8832	4.89813e-07	-33.6768	624305
																42	8.94326	0.25708	1.20732	0.0981116	2.898	14.4928	33.9155	4.82354	6.01458e-07	-33.9155	1.10231e+06
								4.9287e-14	-7.0943e-11	3.7015e-08	-8.2815e-06	0.0016	0.14			43	9.20124	0.258874	1.20979	0.0972053	2.8826	14.9171	34.1523	4.76663	7.31872e-07	-34.1523	1.92044e+06
								8.3179e-14	-1.1289e-10	5.6137e-08	-1.2202e-05	0.002	0.1387			44	9.46101	0.260653	1.21221	0.0963217	2.86781	15.3427	34.387	4.71227	8.83089e-07	-34.387	3.30334e+06
								6.0792e-14	-8.0651e-11	3.8533e-08	-7.7387e-06	0.0014	0.1655			45	9.72254	0.262418	1.21458	0.0954598	2.8536	15.7696	34.6198	4.66026	1.05723e-06	-34.6198	5.61323e+06
																46	9.98584	0.264169	1.2169	0.0946186	2.83991	16.1977	34.8507	4.61044	1.25653e-06	-34.8507	9.42783e+06
								5.8813e-14	-7.7702e-11	3.6915e-08	-7.3069e-06	0.0014	0.1673			47	10.2509	0.265906	1.21917	0.0937971	2.82673	16.627	35.0799	4.56267	1.48329e-06	-35.0799	1.56591e+07
								4.9664e-14	-6.3577e-11	2.8755e-08	-5.0735e-06	0.0011	0.183			48	10.5176	0.267629	1.2214	0.0929945	2.81402	17.0575	35.3073	4.51679	1.73992e-06	-35.3073	2.57326e+07
								5.2751e-14	-7.1243e-11	3.4251e-08	-6.6997e-06	0.0014	0.1792			49	10.7861	0.26934	1.22358	0.0922099	2.80174	17.4891	35.533	4.47269	2.02892e-06	-35.533	4.18554e+07
								1.6021e-14	-2.8578e-11	1.6379e-08	-3.4047e-06	0.0011	0.1841			50	11.0563	0.271039	1.22572	0.0914423	2.78987	17.922	35.7572	4.43025	2.35291e-06	-35.7572	6.74141e+07
								2.8158e-14	-4.1145e-11	2.1614e-08	-4.8409e-06	0.0013	0.1567			51	11.3282	0.272726	1.22782	0.0906911	2.77839	18.356	35.9797	4.38934	2.71458e-06	-35.9797	1.0756e+08
								4.3393e-14	-5.6987e-11	2.7055e-08	-5.3414e-06	0.0013	0.1615			52	11.6018	0.274402	1.22989	0.0899554	2.76727	18.7911	36.2008	4.34989	3.11676e-06	-36.2008	1.70063e+08
								7.6176e-14	-9.7239e-11	4.4192e-08	-8.1156e-06	0.0014	0.1821			53	11.877	0.276067	1.23192	0.0892344	2.75649	19.2274	36.4205	4.31178	3.56239e-06	-36.4205	2.66552e+08
								1.8385e-14	-2.9759e-11	1.6862e-08	-3.9267e-06	0.0012	0.1585			54	12.1539	0.277721	1.23392	0.0885275	2.74602	19.6648	36.6387	4.27494	4.05451e-06	-36.6387	4.14289e+08
								4.013e-14	-5.9009e-11	3.1387e-08	-7.1009e-06	0.0015	0.1538			55	12.4324	0.279366	1.23589	0.0878338	2.73586	20.1034	36.8557	4.23928	4.59633e-06	-36.8557	6.38721e+08
								4.8763e-14	-7.0769e-11	3.7254e-08	-8.3938e-06	0.0017	0.1646			56	12.7126	0.281001	1.23783	0.0871528	2.72598	20.5431	37.0713	4.20474	5.19118e-06	-37.0713	9.77082e+08
								6.1305e-14	-8.2001e-11	3.9992e-08	-8.4157e-06	0.0016	0.1569			57	12.9944	0.282626	1.23974	0.0864839	2.71636	20.984	37.2858	4.17124	5.84254e-06	-37.2858	1.48348e+09
								5.4598e-14	-7.6762e-11	3.9696e-08	-9.0111e-06	0.0017	0.1462			58	13.2779	0.284243	1.24162	0.0858263	2.70699	21.426	37.4991	4.13872	6.55408e-06	-37.4991	2.23605e+09
																59	13.5629	0.285851	1.24348	0.0851794	2.69786	21.8692	37.7113	4.10712	7.32963e-06	-37.7113	3.34682e+09
																60	13.8496	0.287452	1.24532	0.0845428	2.68894	22.3136	37.9224	4.07638	8.17321e-06	-37.9224	4.97555e+09
																61	14.1378	0.289044	1.24713	0.0839159	2.68024	22.7592	38.1325	4.04645	9.08907e-06	-38.1325	7.34856e+09
																62	14.4277	0.29063	1.24892	0.0832981	2.67173	23.206	38.3417	4.01729	1.00817e-05	-38.3417	1.07847e+10
																63	14.7191	0.292209	1.2507	0.0826889	2.6634	23.654	38.55	3.98885	1.11557e-05	-38.55	1.57308e+10
																64	15.0121	0.293781	1.25246	0.0820879	2.65525	24.1032	38.7574	3.96108	1.23162e-05	-38.7574	2.28092e+10
																65	15.3066	0.295347	1.2542	0.0814946	2.64726	24.5537	38.964	3.93395	1.35684e-05	-38.964	3.28828e+10
																66	15.6028	0.296907	1.25592	0.0809084	2.63942	25.0055	39.1698	3.90742	1.49179e-05	-39.1698	4.71413e+10
																67	15.9005	0.298462	1.25764	0.0803292	2.63173	25.4586	39.375	3.88145	1.63705e-05	-39.375	6.72174e+10
							Mean	4.89421e-14	-6.75879e-11	3.37517e-08	-7.14615e-06	0.001492	0.16058			68	16.1997	0.300012	1.25933	0.0797563	2.62417	25.9129	39.5795	3.85602	1.79324e-05	-39.5795	9.53408e+10
							SD	2.4744e-14	3.09088e-11	1.45229e-08	3.18649e-06	0.000315493	0.0147177			69	16.5005	0.301558	1.26102	0.0791894	2.61675	26.3686	39.7833	3.83109	1.96104e-05	-39.7833	1.34543e+11
							CV	50.5578	45.7313	43.0286	44.5903	21.1457	9.16535			70	16.8028	0.303099	1.2627	0.0786282	2.60944	26.8257	39.9866	3.80664	2.14114e-05	-39.9866	1.88925e+11
																71	17.1067	0.304635	1.26437	0.0780723	2.60225	27.2841	40.1894	3.78263	2.33428e-05	-40.1894	2.64014e+11
																72	17.4121	0.306169	1.26603	0.0775213	2.59517	27.7439	40.3916	3.75904	2.54126e-05	-40.3916	3.67224e+11
																73	17.719	0.307698	1.26768	0.0769749	2.58819	28.2051	40.5934	3.73586	2.76292e-05	-40.5934	5.08463e+11
																74	18.0275	0.309225	1.26932	0.0764329	2.5813	28.6677	40.7949	3.71305	3.00014e-05	-40.7949	7.00914e+11
																75	18.3375	0.310749	1.27096	0.075895	2.5745	29.1318	40.9959	3.69059	3.25387e-05	-40.9959	9.62052e+11
																76	18.649	0.31227	1.27259	0.0753607	2.56779	29.5974	41.1966	3.66848	3.52511e-05	-41.1966	1.31496e+12
																77	18.962	0.31379	1.27422	0.07483	2.56116	30.0645	41.3971	3.64668	3.81494e-05	-41.3971	1.78998e+12
																78	19.2766	0.315307	1.27585	0.0743025	2.5546	30.5331	41.5972	3.62518	4.12449e-05	-41.5972	2.42694e+12
																79	19.5926	0.316823	1.27747	0.0737781	2.54812	31.0033	41.7972	3.60397	4.45495e-05	-41.7972	3.27782e+12
																80	19.9102	0.318338	1.27909	0.0732564	2.5417	31.475	41.997	3.58303	4.80761e-05	-41.997	4.41031e+12
																81	20.2293	0.319851	1.28071	0.0727372	2.53534	31.9483	42.1967	3.56234	5.18382e-05	-42.1967	5.91223e+12
																82	20.5499	0.321364	1.28233	0.0722205	2.52905	32.4233	42.3963	3.5419	5.58502e-05	-42.3963	7.89719e+12
																83	20.872	0.322876	1.28395	0.0717059	2.52281	32.8999	42.5958	3.52169	6.01274e-05	-42.5958	1.05116e+13
																84	21.1957	0.324388	1.28558	0.0711934	2.51662	33.3781	42.7953	3.50169	6.4686e-05	-42.7953	1.39437e+13
																85	21.5208	0.3259	1.2872	0.0706827	2.51048	33.858	42.9948	3.48191	6.95432e-05	-42.9948	1.84347e+13
																86	21.8475	0.327413	1.28882	0.0701736	2.50439	34.3397	43.1943	3.46232	7.47172e-05	-43.1943	2.42927e+13
																87	22.1756	0.328926	1.29045	0.0696662	2.49834	34.8231	43.3939	3.44293	8.02273e-05	-43.3939	3.19102e+13
																88	22.5053	0.33044	1.29208	0.0691601	2.49234	35.3082	43.5936	3.42371	8.6094e-05	-43.5936	4.17858e+13
																89	22.8365	0.331954	1.29372	0.0686553	2.48638	35.7951	43.7934	3.40466	9.2339e-05	-43.7934	5.45514e+13
																90	23.1692	0.33347	1.29535	0.0681517	2.48045	36.2838	43.9934	3.38578	9.89853e-05	-43.9934	7.1005e+13
																91	23.5034	0.334988	1.297	0.0676492	2.47456	36.7743	44.1936	3.36705	0.000106057	-44.1936	9.21525e+13
																92	23.8392	0.336507	1.29864	0.0671476	2.4687	37.2666	44.394	3.34847	0.00011358	-44.394	1.19258e+14
																93	24.1765	0.338028	1.3003	0.0666469	2.46287	37.7608	44.5947	3.33004	0.000121582	-44.5947	153906793138002
																94	24.5152	0.339551	1.30196	0.066147	2.45707	38.2569	44.7956	3.31174	0.000130091	-44.7956	1.98081e+14
																95	24.8556	0.341076	1.30362	0.0656479	2.45131	38.7548	44.9969	3.29358	0.000139138	-44.9969	2.54255e+14
																96	25.1974	0.342604	1.30529	0.0651494	2.44557	39.2547	45.1984	3.27554	0.000148754	-45.1984	3.25506e+14
																97	25.5408	0.344135	1.30697	0.0646516	2.43985	39.7565	45.4004	3.25763	0.000158975	-45.4004	4.15659e+14
																98	25.8857	0.345668	1.30866	0.0641543	2.43416	40.2602	45.6027	3.23983	0.000169835	-45.6027	5.29452e+14
																99	26.2321	0.347205	1.31035	0.0636575	2.4285	40.7659	45.8054	3.22215	0.000181373	-45.8054	6.72743e+14
																100	26.5801	0.348745	1.31205	0.0631612	2.42286	41.2736	46.0085	3.20458	0.000193628	-46.0085	8.52759e+14
																101	26.9296	0.350288	1.31376	0.0626653	2.41724	41.7832	46.2121	3.18712	0.000206642	-46.2121	1.0784e+15
																102	27.2807	0.351835	1.31548	0.0621699	2.41164	42.2949	46.4162	3.16977	0.000220461	-46.4162	1360588550610512
																103	27.6333	0.353386	1.31721	0.061675	2.40606	42.8086	46.6208	3.15252	0.000235129	-46.6208	1.71273e+15
																104	27.9874	0.35494	1.31894	0.0611804	2.4005	43.3243	46.8259	3.13536	0.000250698	-46.8259	2.15123e+15
																105	28.3432	0.356499	1.32069	0.0606862	2.39496	43.842	47.0316	3.11831	0.000267218	-47.0316	2696105459173001
																106	28.7004	0.358062	1.32244	0.0601925	2.38944	44.3618	47.2378	3.10135	0.000284743	-47.2378	3.37177e+15
																107	29.0593	0.35963	1.3242	0.0596991	2.38394	44.8836	47.4446	3.08448	0.000303332	-47.4446	4207903911420638
																108	29.4197	0.361202	1.32598	0.0592062	2.37846	45.4076	47.652	3.06771	0.000323043	-47.652	5240579771783699
																109	29.7817	0.362779	1.32776	0.0587137	2.37299	45.9336	47.86	3.05103	0.00034394	-47.86	6513499440561113
																110	30.1453	0.36436	1.32955	0.0582217	2.36754	46.4617	48.0686	3.03444	0.00036609	-48.0686	8079546627880655
																111	30.5104	0.365947	1.33135	0.0577302	2.36211	46.9918	48.2779	3.01794	0.000389561	-48.2779	1.00026e+16
																112	30.8771	0.367538	1.33316	0.0572391	2.3567	47.5241	48.4879	3.00152	0.000414426	-48.4879	1.23597e+16
																113	31.2455	0.369135	1.33499	0.0567486	2.3513	48.0585	48.6986	2.9852	0.000440762	-48.6986	1.52435e+16
																114	31.6154	0.370738	1.33682	0.0562587	2.34592	48.595	48.91	2.96895	0.000468649	-48.91	1.87655e+16
																115	31.987	0.372345	1.33866	0.0557694	2.34055	49.1337	49.1221	2.9528	0.000498169	-49.1221	2.30593e+16
																116	32.3601	0.373959	1.34051	0.0552807	2.33521	49.6744	49.3349	2.93673	0.000529411	-49.3349	2.82851e+16
																117	32.7349	0.375578	1.34238	0.0547928	2.32988	50.2173	49.5485	2.92075	0.000562465	-49.5485	3.46344e+16
																118	33.1113	0.377202	1.34425	0.0543056	2.32456	50.7623	49.7628	2.90485	0.000597428	-49.7628	4.23359e+16
																119	33.4893	0.378833	1.34614	0.0538192	2.31926	51.3094	49.978	2.88904	0.000634398	-49.978	5.16624e+16
																120	33.8689	0.38047	1.34803	0.0533337	2.31398	51.8586	50.1939	2.87331	0.00067348	-50.1939	6.29386e+16
																121	34.2502	0.382112	1.34994	0.052849	2.30872	52.41	50.4106	2.85767	0.000714781	-50.4106	7.65504e+16
																122	34.6332	0.383761	1.35185	0.0523653	2.30347	52.9635	50.6281	2.84211	0.000758415	-50.6281	9.29562e+16
																123	35.0178	0.385417	1.35378	0.0518827	2.29824	53.5191	50.8465	2.82664	0.0008045	-50.8465	1.12699e+17
																124	35.404	0.387078	1.35571	0.0514011	2.29303	54.0769	51.0657	2.81125	0.000853157	-51.0657	1.36422e+17
																125	35.7919	0.388746	1.35766	0.0509207	2.28784	54.6367	51.2857	2.79595	0.000904513	-51.2857	1.64886e+17
																126	36.1815	0.39042	1.35962	0.0504415	2.28266	55.1987	51.5066	2.78074	0.000958701	-51.5066	1.98988e+17
																127	36.5728	0.392101	1.36158	0.0499635	2.27751	55.7627	51.7284	2.76561	0.00101586	-51.7284	2.39786e+17
																128	36.9657	0.393789	1.36356	0.0494869	2.27237	56.3289	51.951	2.75057	0.00107613	-51.951	2.88527e+17
																129	37.3603	0.395483	1.36555	0.0490117	2.26725	56.8972	52.1745	2.73562	0.00113966	-52.1745	3.46676e+17
																130	37.7567	0.397184	1.36754	0.048538	2.26215	57.4675	52.399	2.72076	0.0012066	-52.399	4.15954e+17
																131	38.1547	0.398892	1.36955	0.0480658	2.25707	58.0399	52.6243	2.70598	0.00127711	-52.6243	4.98379e+17
																132	38.5545	0.400606	1.37157	0.0475952	2.252	58.6144	52.8505	2.6913	0.00135135	-52.8505	5.96317e+17
																133	38.9559	0.402328	1.37359	0.0471263	2.24696	59.191	53.0776	2.6767	0.0014295	-53.0776	7.12536e+17
																134	39.3591	0.404056	1.37563	0.0466591	2.24194	59.7696	53.3056	2.6622	0.00151173	-53.3056	8.50271e+17
																135	39.764	0.405792	1.37767	0.0461937	2.23694	60.3502	53.5346	2.64778	0.00159822	-53.5346	1.0133e+18
																136	40.1707	0.407534	1.37973	0.0457303	2.23196	60.9329	53.7644	2.63346	0.00168915	-53.7644	1.20602e+18
																137	40.5791	0.409284	1.38179	0.0452687	2.22701	61.5176	53.9952	2.61922	0.00178472	-53.9952	1.43357e+18
																138	40.9893	0.411041	1.38386	0.0448092	2.22207	62.1043	54.227	2.60509	0.00188514	-54.227	1.70191e+18
																139	41.4012	0.412804	1.38595	0.0443518	2.21715	62.693	54.4597	2.59104	0.00199059	-54.4597	2.01797e+18
																140	41.8149	0.414575	1.38804	0.0438965	2.21226	63.2836	54.6933	2.57709	0.00210129	-54.6933	2.38982e+18
																141	42.2303	0.416353	1.39013	0.0434434	2.20739	63.8762	54.9279	2.56323	0.00221746	-54.9279	2.82677e+18
																142	42.6476	0.418138	1.39224	0.0429926	2.20255	64.4708	55.1634	2.54946	0.00233931	-55.1634	3.33966e+18
																143	43.0666	0.419931	1.39435	0.0425442	2.19773	65.0673	55.3998	2.53579	0.00246708	-55.3998	3.94099e+18
																144	43.4874	0.42173	1.39648	0.0420981	2.19293	65.6657	55.6373	2.52222	0.002601	-55.6373	4.64523e+18
																145	43.9101	0.423537	1.39861	0.0416545	2.18815	66.266	55.8756	2.50874	0.0027413	-55.8756	5.46909e+18
																146	44.3345	0.425351	1.40074	0.0412135	2.1834	66.8682	56.1149	2.49536	0.00288823	-56.1149	6.43184e+18
																147	44.7608	0.427173	1.40289	0.0407751	2.17867	67.4722	56.3552	2.48208	0.00304204	-56.3552	7.55571e+18
																148	45.1889	0.429001	1.40504	0.0403393	2.17397	68.0781	56.5964	2.46889	0.00320299	-56.5964	8.86626e+18
																149	45.6188	0.430837	1.4072	0.0399062	2.1693	68.6858	56.8386	2.45581	0.00337132	-56.8386	1.03929e+19
																150	46.0506	0.43268	1.40936	0.0394759	2.16465	69.2953	57.0818	2.44282	0.00354732	-57.0818	1.21696e+19
																151	46.4842	0.43453	1.41153	0.0390484	2.16002	69.9066	57.3258	2.42993	0.00373124	-57.3258	1.42349e+19
																152	46.9196	0.436387	1.41371	0.0386238	2.15543	70.5197	57.5709	2.41714	0.00392337	-57.5709	1.66336e+19
																153	47.3569	0.438252	1.4159	0.0382021	2.15086	71.1345	57.8168	2.40445	0.00412398	-57.8168	1.94167e+19
																154	47.7961	0.440123	1.41809	0.0377834	2.14631	71.751	58.0638	2.39185	0.00433336	-58.0638	2.26425e+19
																155	48.2372	0.442002	1.42028	0.0373677	2.14179	72.3692	58.3116	2.37936	0.0045518	-58.3116	2.63781e+19
																156	48.6801	0.443888	1.42248	0.0369551	2.1373	72.9892	58.5604	2.36697	0.00477959	-58.5604	3.06998e+19
																157	49.125	0.445781	1.42469	0.0365456	2.13284	73.6107	58.8102	2.35468	0.00501702	-58.8102	3.56949e+19
																158	49.5717	0.447681	1.4269	0.0361392	2.12841	74.2339	59.0609	2.34249	0.00526439	-59.0609	4.1463e+19
																159	50.0203	0.449588	1.42911	0.0357361	2.124	74.8587	59.3125	2.3304	0.00552201	-59.3125	4.81178e+19
																160	50.4709	0.451503	1.43133	0.0353362	2.11962	75.4851	59.565	2.31842	0.00579019	-59.565	5.57885e+19
																161	50.9233	0.453424	1.43355	0.0349396	2.11527	76.1131	59.8184	2.30653	0.00606923	-59.8184	6.46225e+19
																162	51.3777	0.455352	1.43578	0.0345464	2.11095	76.7426	60.0728	2.29475	0.00635945	-60.0728	7.47872e+19
																163	51.834	0.457287	1.43801	0.0341565	2.10666	77.3737	60.3281	2.28307	0.00666116	-60.3281	8.6473e+19
																164	52.2923	0.459228	1.44024	0.0337699	2.1024	78.0062	60.5842	2.27149	0.00697467	-60.5842	9.98961e+19
																165	52.7525	0.461177	1.44248	0.0333868	2.09816	78.6402	60.8413	2.26001	0.0073003	-60.8413	1.15302e+20
																166	53.2147	0.463132	1.44471	0.0330072	2.09396	79.2756	61.0993	2.24863	0.00763837	-61.0993	1.32967e+20
																167	53.6788	0.465095	1.44696	0.032631	2.08979	79.9124	61.3581	2.23736	0.0079892	-61.3581	1.53209e+20
																168	54.1448	0.467063	1.4492	0.0322583	2.08564	80.5507	61.6178	2.22619	0.0083531	-61.6178	1.76382e+20
																169	54.6129	0.469039	1.45144	0.0318892	2.08153	81.1903	61.8784	2.21512	0.0087304	-61.8784	2.02891e+20
																170	55.0829	0.47102	1.45369	0.0315236	2.07745	81.8312	62.1399	2.20415	0.00912141	-62.1399	2.33191e+20
																171	55.5549	0.473009	1.45594	0.0311616	2.07339	82.4735	62.4022	2.19328	0.00952645	-62.4022	2.67798e+20
																172	56.0289	0.475004	1.45819	0.0308032	2.06937	83.1171	62.6654	2.18252	0.00994584	-62.6654	3.07292e+20
																173	56.5049	0.477005	1.46044	0.0304484	2.06538	83.7619	62.9294	2.17186	0.0103799	-62.9294	3.5233e+20
																174	56.983	0.479012	1.46269	0.0300973	2.06142	84.4079	63.1942	2.1613	0.0108289	-63.1942	4.0365e+20
																175	57.463	0.481026	1.46494	0.0297497	2.05749	85.0552	63.4599	2.15084	0.0112932	-63.4599	4.62086e+20
																176	57.945	0.483046	1.46718	0.0294058	2.05359	85.7036	63.7263	2.14048	0.0117731	-63.7263	5.28573e+20
																177	58.4291	0.485072	1.46943	0.0290656	2.04972	86.3532	63.9936	2.13022	0.0122689	-63.9936	6.04167e+20
																178	58.9152	0.487104	1.47168	0.0287291	2.04588	87.0039	64.2617	2.12007	0.0127808	-64.2617	6.90052e+20
																179	59.4033	0.489141	1.47393	0.0283962	2.04208	87.6557	64.5305	2.11001	0.0133092	-64.5305	7.87559e+20
																180	59.8934	0.491185	1.47618	0.0280671	2.03831	88.3086	64.8002	2.10006	0.0138544	-64.8002	8.98183e+20
																181	60.3856	0.493235	1.47842	0.0277416	2.03456	88.9626	65.0705	2.0902	0.0144167	-65.0705	1.0236e+21
																182	60.8799	0.49529	1.48067	0.0274198	2.03085	89.6175	65.3417	2.08045	0.0149963	-65.3417	1.16569e+21
																183	61.3762	0.497351	1.48291	0.0271017	2.02717	90.2735	65.6136	2.07079	0.0155934	-65.6136	1.32656e+21
																184	61.8746	0.499417	1.48515	0.0267873	2.02353	90.9304	65.8862	2.06124	0.0162085	-65.8862	1.50856e+21
																185	62.3751	0.501489	1.48738	0.0264766	2.01991	91.5883	66.1595	2.05178	0.0168416	-66.1595	1.71435e+21
																186	62.8776	0.503567	1.48961	0.0261696	2.01632	92.247	66.4336	2.04242	0.0174931	-66.4336	1.94686e+21
																187	63.3822	0.505649	1.49184	0.0258662	2.01277	92.9067	66.7083	2.03316	0.0181632	-66.7083	2.20939e+21
																188	63.8889	0.507737	1.49407	0.0255666	2.00925	93.5672	66.9838	2.024	0.0188521	-66.9838	2.50564e+21
																189	64.3977	0.50983	1.49629	0.0252706	2.00576	94.2285	67.2599	2.01494	0.01956	-67.2599	2.83972e+21
																190	64.9086	0.511928	1.49851	0.0249783	2.0023	94.8906	67.5366	2.00597	0.0202872	-67.5366	3.21621e+21
																191	65.4215	0.51403	1.50073	0.0246896	1.99888	95.5535	67.814	1.9971	0.0210339	-67.814	3.64024e+21
																192	65.9366	0.516138	1.50294	0.0244046	1.99549	96.2172	68.0921	1.98833	0.0218002	-68.0921	4.11751e+21
																193	66.4538	0.51825	1.50514	0.0241232	1.99212	96.8816	68.3708	1.97965	0.0225863	-68.3708	4.65438e+21
																194	66.9731	0.520367	1.50734	0.0238454	1.98879	97.5466	68.65	1.97106	0.0233924	-68.65	5.25791e+21
																195	67.4945	0.522489	1.50953	0.0235713	1.98549	98.2123	68.9299	1.96258	0.0242186	-68.9299	5.93599e+21
																196	68.0181	0.524615	1.51172	0.0233007	1.98223	98.8787	69.2104	1.95418	0.0250651	-69.2104	6.69735e+21
																197	68.5438	0.526745	1.51391	0.0230337	1.97899	99.5456	69.4914	1.94588	0.025932	-69.4914	7.55173e+21
																198	69.0716	0.528879	1.51608	0.0227703	1.97579	100.213	69.773	1.93768	0.0268194	-69.773	8.50992e+21
																199	69.6015	0.531018	1.51825	0.0225104	1.97262	100.881	70.0552	1.92957	0.0277274	-70.0552	9.58392e+21
																200	70.1336	0.533161	1.52041	0.022254	1.96947	101.55	70.3378	1.92155	0.0286562	-70.3378	1.0787e+22
																201	70.6679	0.535307	1.52257	0.0220012	1.96637	102.219	70.621	1.91362	0.0296056	-70.621	1.2134e+22
																202	71.2042	0.537457	1.52472	0.0217518	1.96329	102.889	70.9047	1.90578	0.0305759	-70.9047	1.36413e+22
																203	71.7428	0.539611	1.52686	0.0215058	1.96024	103.559	71.1888	1.89804	0.0315671	-71.1888	1.53269e+22
																204	72.2835	0.541769	1.52899	0.0212633	1.95723	104.229	71.4735	1.89039	0.0325792	-71.4735	1.72109e+22
																205	72.8263	0.54393	1.53112	0.0210243	1.95424	104.9	71.7586	1.88282	0.0336121	-71.7586	1.93155e+22
																206	73.3713	0.546094	1.53323	0.0207886	1.95129	105.571	72.0441	1.87535	0.034666	-72.0441	2.16654e+22
																207	73.9185	0.548262	1.53534	0.0205563	1.94837	106.243	72.3301	1.86796	0.0357407	-72.3301	2.42876e+22
																208	74.4679	0.550433	1.53744	0.0203273	1.94548	106.915	72.6165	1.86066	0.0368362	-72.6165	2.72122e+22
																209	75.0194	0.552607	1.53953	0.0201017	1.94262	107.587	72.9032	1.85346	0.0379526	-72.9032	3.04723e+22
																210	75.5731	0.554783	1.54161	0.0198793	1.93979	108.259	73.1904	1.84633	0.0390896	-73.1904	3.41046e+22
																211	76.1289	0.556963	1.54369	0.0196602	1.93699	108.932	73.4779	1.8393	0.0402472	-73.4779	3.81494e+22
																212	76.687	0.559145	1.54575	0.0194444	1.93422	109.605	73.7658	1.83235	0.0414253	-73.7658	4.26514e+22
																213	77.2472	0.56133	1.5478	0.0192318	1.93148	110.278	74.054	1.82549	0.0426238	-74.054	4.76596e+22
																214	77.8097	0.563517	1.54984	0.0190223	1.92877	110.951	74.3426	1.81871	0.0438426	-74.3426	5.32282e+22
																215	78.3743	0.565706	1.55187	0.018816	1.9261	111.625	74.6314	1.81202	0.0450814	-74.6314	5.94168e+22
																216	78.9411	0.567898	1.55389	0.0186129	1.92345	112.298	74.9205	1.80541	0.0463402	-74.9205	6.62911e+22
																217	79.5101	0.570091	1.5559	0.0184128	1.92083	112.972	75.2099	1.79888	0.0476186	-75.2099	7.39233e+22
																218	80.0812	0.572287	1.5579	0.0182159	1.91825	113.645	75.4996	1.79244	0.0489166	-75.4996	8.2393e+22
																219	80.6546	0.574485	1.55989	0.0180219	1.91569	114.319	75.7895	1.78607	0.0502338	-75.7895	9.17875e+22
																220	81.2302	0.576684	1.56186	0.017831	1.91316	114.993	76.0796	1.7798	0.0515701	-76.0796	1.02203e+23
																221	81.808	0.578885	1.56383	0.0176431	1.91067	115.667	76.37	1.7736	0.0529251	-76.37	1.13745e+23
																222	82.388	0.581087	1.56578	0.0174581	1.9082	116.34	76.6605	1.76748	0.0542986	-76.6605	1.26529e+23
																223	82.9702	0.58329	1.56772	0.0172761	1.90576	117.014	76.9512	1.76144	0.0556903	-76.9512	1.40682e+23
																224	83.5546	0.585495	1.56964	0.0170969	1.90335	117.687	77.2421	1.75548	0.0570999	-77.2421	1.56345e+23
																225	84.1412	0.587701	1.57156	0.0169206	1.90097	118.361	77.5331	1.7496	0.058527	-77.5331	1.73669e+23
																226	84.73	0.589908	1.57346	0.0167472	1.89862	119.034	77.8243	1.7438	0.0599714	-77.8243	1.92824e+23
																227	85.321	0.592116	1.57535	0.0165765	1.89629	119.707	78.1156	1.73808	0.0614325	-78.1156	2.13992e+23
																228	85.9142	0.594324	1.57722	0.0164087	1.894	120.38	78.4069	1.73243	0.0629102	-78.4069	2.37375e+23
																229	86.5096	0.596534	1.57909	0.0162435	1.89173	121.053	78.6984	1.72686	0.0644039	-78.6984	2.63194e+23
																230	87.1073	0.598743	1.58093	0.0160811	1.88949	121.726	78.9899	1.72136	0.0659132	-78.9899	2.9169e+23
																231	87.7071	0.600953	1.58277	0.0159214	1.88728	122.398	79.2814	1.71594	0.0674378	-79.2814	3.23127e+23
																232	88.3092	0.603163	1.58459	0.0157643	1.8851	123.07	79.573	1.7106	0.0689772	-79.573	3.57794e+23
																233	88.9134	0.605374	1.5864	0.0156099	1.88295	123.742	79.8646	1.70533	0.0705309	-79.8646	3.96007e+23
																234	89.5199	0.607584	1.58819	0.015458	1.88082	124.414	80.1562	1.70013	0.0720985	-80.1562	4.3811e+23
																235	90.1286	0.609794	1.58997	0.0153087	1.87873	125.085	80.4478	1.69501	0.0736794	-80.4478	4.84481e+23
																236	90.7395	0.612004	1.59173	0.015162	1.87666	125.756	80.7393	1.68995	0.0752733	-80.7393	5.35531e+23
																237	91.3526	0.614214	1.59348	0.0150177	1.87461	126.426	81.0308	1.68497	0.0768795	-81.0308	5.9171e+23
																238	91.9679	0.616423	1.59522	0.014876	1.8726	127.096	81.3223	1.68006	0.0784976	-81.3223	6.53508e+23
																239	92.5855	0.618631	1.59693	0.0147366	1.87061	127.766	81.6136	1.67523	0.0801271	-81.6136	7.21459e+23
																240	93.2052	0.620839	1.59864	0.0145997	1.86865	128.435	81.9049	1.67046	0.0817673	-81.9049	7.96146e+23
																241	93.8271	0.623046	1.60033	0.0144652	1.86671	129.104	82.196	1.66576	0.0834177	-82.196	8.78206e+23
																242	94.4513	0.625252	1.602	0.014333	1.8648	129.772	82.4871	1.66113	0.0850778	-82.4871	9.6833e+23
																243	95.0776	0.627457	1.60366	0.0142031	1.86292	130.44	82.7779	1.65657	0.0867469	-82.7779	1.06727e+24
																244	95.7062	0.62966	1.6053	0.0140755	1.86107	131.108	83.0686	1.65208	0.0884246	-83.0686	1.17586e+24
																245	96.337	0.631862	1.60693	0.0139503	1.85924	131.775	83.3592	1.64765	0.0901101	-83.3592	1.29497e+24
																246	96.9699	0.634063	1.60854	0.0138272	1.85743	132.441	83.6495	1.64329	0.0918029	-83.6495	1.4256e+24
																247	97.6051	0.636262	1.61013	0.0137063	1.85565	133.107	83.9396	1.639	0.0935024	-83.9396	1.56878e+24
																248	98.2425	0.63846	1.61171	0.0135877	1.8539	133.772	84.2295	1.63477	0.0952079	-84.2295	1.72569e+24
																249	98.882	0.640655	1.61327	0.0134712	1.85217	134.437	84.5192	1.63061	0.0969189	-84.5192	1.89755e+24
																250	99.5238	0.642849	1.61481	0.0133568	1.85047	135.101	84.8086	1.62651	0.0986347	-84.8086	2.08574e+24
																251	100.168	0.645041	1.61634	0.0132445	1.8488	135.764	85.0977	1.62248	0.100355	-85.0977	2.29173e+24
																252	100.814	0.64723	1.61785	0.0131343	1.84715	136.427	85.3866	1.61851	0.102078	-85.3866	2.51712e+24
																253	101.462	0.649417	1.61935	0.0130261	1.84552	137.089	85.6751	1.6146	0.103804	-85.6751	2.76364e+24
																254	102.113	0.651602	1.62083	0.0129199	1.84392	137.75	85.9634	1.61076	0.105533	-85.9634	3.0332e+24
																255	102.765	0.653785	1.62229	0.0128158	1.84234	138.411	86.2513	1.60697	0.107263	-86.2513	3.32783e+24
																256	103.42	0.655964	1.62373	0.0127136	1.84079	139.071	86.5388	1.60325	0.108993	-86.5388	3.64975e+24
																257	104.077	0.658141	1.62516	0.0126133	1.83926	139.73	86.826	1.59959	0.110724	-86.826	4.00137e+24
																258	104.737	0.660315	1.62657	0.012515	1.83775	140.389	87.1128	1.59599	0.112455	-87.1128	4.3853e+24
																259	105.398	0.662486	1.62796	0.0124185	1.83627	141.046	87.3992	1.59245	0.114185	-87.3992	4.80437e+24
																260	106.062	0.664654	1.62934	0.0123239	1.83482	141.703	87.6853	1.58897	0.115912	-87.6853	5.26164e+24
																261	106.727	0.666819	1.6307	0.0122311	1.83338	142.36	87.9709	1.58555	0.117637	-87.9709	5.76041e+24
																262	107.395	0.668981	1.63204	0.0121402	1.83197	143.015	88.256	1.58218	0.119359	-88.256	6.30428e+24
																263	108.065	0.671139	1.63336	0.012051	1.83059	143.67	88.5407	1.57888	0.121078	-88.5407	6.89713e+24
																264	108.737	0.673293	1.63467	0.0119636	1.82922	144.324	88.825	1.57563	0.122792	-88.825	7.54316e+24
																265	109.412	0.675445	1.63596	0.011878	1.82788	144.976	89.1088	1.57244	0.1245	-89.1088	8.24691e+24
																266	110.088	0.677592	1.63723	0.011794	1.82657	145.629	89.3921	1.5693	0.126203	-89.3921	9.01328e+24
																267	110.767	0.679735	1.63848	0.0117118	1.82527	146.28	89.6749	1.56622	0.1279	-89.6749	9.84759e+24
																268	111.448	0.681875	1.63971	0.0116312	1.824	146.93	89.9571	1.5632	0.129589	-89.9571	1.07556e+25
																269	112.131	0.684011	1.64093	0.0115522	1.82275	147.579	90.2389	1.56023	0.131271	-90.2389	1.17434e+25
																270	112.816	0.686142	1.64213	0.0114749	1.82152	148.228	90.5201	1.55731	0.132944	-90.5201	1.28178e+25
																271	113.503	0.68827	1.64331	0.0113992	1.82031	148.876	90.8008	1.55445	0.134608	-90.8008	1.39859e+25
																272	114.192	0.690393	1.64448	0.0113251	1.81913	149.522	91.0808	1.55164	0.136263	-91.0808	1.52556e+25
																273	114.884	0.692511	1.64563	0.0112525	1.81796	150.168	91.3604	1.54889	0.137907	-91.3604	1.66353e+25
																274	115.577	0.694626	1.64675	0.0111814	1.81682	150.813	91.6393	1.54618	0.13954	-91.6393	1.8134e+25
																275	116.273	0.696735	1.64786	0.0111119	1.8157	151.457	91.9176	1.54353	0.141162	-91.9176	1.97615e+25
																276	116.971	0.69884	1.64896	0.0110439	1.8146	152.099	92.1953	1.54093	0.142772	-92.1953	2.15284e+25
																277	117.671	0.700941	1.65003	0.0109773	1.81352	152.741	92.4724	1.53838	0.14437	-92.4724	2.3446e+25
																278	118.373	0.703036	1.65109	0.0109122	1.81247	153.382	92.7488	1.53589	0.145953	-92.7488	2.55265e+25
																279	119.077	0.705126	1.65213	0.0108486	1.81143	154.022	93.0246	1.53344	0.147524	-93.0246	2.77832e+25
																280	119.783	0.707212	1.65315	0.0107863	1.81041	154.661	93.2997	1.53104	0.149079	-93.2997	3.02302e+25
																281	120.491	0.709292	1.65416	0.0107254	1.80942	155.299	93.5742	1.52869	0.15062	-93.5742	3.28828e+25
																282	121.202	0.711368	1.65514	0.0106659	1.80844	155.936	93.848	1.52639	0.152146	-93.848	3.57575e+25
																283	121.914	0.713438	1.65611	0.0106078	1.80748	156.571	94.1211	1.52413	0.153655	-94.1211	3.8872e+25
																284	122.628	0.715503	1.65706	0.010551	1.80655	157.206	94.3935	1.52193	0.155148	-94.3935	4.22453e+25
																285	123.345	0.717562	1.65799	0.0104955	1.80563	157.84	94.6652	1.51977	0.156624	-94.6652	4.58979e+25
																286	124.064	0.719616	1.65891	0.0104413	1.80473	158.472	94.9361	1.51766	0.158083	-94.9361	4.98518e+25
																287	124.784	0.721664	1.65981	0.0103884	1.80385	159.104	95.2064	1.51559	0.159523	-95.2064	5.41308e+25
																288	125.507	0.723707	1.66069	0.0103368	1.803	159.734	95.4759	1.51358	0.160946	-95.4759	5.87602e+25
																289	126.232	0.725744	1.66155	0.0102864	1.80216	160.364	95.7446	1.5116	0.162349	-95.7446	6.37673e+25
																290	126.958	0.727776	1.6624	0.0102372	1.80133	160.992	96.0126	1.50967	0.163733	-96.0126	6.91816e+25
																291	127.687	0.729801	1.66322	0.0101893	1.80053	161.619	96.2799	1.50779	0.165098	-96.2799	7.50346e+25
																292	128.418	0.731821	1.66403	0.0101425	1.79975	162.245	96.5463	1.50595	0.166442	-96.5463	8.13601e+25
																293	129.151	0.733835	1.66483	0.0100969	1.79898	162.87	96.812	1.50415	0.167766	-96.812	8.81944e+25
																294	129.886	0.735843	1.6656	0.0100525	1.79823	163.494	97.0769	1.5024	0.169069	-97.0769	9.55765e+25
																295	130.622	0.737845	1.66636	0.0100092	1.7975	164.117	97.3411	1.50069	0.170351	-97.3411	1.03548e+26
																296	131.361	0.739841	1.6671	0.00996705	1.79679	164.738	97.6044	1.49902	0.171612	-97.6044	1.12154e+26
																297	132.102	0.741831	1.66783	0.009926	1.7961	165.359	97.8669	1.49739	0.172851	-97.8669	1.21443e+26
																298	132.845	0.743815	1.66854	0.00988605	1.79542	165.978	98.1286	1.4958	0.174067	-98.1286	1.31466e+26
																299	133.59	0.745792	1.66923	0.00984718	1.79476	166.596	98.3895	1.49426	0.175262	-98.3895	1.42279e+26
																300	134.337	0.747764	1.6699	0.00980937	1.79411	167.213	98.6495	1.49275	0.176433	-98.6495	1.5394e+26
																301	135.085	0.749729	1.67056	0.0097726	1.79349	167.829	98.9088	1.49129	0.177582	-98.9088	1.66513e+26
																302	135.836	0.751687	1.6712	0.00973687	1.79288	168.444	99.1672	1.48986	0.178708	-99.1672	1.80066e+26
																303	136.589	0.75364	1.67183	0.00970216	1.79229	169.058	99.4248	1.48848	0.17981	-99.4248	1.94672e+26
																304	137.343	0.755586	1.67244	0.00966844	1.79171	169.67	99.6815	1.48713	0.180889	-99.6815	2.10408e+26
																305	138.1	0.757525	1.67303	0.00963572	1.79115	170.282	99.9374	1.48582	0.181944	-99.9374	2.27359e+26
																306	138.858	0.759458	1.67361	0.00960396	1.7906	170.892	100.192	1.48454	0.182976	-100.192	2.45613e+26
																307	139.619	0.761385	1.67417	0.00957317	1.79007	171.501	100.447	1.48331	0.183983	-100.447	2.65265e+26
																308	140.381	0.763306	1.67471	0.00954331	1.78956	172.109	100.7	1.48211	0.184967	-100.7	2.86419e+26
																309	141.145	0.765219	1.67524	0.00951439	1.78906	172.716	100.952	1.48095	0.185926	-100.952	3.09182e+26
																310	141.912	0.767127	1.67576	0.00948638	1.78858	173.322	101.204	1.47982	0.186861	-101.204	3.33672e+26
																311	142.68	0.769027	1.67626	0.00945927	1.78811	173.926	101.455	1.47873	0.187772	-101.455	3.60013e+26
																312	143.45	0.770922	1.67674	0.00943305	1.78766	174.53	101.705	1.47767	0.188658	-101.705	3.88339e+26
																313	144.221	0.772809	1.67721	0.00940769	1.78722	175.132	101.954	1.47665	0.18952	-101.954	4.18792e+26
																314	144.995	0.774691	1.67766	0.0093832	1.7868	175.734	102.202	1.47566	0.190358	-102.202	4.51525e+26
																315	145.771	0.776565	1.6781	0.00935955	1.78639	176.334	102.449	1.47471	0.191171	-102.449	4.867e+26
																316	146.548	0.778433	1.67852	0.00933672	1.78599	176.933	102.696	1.47379	0.19196	-102.696	5.24489e+26
																317	147.328	0.780295	1.67893	0.00931472	1.78561	177.53	102.941	1.4729	0.192725	-102.941	5.6508e+26
																318	148.109	0.78215	1.67933	0.00929352	1.78524	178.127	103.186	1.47204	0.193465	-103.186	6.08669e+26
																319	148.892	0.783999	1.67971	0.0092731	1.78489	178.723	103.43	1.47121	0.194182	-103.43	6.55468e+26
																320	149.677	0.785841	1.68008	0.00925346	1.78454	179.318	103.673	1.47042	0.194874	-103.673	7.05701e+26
																321	150.464	0.787676	1.68043	0.00923458	1.78422	179.911	103.915	1.46965	0.195543	-103.915	7.59609e+26
																322	151.252	0.789506	1.68077	0.00921645	1.7839	180.503	104.156	1.46892	0.196188	-104.156	8.17447e+26
																323	152.043	0.791328	1.6811	0.00919905	1.7836	181.095	104.397	1.46821	0.196809	-104.397	8.79489e+26
																324	152.835	0.793145	1.68141	0.00918238	1.78331	181.685	104.637	1.46753	0.197407	-104.637	9.46027e+26
																325	153.629	0.794955	1.68172	0.00916641	1.78303	182.274	104.875	1.46689	0.197982	-104.875	1.01737e+27
																326	154.425	0.796758	1.682	0.00915113	1.78276	182.862	105.113	1.46627	0.198534	-105.113	1.09385e+27
																327	155.222	0.798556	1.68228	0.00913653	1.78251	183.45	105.35	1.46567	0.199064	-105.35	1.17581e+27
																328	156.022	0.800347	1.68254	0.00912259	1.78226	184.036	105.587	1.46511	0.199571	-105.587	1.26364e+27
																329	156.823	0.802131	1.68279	0.00910931	1.78203	184.621	105.822	1.46457	0.200055	-105.822	1.35774e+27
																330	157.626	0.80391	1.68303	0.00909667	1.78181	185.205	106.057	1.46405	0.200518	-106.057	1.45852e+27
																331	158.431	0.805683	1.68326	0.00908465	1.7816	185.788	106.291	1.46357	0.200959	-106.291	1.56644e+27
																332	159.238	0.807449	1.68348	0.00907324	1.7814	186.37	106.524	1.4631	0.20138	-106.524	1.68198e+27
																333	160.046	0.80921	1.68368	0.00906242	1.78121	186.952	106.756	1.46266	0.201779	-106.756	1.80566e+27
																334	160.856	0.810964	1.68388	0.00905219	1.78103	187.532	106.987	1.46225	0.202157	-106.987	1.93803e+27
																335	161.668	0.812713	1.68406	0.00904253	1.78086	188.111	107.218	1.46185	0.202516	-107.218	2.07965e+27
																336	162.481	0.814455	1.68424	0.00903342	1.7807	188.69	107.448	1.46148	0.202854	-107.448	2.23116e+27
																337	163.297	0.816192	1.6844	0.00902485	1.78055	189.267	107.677	1.46114	0.203174	-107.677	2.39321e+27
																338	164.114	0.817924	1.68455	0.0090168	1.78041	189.844	107.906	1.46081	0.203474	-107.906	2.56649e+27
																339	164.933	0.81965	1.6847	0.00900926	1.78028	190.419	108.133	1.4605	0.203756	-108.133	2.75175e+27
																340	165.753	0.82137	1.68483	0.00900222	1.78016	190.994	108.36	1.46022	0.204019	-108.36	2.94977e+27
																341	166.575	0.823085	1.68496	0.00899566	1.78004	191.568	108.586	1.45995	0.204265	-108.586	3.1614e+27
																342	167.399	0.824794	1.68507	0.00898957	1.77994	192.142	108.812	1.4597	0.204494	-108.812	3.38753e+27
																343	168.225	0.826499	1.68518	0.00898393	1.77984	192.714	109.037	1.45947	0.204706	-109.037	3.6291e+27
																344	169.052	0.828198	1.68528	0.00897872	1.77975	193.286	109.261	1.45926	0.204902	-109.261	3.88712e+27
																345	169.881	0.829892	1.68537	0.00897394	1.77966	193.857	109.484	1.45907	0.205083	-109.484	4.16265e+27
																346	170.712	0.831581	1.68545	0.00896955	1.77959	194.427	109.707	1.45889	0.205248	-109.707	4.45682e+27
																347	171.544	0.833266	1.68553	0.00896556	1.77952	194.997	109.929	1.45873	0.205399	-109.929	4.77085e+27
																348	172.379	0.834945	1.6856	0.00896194	1.77945	195.566	110.151	1.45858	0.205536	-110.151	5.106e+27
																349	173.214	0.83662	1.68566	0.00895868	1.7794	196.134	110.372	1.45845	0.205659	-110.372	5.46364e+27
																350	174.052	0.838291	1.68572	0.00895576	1.77935	196.702	110.592	1.45833	0.20577	-110.592	5.84519e+27
																351	174.891	0.839957	1.68577	0.00895317	1.7793	197.269	110.812	1.45822	0.205868	-110.812	6.25218e+27
																352	175.732	0.84162	1.68581	0.00895088	1.77926	197.835	111.032	1.45813	0.205955	-111.032	6.68623e+27
																353	176.574	0.843278	1.68585	0.00894888	1.77922	198.401	111.25	1.45805	0.206031	-111.25	7.14905e+27
																354	177.418	0.844932	1.68588	0.00894716	1.77919	198.966	111.469	1.45798	0.206096	-111.469	7.64246e+27
																355	178.264	0.846582	1.68591	0.00894569	1.77917	199.531	111.686	1.45792	0.206152	-111.686	8.16838e+27
																356	179.111	0.848229	1.68593	0.00894446	1.77915	200.096	111.904	1.45787	0.206198	-111.904	8.72887e+27
																357	179.96	0.849872	1.68595	0.00894345	1.77913	200.66	112.12	1.45783	0.206237	-112.12	9.32607e+27
																358	180.811	0.851512	1.68597	0.00894265	1.77912	201.223	112.337	1.4578	0.206267	-112.337	9.96229e+27
																359	181.663	0.853149	1.68598	0.00894203	1.77911	201.787	112.553	1.45777	0.206291	-112.553	1.064e+28
																360	182.517	0.854783	1.68599	0.00894158	1.7791	202.35	112.768	1.45776	0.206308	-112.768	1.13616e+28
																361	183.373	0.856414	1.68599	0.00894127	1.77909	202.912	112.983	1.45774	0.206319	-112.983	1.21301e+28
																362	184.23	0.858042	1.686	0.0089411	1.77909	203.475	113.198	1.45774	0.206326	-113.198	1.29481e+28
																363	185.089	0.859668	1.686	0.00894103	1.77909	204.037	113.413	1.45773	0.206329	-113.413	1.38188e+28
																364	185.95	0.861292	1.686	0.00894105	1.77909	204.599	113.627	1.45773	0.206328	-113.627	1.47455e+28
																365	186.812	0.862914	1.68599	0.00894114	1.77909	205.161	113.841	1.45774	0.206324	-113.841	1.57315e+28
																366	187.675	0.864533	1.68599	0.00894129	1.77909	205.723	114.055	1.45774	0.206319	-114.055	1.67804e+28
																367	188.541	0.866151	1.68599	0.00894146	1.7791	206.285	114.268	1.45775	0.206312	-114.268	1.78961e+28
																368	189.408	0.867768	1.68598	0.00894164	1.7791	206.846	114.481	1.45776	0.206306	-114.481	1.90827e+28
																369	190.276	0.869383	1.68598	0.00894181	1.7791	207.408	114.694	1.45776	0.206299	-114.694	2.03444e+28
																370	191.147	0.870997	1.68598	0.00894194	1.7791	207.97	114.907	1.45777	0.206294	-114.907	2.16857e+28
																371	192.018	0.872611	1.68598	0.00894202	1.77911	208.532	115.12	1.45777	0.206291	-115.12	2.31116e+28
																372	192.892	0.874224	1.68598	0.00894202	1.77911	209.094	115.333	1.45777	0.206291	-115.333	2.46269e+28
																373	193.767	0.875836	1.68598	0.00894192	1.7791	209.656	115.546	1.45777	0.206295	-115.546	2.62371e+28
																374	194.643	0.877448	1.68598	0.00894171	1.7791	210.219	115.758	1.45776	0.206303	-115.758	2.79479e+28
																375	195.522	0.87906	1.68599	0.00894135	1.77909	210.781	115.971	1.45775	0.206317	-115.971	2.97652e+28
																376	196.402	0.880673	1.686	0.00894082	1.77908	211.345	116.184	1.45773	0.206337	-116.184	3.16953e+28
																377	197.283	0.882286	1.68601	0.0089401	1.77907	211.908	116.397	1.4577	0.206364	-116.397	3.3745e+28
																378	198.166	0.8839	1.68603	0.00893917	1.77906	212.472	116.61	1.45766	0.206399	-116.61	3.59212e+28
																379	199.051	0.885515	1.68605	0.008938	1.77904	213.037	116.823	1.45761	0.206444	-116.823	3.82315e+28
																380	199.937	0.887132	1.68608	0.00893657	1.77901	213.602	117.036	1.45756	0.206498	-117.036	4.06837e+28
																381	200.825	0.88875	1.68611	0.00893486	1.77898	214.167	117.249	1.45749	0.206563	-117.249	4.32861e+28
																382	201.715	0.89037	1.68615	0.00893283	1.77895	214.734	117.463	1.45741	0.20664	-117.463	4.60475e+28
																383	202.606	0.891992	1.6862	0.00893048	1.77891	215.301	117.677	1.45731	0.20673	-117.677	4.89772e+28
																384	203.499	0.893617	1.68625	0.00892776	1.77886	215.869	117.891	1.4572	0.206833	-117.891	5.20848e+28
																385	204.393	0.895244	1.6863	0.00892466	1.77881	216.437	118.106	1.45708	0.206951	-118.106	5.53808e+28
																386	205.289	0.896874	1.68637	0.00892115	1.77875	217.007	118.321	1.45694	0.207085	-118.321	5.88759e+28
																387	206.187	0.898508	1.68644	0.00891721	1.77868	217.577	118.537	1.45678	0.207235	-118.537	6.25818e+28
																388	207.086	0.900146	1.68653	0.0089128	1.7786	218.149	118.753	1.45661	0.207404	-118.753	6.65104e+28
																389	207.987	0.901787	1.68662	0.00890791	1.77852	218.721	118.969	1.45641	0.207591	-118.969	7.06745e+28
																390	208.89	0.903433	1.68672	0.0089025	1.77842	219.295	119.186	1.45619	0.207797	-119.186	7.50877e+28
																391	209.794	0.905083	1.68683	0.00889656	1.77832	219.87	119.404	1.45596	0.208025	-119.404	7.97641e+28
																392	210.7	0.906738	1.68696	0.00889005	1.77821	220.446	119.622	1.4557	0.208275	-119.622	8.47186e+28
																393	211.607	0.908399	1.68709	0.00888295	1.77809	221.024	119.842	1.45541	0.208548	-119.842	8.99671e+28
																394	212.517	0.910065	1.68724	0.00887524	1.77796	221.603	120.061	1.45511	0.208845	-120.061	9.55261e+28
																395	213.428	0.911737	1.68739	0.00886687	1.77781	222.183	120.282	1.45477	0.209168	-120.282	1.01413e+29
																396	214.34	0.913416	1.68756	0.00885784	1.77766	222.765	120.503	1.45441	0.209517	-120.503	1.07647e+29
																397	215.254	0.915101	1.68775	0.00884811	1.77749	223.349	120.726	1.45402	0.209894	-120.726	1.14246e+29
																398	216.17	0.916793	1.68794	0.00883766	1.77731	223.934	120.949	1.45361	0.2103	-120.949	1.21233e+29
																399	217.088	0.918493	1.68816	0.00882645	1.77712	224.521	121.173	1.45316	0.210736	-121.173	1.28627e+29
																400	218.007	0.9202	1.68838	0.00881447	1.77691	225.11	121.398	1.45268	0.211204	-121.398	1.36452e+29
																401	218.928	0.921916	1.68863	0.00880168	1.77669	225.701	121.625	1.45217	0.211705	-121.625	1.44731e+29
																402	219.851	0.92364	1.68888	0.00878806	1.77645	226.293	121.852	1.45162	0.21224	-121.852	1.5349e+29
																403	220.776	0.925373	1.68916	0.00877359	1.7762	226.888	122.081	1.45104	0.212811	-122.081	1.62756e+29
																404	221.702	0.927115	1.68945	0.00875823	1.77594	227.485	122.311	1.45043	0.213419	-122.311	1.72556e+29
																405	222.63	0.928867	1.68976	0.00874196	1.77566	228.084	122.542	1.44978	0.214065	-122.542	1.8292e+29
																406	223.56	0.93063	1.69009	0.00872476	1.77536	228.686	122.774	1.44909	0.214751	-122.774	1.93878e+29
																407	224.491	0.932403	1.69044	0.0087066	1.77505	229.29	123.008	1.44836	0.215479	-123.008	2.05464e+29
																408	225.424	0.934186	1.6908	0.00868745	1.77472	229.896	123.244	1.44759	0.216249	-123.244	2.1771e+29
																409	226.36	0.935982	1.69119	0.00866729	1.77437	230.505	123.48	1.44678	0.217065	-123.48	2.30654e+29
																410	227.296	0.937789	1.6916	0.0086461	1.774	231.116	123.719	1.44593	0.217926	-123.719	2.44333e+29
																411	228.235	0.939609	1.69202	0.00862385	1.77361	231.731	123.959	1.44504	0.218835	-123.959	2.58787e+29
																412	229.176	0.941441	1.69247	0.00860051	1.77321	232.348	124.201	1.4441	0.219794	-124.201	2.74058e+29
																413	230.118	0.943287	1.69295	0.00857607	1.77278	232.967	124.444	1.44311	0.220805	-124.444	2.90189e+29
																414	231.062	0.945146	1.69344	0.0085505	1.77233	233.59	124.689	1.44208	0.221869	-124.689	3.07227e+29
																415	232.008	0.947019	1.69396	0.00852378	1.77187	234.216	124.937	1.441	0.222988	-124.937	3.25221e+29
																416	232.956	0.948908	1.6945	0.00849588	1.77138	234.845	125.186	1.43987	0.224164	-125.186	3.44222e+29
																417	233.906	0.950811	1.69507	0.00846679	1.77087	235.477	125.437	1.4387	0.225399	-125.437	3.64283e+29
																418	234.858	0.95273	1.69567	0.00843648	1.77034	236.113	125.69	1.43747	0.226695	-125.69	3.85462e+29
																419	235.812	0.954664	1.69629	0.00840494	1.76978	236.752	125.945	1.43619	0.228055	-125.945	4.07816e+29
																420	236.767	0.956616	1.69694	0.00837215	1.76921	237.395	126.203	1.43485	0.229481	-126.203	4.31409e+29
																421	237.725	0.958585	1.69761	0.00833809	1.76861	238.041	126.462	1.43347	0.230974	-126.462	4.56305e+29
																422	238.684	0.960571	1.69831	0.00830273	1.76798	238.69	126.724	1.43202	0.232537	-126.724	4.82574e+29
																423	239.646	0.962575	1.69905	0.00826608	1.76733	239.344	126.989	1.43052	0.234174	-126.989	5.10288e+29
																424	240.61	0.964598	1.69981	0.0082281	1.76666	240.001	127.256	1.42897	0.235885	-127.256	5.39522e+29
																425	241.575	0.966641	1.7006	0.00818878	1.76596	240.663	127.525	1.42735	0.237674	-127.525	5.70356e+29
																426	242.543	0.968703	1.70142	0.00814812	1.76523	241.328	127.797	1.42568	0.239544	-127.797	6.02874e+29
																427	243.513	0.970785	1.70227	0.0081061	1.76448	241.998	128.072	1.42395	0.241498	-128.072	6.37162e+29
																428	244.484	0.972888	1.70316	0.0080627	1.7637	242.672	128.349	1.42215	0.243537	-128.349	6.73314e+29
																429	245.458	0.975013	1.70408	0.00801792	1.76289	243.35	128.63	1.42029	0.245666	-128.63	7.11425e+29
																430	246.434	0.97716	1.70503	0.00797176	1.76206	244.033	128.913	1.41838	0.247888	-128.913	7.51597e+29
																431	247.413	0.979329	1.70602	0.00792419	1.7612	244.72	129.199	1.41639	0.250205	-129.199	7.93937e+29
																432	248.393	0.981521	1.70704	0.00787521	1.76031	245.412	129.488	1.41435	0.252621	-129.488	8.38554e+29
																433	249.376	0.983737	1.7081	0.00782483	1.75939	246.108	129.781	1.41223	0.25514	-129.781	8.85568e+29
																434	250.361	0.985978	1.70919	0.00777303	1.75844	246.81	130.076	1.41006	0.257766	-130.076	9.35099e+29
																435	251.348	0.988243	1.71032	0.00771981	1.75746	247.516	130.375	1.40781	0.260501	-130.375	9.87277e+29
																436	252.337	0.990534	1.71149	0.00766518	1.75645	248.227	130.677	1.4055	0.26335	-130.677	1.04224e+30
																437	253.329	0.992851	1.7127	0.00760913	1.75542	248.944	130.983	1.40312	0.266318	-130.983	1.10012e+30
																438	254.323	0.995195	1.71395	0.00755167	1.75435	249.665	131.292	1.40067	0.269408	-131.292	1.16107e+30
																439	255.319	0.997566	1.71523	0.0074928	1.75325	250.392	131.605	1.39815	0.272624	-131.605	1.22525e+30
																440	256.318	0.999966	1.71656	0.00743252	1.75212	251.125	131.922	1.39556	0.275972	-131.922	1.29282e+30
																441	257.319	1.00239	1.71793	0.00737084	1.75095	251.863	132.242	1.3929	0.279457	-132.242	1.36395e+30
																442	258.323	1.00485	1.71934	0.00730777	1.74976	252.606	132.566	1.39017	0.283082	-132.566	1.43882e+30
																443	259.329	1.00734	1.72079	0.00724332	1.74853	253.355	132.894	1.38736	0.286853	-132.894	1.51762e+30
																444	260.337	1.00986	1.72229	0.00717751	1.74727	254.11	133.227	1.38448	0.290777	-133.227	1.60053e+30
																445	261.349	1.01241	1.72383	0.00711034	1.74598	254.871	133.563	1.38153	0.294857	-133.563	1.68778e+30
																446	262.362	1.01499	1.72542	0.00704183	1.74466	255.638	133.904	1.37851	0.299101	-133.904	1.77957e+30
																447	263.379	1.0176	1.72705	0.00697201	1.7433	256.411	134.249	1.37541	0.303513	-134.249	1.87613e+30
																448	264.398	1.02025	1.72873	0.00690088	1.74191	257.19	134.598	1.37224	0.308102	-134.598	1.97769e+30
																449	265.419	1.02293	1.73046	0.00682847	1.74048	257.975	134.952	1.369	0.312872	-134.952	2.08451e+30
																450	266.443	1.02565	1.73224	0.0067548	1.73902	258.766	135.31	1.36568	0.317831	-135.31	2.19684e+30

## Sheet: Fig2b_2d
Example of FC before CP determiantion			height_E	force_E		height_R	force_R		h_E_offset	h_R_offset																									hc(nm)	m	gamma		F_predict
height_E =	height loading		5099.01	0.147726		4096.28	251.762		-552.012	450.721																									50	1.2319	0.0914423		0.000711038
force_E =	force loading		5098.52	0.151784		4096.77	251.33		-551.523	450.233																													0.039701
height_R =	height unloading		5098.03	0.155258		4097.26	250.863		-551.034	449.744																													0.0910145
force_R =	force unloading		5097.54	0.158107		4097.74	250.363		-550.544	449.255																													0.148783
			5097.06	0.159976		4098.23	249.823		-550.055	448.766																													0.21121
			5096.57	0.159812		4098.72	249.226		-549.566	448.278																													0.27736
Paper3_C2_Zone3_250nN-2022.10.28-14.52.18.426			5096.08	0.156934		4099.21	248.551		-549.077	447.789																													0.346673
			5095.59	0.150276		4099.7	247.787		-548.588	447.301																													0.418652
			5095.1	0.139938		4100.19	246.953		-548.099	446.812																													0.493078
contact displacement offset (nm)	4547		5094.61	0.127397		4100.68	246.094		-547.609	446.323																													0.569687
			5094.12	0.115253		4101.17	245.263		-547.12	445.834																													0.648291
			5093.63	0.106663		4101.65	244.505		-546.631	445.346																													0.728767
			5093.14	0.104325		4102.14	243.822		-546.142	444.857																													0.810853
			5092.65	0.109363		4102.63	243.176		-545.652	444.368																													0.894639
			5092.16	0.120013		4103.12	242.516		-545.163	443.88																													0.979896
			5091.67	0.133649		4103.61	241.811		-544.674	443.391																													1.06657
			5091.19	0.145976		4104.1	241.064		-544.185	442.902																													1.15463
			5090.7	0.154226		4104.59	240.311		-543.696	442.414																													1.24387
			5090.21	0.157273		4105.08	239.596		-543.207	441.925																													1.33444
			5089.72	0.156371		4105.56	238.946		-542.717	441.436																													1.42614
			5089.23	0.153493		4106.05	238.349		-542.228	440.948																													1.51897
			5088.74	0.1508		4106.54	237.763		-541.739	440.459																													1.61292
			5088.25	0.14984		4107.03	237.136		-541.25	439.97																													1.70779
			5087.76	0.151097		4107.52	236.437		-540.761	439.482																													1.80378
			5087.27	0.155296		4108.01	235.678		-540.272	438.993																													1.90071
			5086.78	0.162778		4108.5	234.899		-539.783	438.504																													1.99857
			5086.29	0.174779		4108.98	234.15		-539.293	438.016																													2.09739
			5085.8	0.190758		4109.47	233.456		-538.804	437.527																													2.19697
			5085.31	0.208927		4109.96	232.808		-538.315	437.038																													2.29753
			5084.83	0.226314		4110.45	232.176		-537.826	436.55																													2.39888
			5084.34	0.239067		4110.94	231.533		-537.337	436.061																													2.50105
			5083.85	0.24419		4111.43	230.879		-536.848	435.572																													2.60405
			5083.36	0.240886		4111.92	230.239		-536.358	435.083																													2.70769
			5082.87	0.230945		4112.41	229.643		-535.869	434.595																													2.81222
			5082.38	0.216641		4112.89	229.098		-535.38	434.106																													2.91744
			5081.89	0.200903		4113.38	228.581		-534.891	433.617																													3.02338
			5081.4	0.18549		4113.87	228.054		-534.402	433.128																													3.13007
			5080.91	0.171627		4114.36	227.483		-533.913	432.64																													3.23731
			5080.42	0.159498		4114.85	226.865		-533.424	432.151																													3.34536
			5079.93	0.149372		4115.34	226.223		-532.935	431.662																													3.45402
			5079.45	0.141321		4115.83	225.587		-532.446	431.174																													3.56334
			5078.96	0.135104		4116.31	224.976		-531.956	430.685																													3.67333
			5078.47	0.130349		4116.8	224.387		-531.467	430.197																													3.78381
			5077.98	0.125894		4117.29	223.799		-530.978	429.708																													3.89504
			5077.49	0.121552		4117.78	223.2		-530.489	429.22																													4.00682
			5077	0.117168		4118.27	222.591		-530	428.731																													4.1192
			5076.51	0.113223		4118.76	221.994		-529.511	428.242																													4.2322
			5076.02	0.10999		4119.25	221.439		-529.022	427.753																													4.34563
			5075.53	0.106785		4119.74	220.942		-528.533	427.265																													4.45976
			5075.04	0.103282		4120.22	220.494		-528.044	426.776																													4.5744
			5074.56	0.099025		4120.71	220.062		-527.555	426.287																													4.68958
			5074.07	0.0938159		4121.2	219.593		-527.065	425.799																													4.8053
			5073.58	0.0882522		4121.69	219.049		-526.577	425.31																													4.92149
			5073.09	0.0836826		4122.18	218.42		-526.087	424.822																													5.0383
			5072.6	0.0812454		4122.67	217.735		-525.599	424.333																													5.15558
			5072.11	0.0817206		4123.16	217.048		-525.109	423.844																													5.27336
			5071.62	0.0851234		4123.64	216.411		-524.62	423.356																													5.39163
			5071.13	0.0916105		4124.13	215.843		-524.131	422.867																													5.51035
			5070.64	0.10003		4124.62	215.328		-523.642	422.378																													5.62965
			5070.15	0.109031		4125.11	214.826		-523.153	421.89																													5.74937
			5069.66	0.117067		4125.6	214.3		-522.664	421.401																													5.86957
			5069.18	0.123213		4126.09	213.734		-522.175	420.912																													5.99024
			5068.69	0.127696		4126.58	213.146		-521.686	420.423																													6.11131
			5068.2	0.131752		4127.06	212.567		-521.197	419.935																													6.23304
			5067.71	0.136817		4127.55	212.024		-520.708	419.446																													6.35496
			5067.22	0.143688		4128.04	211.523		-520.219	418.958																													6.4774
			5066.73	0.151155		4128.53	211.048		-519.73	418.469																													6.60031
			5066.24	0.156846		4129.02	210.567		-519.241	417.98																													6.72362
			5065.75	0.157137		4129.51	210.05		-518.752	417.492																													6.84741
			5065.26	0.149682		4130	209.482		-518.263	417.003																													6.97162
			5064.77	0.134043		4130.49	208.868		-517.774	416.514																													7.09638
			5064.28	0.112108		4130.97	208.235		-517.285	416.025																													7.22122
			5063.8	0.0873303		4131.46	207.619		-516.796	415.537																													7.34678
			5063.31	0.0633629		4131.95	207.051		-516.307	415.048																													7.47248
			5062.82	0.0429483		4132.44	206.537		-515.818	414.56																													7.59874
			5062.33	0.02755		4132.93	206.062		-515.329	414.071																													7.72534
			5061.84	0.0170403		4133.42	205.592		-514.84	413.582																													7.85236
			5061.35	0.0105949		4133.91	205.101		-514.351	413.094																													7.9799
			5060.86	0.00687798		4134.4	204.586		-513.862	412.605																													8.10756
			5060.37	0.0049807		4134.88	204.062		-513.373	412.117																													8.23586
			5059.88	0.00340962		4135.37	203.549		-512.884	411.628																													8.36428
			5059.39	0.0012701		4135.86	203.052		-512.394	411.139																													8.49328
			5058.91	-0.00226208		4136.35	202.551		-511.906	410.65																													8.62247
			5058.42	-0.00649059		4136.84	202.015		-511.417	410.162																													8.75215
			5057.93	-0.0108186		4137.33	201.426		-510.928	409.673																													8.8823
			5057.44	-0.0142655		4137.82	200.794		-510.439	409.184																													9.01255
			5056.95	-0.016064		4138.3	200.162		-509.95	408.696																													9.14336
			5056.46	-0.0164413		4138.79	199.578		-509.461	408.207																													9.27434
			5055.97	-0.0167199		4139.28	199.071		-508.972	407.719																													9.40594
			5055.48	-0.0187315		4139.77	198.636		-508.483	407.23																													9.53762
			5054.99	-0.0240684		4140.26	198.237		-507.994	406.741																													9.66972
			5054.51	-0.0331713		4140.75	197.826		-507.505	406.252																													9.80227
			5054.02	-0.0455426		4141.24	197.366		-507.016	405.764																													9.93497
			5053.53	-0.0597898		4141.72	196.847		-506.527	405.275																													10.0683
			5053.04	-0.0736532		4142.21	196.29		-506.038	404.786																													10.2016
			5052.55	-0.0848167		4142.7	195.73		-505.549	404.298																													10.3356
			5052.06	-0.0914468		4143.19	195.196		-505.06	403.809																													10.4695
			5051.57	-0.0928616		4143.68	194.699		-504.571	403.321																													10.6041
			5051.08	-0.0902837		4144.17	194.223		-504.083	402.832																													10.7389
			5050.59	-0.0851046		4144.66	193.746		-503.593	402.343																													10.8739
			5050.1	-0.0800677		4145.15	193.252		-503.104	401.855																													11.0094
			5049.62	-0.0763381		4145.63	192.746		-502.615	401.366																													11.145
			5049.13	-0.0744844		4146.12	192.248		-502.127	400.877																													11.2812
			5048.64	-0.0731713		4146.61	191.779		-501.638	400.389																													11.4174
			5048.15	-0.0710049		4147.1	191.344		-501.149	399.9																													11.5542
			5047.66	-0.0672612		4147.59	190.924		-500.66	399.412																													11.6911
			5047.17	-0.0625795		4148.08	190.486		-500.171	398.923																													11.8284
			5046.68	-0.0581542		4148.57	190.004		-499.682	398.435																													11.9659
			5046.19	-0.0550926		4149.05	189.471		-499.193	397.946																													12.1037
			5045.7	-0.054262		4149.54	188.905		-498.704	397.457																													12.242
			5045.22	-0.0553641		4150.03	188.331		-498.215	396.968																													12.3803
			5044.73	-0.057348		4150.52	187.776		-497.726	396.48																													12.5191
			5044.24	-0.0591038		4151.01	187.258		-497.237	395.991																													12.6582
			5043.75	-0.0602628		4151.5	186.78		-496.748	395.502																													12.7975
			5043.26	-0.0609676		4151.99	186.335		-496.26	395.014																													12.9371
			5042.77	-0.0616719		4152.48	185.911		-495.771	394.525																													13.077
			5042.28	-0.0633993		4152.96	185.495		-495.282	394.037																													13.2172
			5041.79	-0.0658663		4153.45	185.076		-494.793	393.548																													13.3575
			5041.3	-0.069029		4153.94	184.651		-494.304	393.059																													13.4984
			5040.82	-0.0713681		4154.43	184.215		-493.815	392.571																													13.6394
			5040.33	-0.0718734		4154.92	183.765		-493.326	392.082																													13.7807
			5039.84	-0.0692664		4155.41	183.291		-492.837	391.594																													13.9222
			5039.35	-0.0641022		4155.9	182.784		-492.348	391.105																													14.0641
			5038.86	-0.0573884		4156.38	182.243		-491.859	390.617																													14.2062
			5038.37	-0.0508599		4156.87	181.678		-491.37	390.128																													14.3485
			5037.88	-0.0455956		4157.36	181.112		-490.882	389.639																													14.4912
			5037.39	-0.0424351		4157.85	180.57		-490.393	389.15																													14.634
			5036.9	-0.0412351		4158.34	180.065		-489.904	388.662																													14.7772
			5036.41	-0.0406894		4158.83	179.591		-489.415	388.173																													14.9207
			5035.93	-0.0398873		4159.32	179.134		-488.926	387.684																													15.0643
			5035.44	-0.0378068		4159.8	178.68		-488.437	387.196																													15.2083
			5034.95	-0.0342335		4160.29	178.226		-487.949	386.707																													15.3525
			5034.46	-0.0294104		4160.78	177.777		-487.46	386.219																													15.4969
			5033.97	-0.0238334		4161.27	177.339		-486.971	385.73																													15.6417
			5033.48	-0.0182429		4161.76	176.907		-486.482	385.241																													15.7866
			5032.99	-0.0124527		4162.25	176.46		-485.993	384.753
			5032.5	-0.00613744		4162.74	175.978		-485.504	384.264
			5032.02	0.00141485		4163.22	175.452		-485.016	383.776
			5031.53	0.0103023		4163.71	174.898		-484.527	383.287
			5031.04	0.0196161		4164.2	174.347		-484.038	382.798
			5030.55	0.0283479		4164.69	173.835		-483.549	382.31
			5030.06	0.0359137		4165.18	173.386		-483.06	381.821
			5029.57	0.0426276		4165.67	172.998		-482.571	381.332
			5029.08	0.0497245		4166.16	172.648		-482.082	380.844
			5028.59	0.0578161		4166.65	172.304		-481.593	380.355
			5028.1	0.0661926		4167.13	171.936		-481.105	379.867
			5027.62	0.0731332		4167.62	171.529		-480.616	379.378
			5027.13	0.0762226		4168.11	171.084		-480.127	378.89
			5026.64	0.074481		4168.6	170.611		-479.638	378.401
			5026.15	0.068916		4169.09	170.119		-479.149	377.912
			5025.66	0.0620437		4169.58	169.607		-478.66	377.423
			5025.17	0.0566925		4170.06	169.068		-478.172	376.935
			5024.68	0.0544671		4170.55	168.503		-477.683	376.446
			5024.19	0.0555243		4171.04	167.928		-477.194	375.958
			5023.71	0.0579032		4171.53	167.375		-476.705	375.469
			5023.22	0.0593022		4172.02	166.878		-476.217	374.98
			5022.73	0.0580573		4172.51	166.451		-475.728	374.492
			5022.24	0.0531745		4173	166.079		-475.239	374.003
			5021.75	0.0453358		4173.48	165.724		-474.75	373.515
			5021.26	0.036574		4173.97	165.346		-474.261	373.026
			5020.77	0.02892		4174.46	164.929		-473.772	372.538
			5020.28	0.0242929		4174.95	164.485		-473.283	372.049
			5019.8	0.0227354		4175.44	164.04		-472.795	371.56
			5019.31	0.0234658		4175.93	163.616		-472.306	371.071
			5018.82	0.0241401		4176.42	163.218		-471.817	370.583
			5018.33	0.0219431		4176.91	162.828		-471.328	370.095
			5017.84	0.0152128		4177.39	162.431		-470.84	369.606
			5017.35	0.00365083		4177.88	162.018		-470.351	369.117
			5016.86	-0.0111654		4178.37	161.6		-469.862	368.628
			5016.37	-0.0259817		4178.86	161.194		-469.373	368.14
			5015.88	-0.0378278		4179.35	160.814		-468.885	367.651
			5015.4	-0.043947		4179.84	160.456		-468.396	367.163
			5014.91	-0.043486		4180.33	160.103		-467.907	366.674
			5014.42	-0.0366591		4180.81	159.731		-467.418	366.186
			5013.93	-0.0247874		4181.3	159.32		-466.929	365.697
			5013.44	-0.00970396		4181.79	158.863		-466.44	365.208
			5012.95	0.00772422		4182.28	158.367		-465.952	364.72
			5012.46	0.0260193		4182.77	157.851		-465.463	364.231
			5011.97	0.0430922		4183.26	157.337		-464.974	363.742
			5011.49	0.0567118		4183.75	156.84		-464.485	363.254
			5011	0.0641924		4184.23	156.365		-463.997	362.766
			5010.51	0.0637149		4184.72	155.91		-463.508	362.277
			5010.02	0.0545688		4185.21	155.465		-463.019	361.788
			5009.53	0.0383741		4185.7	155.028		-462.53	361.3
			5009.04	0.0176177		4186.19	154.599		-462.042	360.811
			5008.55	-0.00478711		4186.68	154.181		-461.553	360.322
			5008.06	-0.0261972		4187.17	153.781		-461.064	359.834
			5007.58	-0.0449214		4187.65	153.397		-460.575	359.345
			5007.09	-0.0600645		4188.14	153.028		-460.087	358.856
			5006.6	-0.071257		4188.63	152.665		-459.598	358.368
			5006.11	-0.0789394		4189.12	152.297		-459.109	357.88
			5005.62	-0.0834386		4189.61	151.907		-458.621	357.391
			5005.13	-0.0849961		4190.1	151.477		-458.132	356.902
			5004.64	-0.0838109		4190.59	151.005		-457.643	356.414
			5004.15	-0.0787604		4191.07	150.508		-457.154	355.925
			5003.67	-0.0696313		4191.56	150.022		-456.666	355.436
			5003.18	-0.0554581		4192.05	149.589		-456.177	354.948
			5002.69	-0.0370209		4192.54	149.232		-455.688	354.459
			5002.2	-0.0163527		4193.03	148.94		-455.199	353.971
			5001.71	0.00336344		4193.52	148.671		-454.711	353.482
			5001.22	0.0196548		4194.01	148.372		-454.222	352.993
			5000.73	0.0302759		4194.49	148.012		-453.733	352.505
			5000.24	0.0347722		4194.98	147.589		-453.244	352.016
			4999.76	0.0346358		4195.47	147.128		-452.756	351.528
			4999.27	0.0319692		4195.96	146.659		-452.267	351.039
			4998.78	0.0283653		4196.45	146.2		-451.778	350.551
			4998.29	0.0245198		4196.94	145.75		-451.29	350.062
			4997.8	0.0191254		4197.43	145.304		-450.801	349.573
			4997.31	0.0108319		4197.91	144.857		-450.312	349.085
			4996.82	-0.00178229		4198.4	144.417		-449.824	348.596
			4996.33	-0.0179059		4198.89	143.997		-449.335	348.108
			4995.85	-0.0349249		4199.38	143.607		-448.846	347.619
			4995.36	-0.0492437		4199.87	143.247		-448.357	347.13
			4994.87	-0.0578072		4200.36	142.905		-447.868	346.642
			4994.38	-0.0585127		4200.85	142.562		-447.38	346.153
			4993.89	-0.0517569		4201.34	142.203		-446.891	345.665
			4993.4	-0.0386772		4201.82	141.822		-446.402	345.176
			4992.91	-0.0217038		4202.31	141.42		-445.913	344.688
			4992.43	-0.00346624		4202.8	141.005		-445.425	344.199
			4991.94	0.0132798		4203.29	140.587		-444.936	343.71
			4991.45	0.0260326		4203.78	140.168		-444.448	343.222
			4990.96	0.0329157		4204.27	139.746		-443.959	342.733
			4990.47	0.0333193		4204.76	139.322		-443.471	342.245
			4989.98	0.0284222		4205.24	138.901		-442.982	341.756
			4989.49	0.0206965		4205.73	138.497		-442.493	341.267
			4989	0.013142		4206.22	138.124		-442.005	340.779
			4988.52	0.00882761		4206.71	137.784		-441.516	340.291
			4988.03	0.00910264		4207.2	137.463		-441.027	339.802
			4987.54	0.0139968		4207.69	137.137		-440.538	339.313
			4987.05	0.0217332		4208.18	136.784		-440.05	338.824
			4986.56	0.0301227		4208.66	136.398		-439.561	338.336
			4986.07	0.0366937		4209.15	135.992		-439.072	337.848
			4985.58	0.0396979		4209.64	135.587		-438.583	337.359
			4985.1	0.0380687		4210.13	135.2		-438.095	336.87
			4984.61	0.0321769		4210.62	134.832		-437.606	336.382
			4984.12	0.0230734		4211.11	134.475		-437.117	335.893
			4983.63	0.0127613		4211.6	134.117		-436.629	335.405
			4983.14	0.00341625		4212.08	133.755		-436.14	334.916
			4982.65	-0.00263255		4212.57	133.388		-435.652	334.427
			4982.16	-0.00390586		4213.06	133.02		-435.163	333.939
			4981.67	0.000262949		4213.55	132.648		-434.675	333.45
			4981.19	0.00936357		4214.04	132.267		-434.186	332.962
			4980.7	0.0225285		4214.53	131.875		-433.697	332.473
			4980.21	0.0376965		4215.02	131.478		-433.208	331.984
			4979.72	0.0525099		4215.5	131.084		-432.72	331.496
			4979.23	0.064452		4215.99	130.698		-432.231	331.007
			4978.74	0.0712931		4216.48	130.321		-431.742	330.519
			4978.25	0.0716676		4216.97	129.943		-431.254	330.03
			4977.77	0.0658184		4217.46	129.553		-430.765	329.542
			4977.28	0.0562311		4217.95	129.15		-430.277	329.053
			4976.79	0.0465592		4218.44	128.737		-429.788	328.564
			4976.3	0.0397004		4218.92	128.33		-429.299	328.076
			4975.81	0.037816		4219.41	127.942		-428.81	327.588
			4975.32	0.0402227		4219.9	127.581		-428.322	327.099
			4974.83	0.0444064		4220.39	127.243		-427.833	326.61
			4974.35	0.0472678		4220.88	126.917		-427.345	326.122
			4973.86	0.0455539		4221.37	126.588		-426.856	325.633
			4973.37	0.0378282		4221.86	126.246		-426.368	325.145
			4972.88	0.0247173		4222.34	125.894		-425.879	324.656
			4972.39	0.00791088		4222.83	125.544		-425.39	324.167
			4971.9	-0.00977661		4223.32	125.21		-424.901	323.679
			4971.41	-0.0258434		4223.81	124.895		-424.413	323.19
			4970.92	-0.0378324		4224.3	124.585		-423.924	322.702
			4970.44	-0.0448042		4224.79	124.256		-423.435	322.213
			4969.95	-0.0470303		4225.27	123.887		-422.947	321.725
			4969.46	-0.0447509		4225.76	123.478		-422.458	321.236
			4968.97	-0.0379531		4226.25	123.051		-421.97	320.748
			4968.48	-0.0266078		4226.74	122.64		-421.481	320.259
			4967.99	-0.0105865		4227.23	122.271		-420.993	319.77
			4967.5	0.00939902		4227.72	121.947		-420.504	319.282
			4967.02	0.0309193		4228.21	121.649		-420.015	318.793
			4966.53	0.0497828		4228.69	121.348		-419.527	318.305
			4966.04	0.0611707		4229.18	121.021		-419.038	317.816
			4965.55	0.061489		4229.67	120.661		-418.55	317.328
			4965.06	0.0491164		4230.16	120.28		-418.061	316.839
			4964.57	0.0264409		4230.65	119.897		-417.572	316.351
			4964.08	-0.00217412		4231.14	119.528		-417.083	315.862
			4963.6	-0.031415		4231.63	119.177		-416.595	315.373
			4963.11	-0.0563927		4232.11	118.838		-416.107	314.885
			4962.62	-0.0745485		4232.6	118.497		-415.618	314.396
			4962.13	-0.08496		4233.09	118.142		-415.129	313.908
			4961.64	-0.0885219		4233.58	117.774		-414.641	313.419
			4961.15	-0.0857032		4234.07	117.407		-414.152	312.931
			4960.66	-0.076702		4234.56	117.057		-413.663	312.442
			4960.18	-0.0621024		4235.05	116.736		-413.175	311.954
			4959.69	-0.0426854		4235.53	116.432		-412.686	311.465
			4959.2	-0.020326		4236.02	116.117		-412.198	310.977
			4958.71	0.00197583		4236.51	115.765		-411.709	310.488
			4958.22	0.0211513		4237	115.369		-411.22	309.999
			4957.73	0.034813		4237.49	114.953		-410.732	309.511
			4957.24	0.0413414		4237.98	114.562		-410.243	309.023
			4956.75	0.0404938		4238.47	114.233		-409.755	308.534
			4956.27	0.0329102		4238.95	113.973		-409.266	308.045
			4955.78	0.0204523		4239.44	113.749		-408.778	307.557
			4955.29	0.00577818		4239.93	113.508		-408.289	307.068
			4954.8	-0.00831397		4240.42	113.212		-407.8	306.58
			4954.31	-0.0188392		4240.91	112.85		-407.312	306.091
			4953.82	-0.0238648		4241.4	112.448		-406.824	305.602
			4953.33	-0.0228075		4241.89	112.043		-406.335	305.114
			4952.85	-0.0162797		4242.37	111.664		-405.846	304.626
			4952.36	-0.00601446		4242.86	111.314		-405.357	304.137
			4951.87	0.0060698		4243.35	110.971		-404.869	303.648
			4951.38	0.0180546		4243.84	110.607		-404.381	303.16
			4950.89	0.028263		4244.33	110.208		-403.892	302.671
			4950.4	0.0352178		4244.82	109.781		-403.403	302.183
			4949.91	0.0379087		4245.31	109.353		-402.914	301.694
			4949.43	0.036251		4245.79	108.953		-402.426	301.206
			4948.94	0.0308843		4246.28	108.591		-401.938	300.717
			4948.45	0.0225476		4246.77	108.251		-401.449	300.229
			4947.96	0.0133013		4247.26	107.904		-400.96	299.74
			4947.47	0.0047805		4247.75	107.524		-400.472	299.251
			4946.98	-0.00131093		4248.24	107.112		-399.983	298.763
			4946.49	-0.00451756		4248.73	106.702		-399.495	298.274
			4946.01	-0.00469728		4249.21	106.335		-399.006	297.786
			4945.52	-0.00293011		4249.7	106.038		-398.517	297.297
			4945.03	-0.000850295		4250.19	105.796		-398.029	296.809
			4944.54	0.000135279		4250.68	105.566		-397.541	296.32
			4944.05	-0.000470763		4251.17	105.298		-397.052	295.832
			4943.56	-0.00209934		4251.66	104.971		-396.564	295.343
			4943.07	-0.00334487		4252.15	104.607		-396.075	294.854
			4942.59	-0.00335405		4252.63	104.255		-395.586	294.366
			4942.1	-0.00211268		4253.12	103.959		-395.098	293.878
			4941.61	-0.00108448		4253.61	103.731		-394.609	293.389
			4941.12	-0.00167631		4254.1	103.542		-394.121	292.9
			4940.63	-0.00502504		4254.59	103.344		-393.632	292.412
			4940.14	-0.0109886		4255.08	103.092		-393.144	291.924
			4939.65	-0.0180606		4255.57	102.771		-392.655	291.435
			4939.17	-0.0249052		4256.05	102.398		-392.167	290.946
			4938.68	-0.0309113		4256.54	102.006		-391.678	290.458
			4938.19	-0.0359512		4257.03	101.63		-391.19	289.97
			4937.7	-0.0410194		4257.52	101.284		-390.701	289.481
			4937.21	-0.0459875		4258.01	100.963		-390.212	288.992
			4936.72	-0.0513116		4258.5	100.645		-389.724	288.504
			4936.23	-0.0559251		4258.98	100.311		-389.235	288.015
			4935.75	-0.0593591		4259.47	99.9553		-388.747	287.527
			4935.26	-0.0613009		4259.96	99.5915		-388.258	287.038
			4934.77	-0.061708		4260.45	99.2433		-387.77	286.55
			4934.28	-0.0617456		4260.94	98.9292		-387.281	286.061
			4933.79	-0.0617832		4261.43	98.6485		-386.793	285.573
			4933.3	-0.0628725		4261.92	98.38		-386.304	285.084
			4932.82	-0.0647291		4262.4	98.0928		-385.815	284.595
			4932.33	-0.0665288		4262.89	97.7657		-385.327	284.107
			4931.84	-0.0673054		4263.38	97.4008		-384.838	283.618
			4931.35	-0.0660924		4263.87	97.023		-384.35	283.13
			4930.86	-0.0632168		4264.36	96.6633		-383.861	282.641
			4930.37	-0.0593891		4264.85	96.3413		-383.373	282.153
			4929.88	-0.0553197		4265.34	96.0556		-382.884	281.664
			4929.4	-0.0518188		4265.82	95.7885		-382.396	281.176
			4928.91	-0.049356		4266.31	95.5173		-381.907	280.687
			4928.42	-0.0476599		4266.8	95.2293		-381.419	280.199
			4927.93	-0.0474133		4267.29	94.9271		-380.931	279.71
			4927.44	-0.0492841		4267.78	94.6248		-380.442	279.222
			4926.95	-0.0541676		4268.27	94.3366		-379.953	278.733
			4926.47	-0.0615238		4268.76	94.0662		-379.465	278.245
			4925.98	-0.0695905		4269.24	93.802		-378.976	277.756
			4925.49	-0.0756535		4269.73	93.521		-378.488	277.267
			4925	-0.0773822		4270.22	93.2002		-377.999	276.779
			4924.51	-0.0741371		4270.71	92.8315		-377.511	276.291
			4924.02	-0.0669414		4271.2	92.43		-377.022	275.802
			4923.53	-0.0585662		4271.69	92.0304		-376.534	275.314
			4923.05	-0.052081		4272.18	91.6679		-376.045	274.825
			4922.56	-0.0498449		4272.66	91.3569		-375.557	274.336
			4922.07	-0.0530941		4273.15	91.0823		-375.068	273.848
			4921.58	-0.0622131		4273.64	90.8113		-374.58	273.359
			4921.09	-0.076419		4274.13	90.5152		-374.091	272.871
			4920.6	-0.0940496		4274.62	90.1908		-373.603	272.382
			4920.11	-0.112192		4275.11	89.8622		-373.114	271.894
			4919.63	-0.127634		4275.59	89.5625		-372.626	271.405
			4919.14	-0.137463		4276.08	89.3066		-372.137	270.917
			4918.65	-0.140002		4276.57	89.078		-371.649	270.428
			4918.16	-0.134909		4277.06	88.8391		-371.16	269.94
			4917.67	-0.12392		4277.55	88.5583		-370.672	269.451
			4917.18	-0.10986		4278.04	88.2314		-370.183	268.962
			4916.69	-0.0957722		4278.53	87.8859		-369.695	268.474
			4916.21	-0.0843701		4279.01	87.5628		-369.206	267.986
			4915.72	-0.0770607		4279.5	87.2897		-368.718	267.497
			4915.23	-0.0743556		4279.99	87.0623		-368.229	267.008
			4914.74	-0.0747058		4280.48	86.8485		-367.741	266.52
			4914.25	-0.0763926		4280.97	86.6078		-367.252	266.032
			4913.76	-0.0780502		4281.46	86.3174		-366.764	265.543
			4913.28	-0.0792815		4281.95	85.9844		-366.275	265.054
			4912.79	-0.0804418		4282.43	85.6405		-365.787	264.566
			4912.3	-0.0828526		4282.92	85.3225		-365.298	264.078
			4911.81	-0.0873098		4283.41	85.0493		-364.81	263.589
			4911.32	-0.0939561		4283.9	84.8105		-364.321	263.1
			4910.83	-0.102065		4284.39	84.5723		-363.833	262.612
			4910.34	-0.110374		4284.88	84.3		-363.344	262.123
			4909.86	-0.117787		4285.37	83.9799		-362.856	261.635
			4909.37	-0.122699		4285.85	83.6308		-362.367	261.146
			4908.88	-0.1244		4286.34	83.2923		-361.879	260.658
			4908.39	-0.121751		4286.83	83.0017		-361.391	260.169
			4907.9	-0.114669		4287.32	82.7701		-360.902	259.681
			4907.41	-0.103225		4287.81	82.5739		-360.413	259.192
			4906.93	-0.0888957		4288.3	82.3711		-359.925	258.704
			4906.44	-0.0736993		4288.78	82.1257		-359.436	258.215
			4905.95	-0.0604355		4289.27	81.8286		-358.948	257.727
			4905.46	-0.0523161		4289.76	81.5001		-358.46	257.238
			4904.97	-0.0515011		4290.25	81.173		-357.971	256.75
			4904.48	-0.05873		4290.74	80.8708		-357.483	256.261
			4903.99	-0.0732059		4291.23	80.5945		-356.994	255.773
			4903.51	-0.0925844		4291.72	80.3262		-356.506	255.284
			4903.02	-0.113626		4292.2	80.0433		-356.017	254.796
			4902.53	-0.133559		4292.69	79.7354		-355.529	254.307
			4902.04	-0.150252		4293.18	79.4116		-355.041	253.819
			4901.55	-0.162625		4293.67	79.0953		-354.552	253.33
			4901.06	-0.170123		4294.16	78.8101		-354.063	252.842
			4900.57	-0.17306		4294.65	78.5671		-353.575	252.353
			4900.09	-0.172288		4295.14	78.3567		-353.086	251.865
			4899.6	-0.168559		4295.62	78.1526		-352.598	251.377
			4899.11	-0.163396		4296.11	77.9248		-352.109	250.888
			4898.62	-0.157821		4296.6	77.6548		-351.621	250.399
			4898.13	-0.152558		4297.09	77.3473		-351.132	249.911
			4897.64	-0.146954		4297.58	77.0262		-350.644	249.422
			4897.16	-0.139815		4298.07	76.7229		-350.156	248.934
			4896.67	-0.129749		4298.56	76.4575		-349.667	248.445
			4896.18	-0.115889		4299.04	76.2273		-349.179	247.957
			4895.69	-0.0989732		4299.53	76.0114		-348.69	247.468
			4895.2	-0.0813752		4300.02	75.7837		-348.202	246.98
			4894.71	-0.0664345		4300.51	75.53		-347.713	246.491
			4894.22	-0.0574198		4301	75.2529		-347.225	246.003
			4893.74	-0.0563923		4301.49	74.9677		-346.736	245.514
			4893.25	-0.0636632		4301.97	74.6883		-346.248	245.025
			4892.76	-0.0773006		4302.46	74.4172		-345.76	244.537
			4892.27	-0.094335		4302.95	74.1452		-345.271	244.049
			4891.78	-0.11134		4303.44	73.8592		-344.783	243.56
			4891.29	-0.125433		4303.93	73.5516		-344.294	243.072
			4890.81	-0.134594		4304.42	73.2265		-343.806	242.583
			4890.32	-0.138113		4304.91	72.8976		-343.317	242.095
			4889.83	-0.135906		4305.39	72.5798		-342.829	241.606
			4889.34	-0.129094		4305.88	72.2808		-342.34	241.118
			4888.85	-0.119525		4306.37	71.9965		-341.852	240.629
			4888.36	-0.109104		4306.86	71.7131		-341.364	240.141
			4887.88	-0.0996777		4307.35	71.4158		-340.875	239.652
			4887.39	-0.0920841		4307.84	71.0982		-340.386	239.164
			4886.9	-0.0869063		4308.32	70.77		-339.898	238.675
			4886.41	-0.0836192		4308.81	70.4529		-339.409	238.186
			4885.92	-0.0817952		4309.3	70.1697		-338.921	237.698
			4885.43	-0.0813496		4309.79	69.9301		-338.433	237.21
			4884.94	-0.082411		4310.28	69.7244		-337.944	236.721
			4884.46	-0.0850634		4310.77	69.5275		-337.456	236.233
			4883.97	-0.0891092		4311.26	69.3158		-336.967	235.744
			4883.48	-0.0941774		4311.74	69.0812		-336.479	235.256
			4882.99	-0.099942		4312.23	68.8345		-335.99	234.767
			4882.5	-0.105906		4312.72	68.5962		-335.502	234.279
			4882.01	-0.111614		4313.21	68.3803		-335.013	233.791
			4881.52	-0.116469		4313.7	68.1827		-334.525	233.302
			4881.04	-0.120103		4314.19	67.9834		-334.037	232.813
			4880.55	-0.122243		4314.68	67.7577		-333.548	232.325
			4880.06	-0.122424		4315.16	67.4891		-333.06	231.836
			4879.57	-0.12087		4315.65	67.1766		-332.571	231.348
			4879.08	-0.118293		4316.14	66.8319		-332.083	230.86
			4878.59	-0.115744		4316.63	66.4741		-331.595	230.371
			4878.11	-0.114503		4317.12	66.1221		-331.106	229.882
			4877.62	-0.11538		4317.61	65.7914		-330.618	229.394
			4877.13	-0.119311		4318.1	65.492		-330.129	228.905
			4876.64	-0.126184		4318.58	65.2256		-329.641	228.417
			4876.15	-0.135516		4319.07	64.9857		-329.152	227.928
			4875.66	-0.146098		4319.56	64.76		-328.664	227.44
			4875.18	-0.156567		4320.05	64.538		-328.175	226.952
			4874.69	-0.166411		4320.54	64.3143		-327.687	226.463
			4874.2	-0.175004		4321.03	64.0907		-327.199	225.974
			4873.71	-0.182772		4321.51	63.8704		-326.71	225.486
			4873.22	-0.189233		4322	63.6517		-326.222	224.998
			4872.73	-0.193208		4322.49	63.4248		-325.733	224.509
			4872.24	-0.192563		4322.98	63.1764		-325.245	224.021
			4871.76	-0.184459		4323.47	62.8982		-324.757	223.532
			4871.27	-0.167798		4323.96	62.5935		-324.268	223.043
			4870.78	-0.144261		4324.44	62.2762		-323.78	222.555
			4870.29	-0.117326		4324.93	61.9662		-323.291	222.067
			4869.8	-0.0918554		4325.42	61.6787		-322.802	221.578
			4869.31	-0.0714158		4325.91	61.4184		-322.314	221.089
			4868.83	-0.0575978		4326.4	61.1781		-321.826	220.601
			4868.34	-0.0507864		4326.89	60.9429		-321.337	220.113
			4867.85	-0.0502414		4327.38	60.7008		-320.849	219.624
			4867.36	-0.0559214		4327.86	60.448		-320.36	219.136
			4866.87	-0.0676687		4328.35	60.1939		-319.872	218.647
			4866.38	-0.0843621		4328.84	59.9554		-319.384	218.159
			4865.9	-0.103769		4329.33	59.7458		-318.895	217.67
			4865.41	-0.12194		4329.82	59.5656		-318.407	217.182
			4864.92	-0.13643		4330.31	59.3976		-317.918	216.693
			4864.43	-0.145435		4330.8	59.2157		-317.43	216.204
			4863.94	-0.149708		4331.28	58.9997		-316.942	215.716
			4863.45	-0.151025		4331.77	58.748		-316.453	215.228
			4862.97	-0.151276		4332.26	58.4787		-315.965	214.739
			4862.48	-0.151911		4332.75	58.2188		-315.476	214.251
			4861.99	-0.152873		4333.24	57.9891		-314.988	213.762
			4861.5	-0.153536		4333.73	57.7955		-314.499	213.274
			4861.01	-0.153147		4334.21	57.6271		-314.011	212.785
			4860.52	-0.151338		4334.7	57.4702		-313.523	212.297
			4860.03	-0.148917		4335.19	57.3135		-313.035	211.809
			4859.55	-0.147193		4335.68	57.1533		-312.546	211.32
			4859.06	-0.146933		4336.17	56.988		-312.057	210.831
			4858.57	-0.149372		4336.66	56.8147		-311.569	210.343
			4858.08	-0.154142		4337.15	56.6287		-311.081	209.854
			4857.59	-0.161015		4337.63	56.4257		-310.592	209.366
			4857.1	-0.170007		4338.12	56.2061		-310.104	208.878
			4856.62	-0.180915		4338.61	55.9745		-309.615	208.389
			4856.13	-0.193971		4339.1	55.7357		-309.127	207.901
			4855.64	-0.207068		4339.59	55.4918		-308.639	207.412
			4855.15	-0.217651		4340.08	55.2415		-308.15	206.924
			4854.66	-0.223217		4340.56	54.9824		-307.662	206.435
			4854.17	-0.221891		4341.05	54.7139		-307.173	205.947
			4853.69	-0.214283		4341.54	54.4394		-306.685	205.458
			4853.2	-0.202512		4342.03	54.1634		-306.197	204.97
			4852.71	-0.189447		4342.52	53.8918		-305.708	204.481
			4852.22	-0.176454		4343.01	53.6313		-305.22	203.993
			4851.73	-0.164114		4343.5	53.3892		-304.731	203.504
			4851.24	-0.151732		4343.98	53.17		-304.243	203.016
			4850.75	-0.139165		4344.47	52.9744		-303.755	202.528
			4850.27	-0.127393		4344.96	52.796		-303.266	202.039
			4849.78	-0.118507		4345.45	52.6221		-302.778	201.55
			4849.29	-0.114168		4345.94	52.4381		-302.289	201.062
			4848.8	-0.115784		4346.43	52.2329		-301.801	200.574
			4848.31	-0.122671		4346.91	52.0018		-301.312	200.085
			4847.82	-0.133566		4347.4	51.7478		-300.824	199.597
			4847.34	-0.145811		4347.89	51.4791		-300.336	199.108
			4846.85	-0.156777		4348.38	51.2086		-299.847	198.619
			4846.36	-0.164944		4348.87	50.9486		-299.359	198.131
			4845.87	-0.169288		4349.36	50.708		-298.87	197.643
			4845.38	-0.169851		4349.85	50.486		-298.382	197.154
			4844.89	-0.168141		4350.33	50.2703		-297.894	196.666
			4844.41	-0.165721		4350.82	50.0418		-297.405	196.177
			4843.92	-0.164196		4351.31	49.7855		-296.917	195.689
			4843.43	-0.164106		4351.8	49.5011		-296.428	195.2
			4842.94	-0.165707		4352.29	49.2085		-295.94	194.712
			4842.45	-0.167706		4352.78	48.9396		-295.452	194.223
			4841.96	-0.169023		4353.27	48.722		-294.963	193.735
			4841.48	-0.168663		4353.75	48.5635		-294.475	193.247
			4840.99	-0.165986		4354.24	48.4465		-293.986	192.758
			4840.5	-0.161491		4354.73	48.3367		-293.498	192.27
			4840.01	-0.156144		4355.22	48.198		-293.01	191.781
			4839.52	-0.150625		4355.71	48.0106		-292.521	191.292
			4839.03	-0.14603		4356.2	47.7766		-292.033	190.804
			4838.54	-0.142387		4356.68	47.5162		-291.544	190.316
			4838.06	-0.1392		4357.17	47.2551		-291.056	189.827
			4837.57	-0.13577		4357.66	47.0108		-290.567	189.338
			4837.08	-0.13038		4358.15	46.7851		-290.079	188.85
			4836.59	-0.121707		4358.64	46.5643		-289.591	188.362
			4836.1	-0.108812		4359.13	46.3298		-289.103	187.873
			4835.61	-0.0917692		4359.61	46.0701		-288.614	187.385
			4835.13	-0.0721106		4360.1	45.7914		-288.125	186.896
			4834.64	-0.0521542		4360.59	45.5147		-287.637	186.408
			4834.15	-0.0348552		4361.08	45.2644		-287.149	185.919
			4833.66	-0.0220746		4361.57	45.0514		-286.661	185.431
			4833.17	-0.0146095		4362.06	44.8658		-286.172	184.942
			4832.68	-0.011876		4362.55	44.6804		-285.684	184.454
			4832.2	-0.0123264		4363.03	44.4675		-285.195	183.966
			4831.71	-0.0145809		4363.52	44.2143		-284.707	183.477
			4831.22	-0.0172766		4364.01	43.9309		-284.219	182.989
			4830.73	-0.0205407		4364.5	43.6417		-283.73	182.5
			4830.24	-0.0248558		4364.99	43.3701		-283.242	182.012
			4829.75	-0.0306068		4365.48	43.1251		-282.753	181.523
			4829.27	-0.038233		4365.97	42.8997		-282.265	181.035
			4828.78	-0.0471104		4366.45	42.6796		-281.777	180.546
			4828.29	-0.0551494		4366.94	42.4548		-281.288	180.058
			4827.8	-0.0609566		4367.43	42.2263		-280.8	179.57
			4827.31	-0.0633254		4367.92	42.0034		-280.311	179.081
			4826.82	-0.0623398		4368.41	41.7964		-279.823	178.593
			4826.33	-0.059067		4368.9	41.6064		-279.335	178.104
			4825.85	-0.0550693		4369.38	41.4232		-278.846	177.616
			4825.36	-0.0518953		4369.87	41.2293		-278.358	177.127
			4824.87	-0.0497309		4370.36	41.009		-277.869	176.639
			4824.38	-0.0482344		4370.85	40.7586		-277.381	176.15
			4823.89	-0.0473198		4371.34	40.4896		-276.893	175.662
			4823.4	-0.0463775		4371.83	40.225		-276.404	175.174
			4822.92	-0.0457472		4372.32	39.9876		-275.916	174.685
			4822.43	-0.0451886		4372.8	39.787		-275.427	174.196
			4821.94	-0.0448432		4373.29	39.6144		-274.939	173.708
			4821.45	-0.0442271		4373.78	39.4478		-274.451	173.22
			4820.96	-0.0433417		4374.27	39.2657		-273.962	172.731
			4820.47	-0.0411197		4374.76	39.0607		-273.474	172.243
			4819.99	-0.0372358		4375.25	38.8421		-272.985	171.754
			4819.5	-0.0317887		4375.73	38.6273		-272.497	171.266
			4819.01	-0.0255167		4376.22	38.4279		-272.009	170.777
			4818.52	-0.01943		4376.71	38.2411		-271.52	170.289
			4818.03	-0.0155745		4377.2	38.0521		-271.032	169.8
			4817.54	-0.0152569		4377.69	37.8464		-270.543	169.312
			4817.06	-0.019402		4378.18	37.6219		-270.055	168.824
			4816.57	-0.0278809		4378.66	37.3902		-269.567	168.335
			4816.08	-0.0394868		4379.15	37.169		-269.078	167.846
			4815.59	-0.0531248		4379.64	36.9698		-268.59	167.358
			4815.1	-0.0676007		4380.13	36.7894		-268.101	166.869
			4814.61	-0.0817503		4380.62	36.6122		-267.613	166.381
			4814.12	-0.0948057		4381.11	36.4187		-267.125	165.893
			4813.64	-0.10553		4381.6	36.1968		-266.636	165.404
			4813.15	-0.112759		4382.08	35.948		-266.148	164.916
			4812.66	-0.114986		4382.57	35.6856		-265.66	164.427
			4812.17	-0.1113		4383.06	35.4292		-265.172	163.939
			4811.68	-0.101305		4383.55	35.1928		-264.683	163.45
			4811.19	-0.0868478		4384.04	34.98		-264.194	162.962
			4810.71	-0.0702736		4384.53	34.7823		-263.706	162.473
			4810.22	-0.0556605		4385.02	34.5852		-263.218	161.985
			4809.73	-0.0468447		4385.5	34.3777		-262.73	161.497
			4809.24	-0.0463998		4385.99	34.16		-262.241	161.008
			4808.75	-0.0540835		4386.48	33.9445		-261.753	160.519
			4808.26	-0.0677351		4386.97	33.7482		-261.264	160.031
			4807.78	-0.0828653		4387.46	33.5808		-260.776	159.542
			4807.29	-0.0951107		4387.95	33.4388		-260.288	159.054
			4806.8	-0.101685		4388.43	33.3058		-259.799	158.566
			4806.31	-0.102008		4388.92	33.1619		-259.311	158.077
			4805.82	-0.0972143		4389.41	32.994		-258.822	157.589
			4805.33	-0.0893081		4389.9	32.8012		-258.334	157.1
			4804.85	-0.0799529		4390.39	32.5933		-257.846	156.612
			4804.36	-0.0700578		4390.88	32.3838		-257.357	156.124
			4803.87	-0.0600057		4391.36	32.1839		-256.869	155.635
			4803.38	-0.0496132		4391.85	31.9984		-256.38	155.146
			4802.89	-0.0388796		4392.34	31.8263		-255.892	154.658
			4802.4	-0.027918		4392.83	31.6619		-255.404	154.17
			4801.92	-0.0159055		4393.32	31.4969		-254.916	153.681
			4801.43	-0.00346661		4393.81	31.3247		-254.427	153.193
			4800.94	0.00846133		4394.3	31.1427		-253.938	152.704
			4800.45	0.0182001		4394.78	30.9546		-253.45	152.216
			4799.96	0.0239037		4395.27	30.7677		-252.962	151.728
			4799.47	0.0248176		4395.76	30.586		-252.474	151.239
			4798.98	0.0215108		4396.25	30.408		-251.985	150.75
			4798.5	0.0158457		4396.74	30.2275		-251.497	150.262
			4798.01	0.0105352		4397.23	30.0398		-251.008	149.774
			4797.52	0.00712901		4397.71	29.85		-250.52	149.285
			4797.03	0.00699193		4398.2	29.6723		-250.032	148.797
			4796.54	0.0096111		4398.69	29.5228		-249.543	148.309
			4796.06	0.0146745		4399.18	29.4073		-249.055	147.82
			4795.57	0.0209323		4399.67	29.3164		-248.566	147.332
			4795.08	0.0274453		4400.16	29.2299		-248.078	146.843
			4794.59	0.0327219		4400.65	29.1281		-247.59	146.355
			4794.1	0.0360949		4401.13	29.0033		-247.101	145.866
			4793.61	0.0368951		4401.62	28.8601		-246.613	145.378
			4793.12	0.035052		4402.11	28.7093		-246.124	144.889
			4792.64	0.0307932		4402.6	28.5584		-245.636	144.401
			4792.15	0.0256681		4403.09	28.4069		-245.148	143.912
			4791.66	0.0213239		4403.58	28.2506		-244.66	143.424
			4791.17	0.020092		4404.06	28.0862		-244.171	142.936
			4790.68	0.0236071		4404.55	27.9163		-243.682	142.447
			4790.19	0.0323369		4405.04	27.7493		-243.194	141.959
			4789.71	0.0448895		4405.53	27.5933		-242.706	141.47
			4789.22	0.058068		4406.02	27.4532		-242.218	140.982
			4788.73	0.0680768		4406.51	27.3268		-241.729	140.493
			4788.24	0.0722165		4406.99	27.2057		-241.241	140.005
			4787.75	0.0697488		4407.48	27.0794		-240.752	139.516
			4787.26	0.0620367		4407.97	26.9392		-240.264	139.028
			4786.78	0.0516245		4408.46	26.7837		-239.776	138.54
			4786.29	0.0417814		4408.95	26.6202		-239.287	138.051
			4785.8	0.0348651		4409.44	26.461		-238.799	137.563
			4785.31	0.0319705		4409.93	26.3156		-238.31	137.074
			4784.82	0.032544		4410.41	26.1846		-237.822	136.586
			4784.33	0.0358026		4410.9	26.0582		-237.334	136.098
			4783.85	0.0404397		4411.39	25.9241		-236.845	135.609
			4783.36	0.0460012		4411.88	25.7757		-236.357	135.121
			4782.87	0.0526705		4412.37	25.6178		-235.868	134.632
			4782.38	0.0609456		4412.86	25.4635		-235.381	134.144
			4781.89	0.0698466		4413.35	25.3246		-234.892	133.655
			4781.4	0.078079		4413.83	25.2022		-234.404	133.167
			4780.92	0.0835546		4414.32	25.086		-233.915	132.678
			4780.43	0.0847669		4414.81	24.9613		-233.427	132.19
			4779.94	0.0816171		4415.3	24.8174		-232.939	131.702
			4779.45	0.0757808		4415.79	24.6534		-232.45	131.213
			4778.96	0.0701577		4416.28	24.4754		-231.962	130.725
			4778.47	0.0664111		4416.76	24.291		-231.473	130.236
			4777.98	0.065577		4417.25	24.1051		-230.985	129.748
			4777.5	0.0670877		4417.74	23.92		-230.497	129.259
			4777.01	0.0689544		4418.23	23.7377		-230.008	128.771
			4776.52	0.0691435		4418.72	23.5637		-229.52	128.282
			4776.03	0.0658652		4419.21	23.4055		-229.031	127.794
			4775.54	0.0582816		4419.69	23.2684		-228.543	127.306
			4775.05	0.0464767		4420.18	23.153		-228.055	126.817
			4774.57	0.0320003		4420.67	23.0529		-227.567	126.329
			4774.08	0.0174818		4421.16	22.9573		-227.078	125.84
			4773.59	0.00570537		4421.65	22.855		-226.589	125.352
			4773.1	-0.00126778		4422.14	22.7387		-226.101	124.864
			4772.61	-0.00242869		4422.63	22.6075		-225.613	124.375
			4772.12	0.000489556		4423.11	22.4683		-225.125	123.887
			4771.64	0.00551036		4423.6	22.331		-224.636	123.398
			4771.15	0.010517		4424.09	22.204		-224.148	122.91
			4770.66	0.0144584		4424.58	22.0895		-223.659	122.421
			4770.17	0.0172055		4425.07	21.9816		-223.171	121.933
			4769.68	0.0193273		4425.56	21.8705		-222.683	121.444
			4769.19	0.0214923		4426.04	21.75		-222.194	120.956
			4768.71	0.0235715		4426.53	21.6211		-221.706	120.467
			4768.22	0.0248975		4427.02	21.4913		-221.217	119.979
			4767.73	0.0260529		4427.51	21.3683		-220.73	119.491
			4767.24	0.0267117		4428	21.2555		-220.241	119.002
			4766.75	0.0274834		4428.49	21.1487		-219.752	118.513
			4766.26	0.0284541		4428.97	21.0386		-219.264	118.025
			4765.78	0.0299229		4429.46	20.9162		-218.775	117.537
			4765.29	0.0321015		4429.95	20.7765		-218.288	117.049
			4764.8	0.0348628		4430.44	20.6197		-217.799	116.56
			4764.31	0.0388184		4430.93	20.4504		-217.311	116.072
			4763.82	0.0443508		4431.42	20.277		-216.822	115.583
			4763.33	0.0508212		4431.91	20.11		-216.334	115.095
			4762.85	0.0583579		4432.39	19.959		-215.846	114.606
			4762.36	0.0657235		4432.88	19.8297		-215.357	114.118
			4761.87	0.0723075		4433.37	19.7198		-214.869	113.629
			4761.38	0.0771436		4433.86	19.6201		-214.38	113.141
			4760.89	0.0793939		4434.35	19.5207		-213.892	112.653
			4760.4	0.0788867		4434.84	19.4169		-213.404	112.164
			4759.91	0.0757647		4435.32	19.3111		-212.915	111.675
			4759.43	0.0713786		4435.81	19.2084		-212.427	111.187
			4758.94	0.0675887		4436.3	19.1102		-211.938	110.699
			4758.45	0.0659872		4436.79	19.0105		-211.45	110.211
			4757.96	0.067726		4437.28	18.8977		-210.962	109.722
			4757.47	0.0726189		4437.77	18.7646		-210.474	109.234
			4756.98	0.0796434		4438.26	18.6144		-209.985	108.745
			4756.5	0.0872932		4438.74	18.4621		-209.497	108.257
			4756.01	0.0940626		4439.23	18.327		-209.008	107.768
			4755.52	0.0992113		4439.72	18.223		-208.52	107.28
			4755.03	0.102342		4440.21	18.1517		-208.032	106.791
			4754.54	0.103186		4440.7	18.1034		-207.543	106.303
			4754.05	0.102337		4441.19	18.0633		-207.055	105.815
			4753.57	0.100196		4441.67	18.0178		-206.566	105.326
			4753.08	0.0976571		4442.16	17.9584		-206.078	104.838
			4752.59	0.0953451		4442.65	17.8831		-205.59	104.349
			4752.1	0.0934879		4443.14	17.7934		-205.101	103.861
			4751.61	0.0917017		4443.63	17.6915		-204.613	103.373
			4751.12	0.0895609		4444.12	17.5776		-204.124	102.884
			4750.64	0.0870499		4444.6	17.4509		-203.636	102.396
			4750.15	0.0847521		4445.09	17.3108		-203.148	101.907
			4749.66	0.0843877		4445.58	17.1605		-202.659	101.418
			4749.17	0.0879163		4446.07	17.008		-202.171	100.93
			4748.68	0.0968593		4446.56	16.8642		-201.683	100.442
			4748.19	0.111444		4447.05	16.7381		-201.194	99.9534
			4747.71	0.130463		4447.53	16.6322		-200.706	99.465
			4747.22	0.15113		4448.02	16.5392		-200.218	98.9766
			4746.73	0.170021		4448.51	16.4468		-199.729	98.488
			4746.24	0.183285		4449	16.3453		-199.241	97.9998
			4745.75	0.187694		4449.49	16.2328		-198.752	97.5114
			4745.26	0.182199		4449.98	16.1171		-198.264	97.023
			4744.78	0.16761		4450.47	16.0096		-197.776	96.5346
			4744.29	0.146511		4450.95	15.9191		-197.287	96.046
			4743.8	0.122385		4451.44	15.8463		-196.799	95.5578
			4743.31	0.09924		4451.93	15.7844		-196.311	95.0694
			4742.82	0.0799751		4452.42	15.7234		-195.822	94.5805
			4742.33	0.0664508		4452.91	15.6543		-195.334	94.0926
			4741.85	0.0590513		4453.4	15.5717		-194.846	93.6037
			4741.36	0.0575215		4453.88	15.4739		-194.357	93.1158
			4740.87	0.0605244		4454.37	15.3615		-193.869	92.627
			4740.38	0.0655026		4454.86	15.2359		-193.381	92.1385
			4739.89	0.0701403		4455.35	15.0991		-192.892	91.65
			4739.4	0.072589		4455.84	14.9537		-192.404	91.1617
			4738.92	0.0716981		4456.33	14.803		-191.915	90.6733
			4738.43	0.0685334		4456.81	14.6504		-191.427	90.185
			4737.94	0.0654121		4457.3	14.5		-190.939	89.6965
			4737.45	0.0649617		4457.79	14.3554		-190.45	89.208
			4736.96	0.0704088		4458.28	14.2197		-189.962	88.7197
			4736.47	0.0831184		4458.77	14.0932		-189.473	88.2313
			4735.98	0.102805		4459.26	13.9716		-188.985	87.743
			4735.5	0.126939		4459.75	13.8476		-188.497	87.2545
			4735.01	0.15241		4460.23	13.7133		-188.008	86.766
			4734.52	0.175734		4460.72	13.5647		-187.52	86.2777
			4734.03	0.193971		4461.21	13.4035		-187.032	85.7893
			4733.54	0.206169		4461.7	13.2372		-186.543	85.301
			4733.06	0.212497		4462.19	13.0763		-186.055	84.8125
			4732.57	0.213809		4462.68	12.9294		-185.567	84.3237
			4732.08	0.211185		4463.16	12.7996		-185.078	83.8357
			4731.59	0.205164		4463.65	12.6851		-184.59	83.347
			4731.1	0.196315		4464.14	12.5795		-184.101	82.859
			4730.61	0.184709		4464.63	12.4758		-183.613	82.37
			4730.12	0.171214		4465.12	12.3688		-183.125	81.8817
			4729.64	0.157391		4465.61	12.257		-182.636	81.3933
			4729.15	0.144549		4466.1	12.1426		-182.148	80.905
			4728.66	0.13472		4466.58	12.0295		-181.66	80.4165
			4728.17	0.12877		4467.07	11.9198		-181.171	79.928
			4727.68	0.126316		4467.56	11.8124		-180.683	79.4397
			4727.19	0.126278		4468.05	11.7041		-180.195	78.9513
			4726.71	0.126951		4468.54	11.5919		-179.706	78.463
			4726.22	0.126927		4469.03	11.4761		-179.218	77.9745
			4725.73	0.12551		4469.51	11.3591		-178.73	77.486
			4725.24	0.123199		4470	11.2442		-178.241	76.9977
			4724.75	0.12056		4470.49	11.1317		-177.753	76.5093
			4724.26	0.11866		4470.98	11.0173		-177.264	76.021
			4723.78	0.118323		4471.47	10.8963		-176.776	75.5325
			4723.29	0.121199		4471.96	10.7682		-176.288	75.044
			4722.8	0.127868		4472.44	10.6383		-175.799	74.5557
			4722.31	0.138843		4472.93	10.5159		-175.311	74.067
			4721.82	0.152931		4473.42	10.4079		-174.822	73.579
			4721.33	0.16672		4473.91	10.3154		-174.334	73.09
			4720.85	0.175962		4474.4	10.2328		-173.846	72.602
			4720.36	0.177231		4474.89	10.153		-173.357	72.1133
			4719.87	0.169022		4475.37	10.0706		-172.869	71.6253
			4719.38	0.152996		4475.86	9.98477		-172.381	71.1365
			4718.89	0.133177		4476.35	9.89603		-171.892	70.648
			4718.4	0.113684		4476.84	9.80323		-171.404	70.1597
			4717.92	0.09827		4477.33	9.70365		-170.916	69.6713
			4717.43	0.0883126		4477.82	9.59509		-170.427	69.183
			4716.94	0.0836707		4478.31	9.47911		-169.939	68.6945
			4716.45	0.0826377		4478.79	9.36243		-169.45	68.206
			4715.96	0.0833099		4479.28	9.25171		-168.962	67.7177
			4715.47	0.0847076		4479.77	9.15148		-168.474	67.2293
			4714.98	0.0861331		4480.26	9.06014		-167.985	66.741
			4714.5	0.0885817		4480.75	8.97179		-167.497	66.2525
			4714.01	0.0925652		4481.24	8.87887		-167.009	65.764
			4713.52	0.0986951		4481.72	8.77628		-166.52	65.2757
			4713.03	0.106515		4482.21	8.66207		-166.032	64.7873
			4712.54	0.114592		4482.7	8.53689		-165.544	64.299
			4712.05	0.121887		4483.19	8.40233		-165.055	63.8105
			4711.57	0.127703		4483.68	8.26117		-164.567	63.322
			4711.08	0.13244		4484.17	8.1165		-164.078	62.8337
			4710.59	0.137291		4484.65	7.97226		-163.59	62.3453
			4710.1	0.142724		4485.14	7.83263		-163.102	61.857
			4709.61	0.149279		4485.63	7.70072		-162.613	61.3685
			4709.12	0.156631		4486.12	7.5786		-162.125	60.88
			4708.64	0.163201		4486.61	7.46616		-161.636	60.3917
			4708.15	0.167341		4487.1	7.36154		-161.148	59.9033
			4707.66	0.167558		4487.59	7.26215		-160.66	59.4144
			4707.17	0.162576		4488.07	7.16446		-160.171	58.9265
			4706.68	0.152632		4488.56	7.06712		-159.683	58.4376
			4706.19	0.139364		4489.05	6.96995		-159.195	57.9497
			4705.71	0.126053		4489.54	6.87404		-158.706	57.461
			4705.22	0.116323		4490.03	6.7792		-158.218	56.973
			4704.73	0.113102		4490.52	6.68299		-157.73	56.484
			4704.24	0.117683		4491	6.58057		-157.241	55.9957
			4703.75	0.128302		4491.49	6.46888		-156.753	55.5073
			4703.26	0.142845		4491.98	6.35024		-156.265	55.019
			4702.78	0.158226		4492.47	6.2332		-155.776	54.531
			4702.29	0.172256		4492.96	6.12819		-155.288	54.042
			4701.8	0.184027		4493.45	6.04052		-154.799	53.554
			4701.31	0.193382		4493.93	5.96638		-154.311	53.0653
			4700.82	0.200692		4494.42	5.89304		-153.823	52.577
			4700.33	0.20567		4494.91	5.8055		-153.334	52.0885
			4699.85	0.207792		4495.4	5.69488		-152.846	51.6
			4699.36	0.206305		4495.89	5.56314		-152.357	51.1117
			4698.87	0.200582		4496.38	5.42053		-151.869	50.6233
			4698.38	0.190056		4496.86	5.27966		-151.381	50.135
			4697.89	0.175253		4497.35	5.15027		-150.892	49.6465
			4697.4	0.156954		4497.84	5.03408		-150.404	49.158
			4696.92	0.136651		4498.33	4.92802		-149.916	48.6697
			4696.43	0.116363		4498.82	4.82726		-149.427	48.1813
			4695.94	0.0976802		4499.31	4.72722		-148.939	47.693
			4695.45	0.0821806		4499.8	4.62527		-148.451	47.2045
			4694.96	0.070888		4500.28	4.52086		-147.962	46.716
			4694.47	0.0643696		4500.77	4.4136		-147.474	46.2277
			4693.99	0.0624839		4501.26	4.30328		-146.985	45.7393
			4693.5	0.0651321		4501.75	4.18909		-146.497	45.251
			4693.01	0.0712756		4502.24	4.06923		-146.009	44.7625
			4692.52	0.0797354		4502.73	3.94275		-145.52	44.274
			4692.03	0.0887779		4503.21	3.80976		-145.032	43.7857
			4691.54	0.0965989		4503.7	3.67289		-144.543	43.2973
			4691.06	0.101748		4504.19	3.53763		-144.055	42.809
			4690.57	0.103742		4504.68	3.409		-143.567	42.3205
			4690.08	0.103477		4505.17	3.29061		-143.078	41.832
			4689.59	0.10331		4505.66	3.18226		-142.59	41.3437
			4689.1	0.106484		4506.14	3.07948		-142.102	40.8553
			4688.61	0.115356		4506.63	2.97609		-141.613	40.367
			4688.12	0.131348		4507.12	2.86679		-141.125	39.8785
			4687.64	0.152797		4507.61	2.74834		-140.637	39.39
			4687.15	0.176363		4508.1	2.6214		-140.148	38.9012
			4686.66	0.197726		4508.59	2.49187		-139.66	38.4133
			4686.17	0.213121		4509.08	2.3682		-139.172	37.9244
			4685.68	0.220473		4509.56	2.25846		-138.683	37.4365
			4685.19	0.219554		4510.05	2.1663		-138.195	36.948
			4684.71	0.2117		4510.54	2.088		-137.706	36.4597
			4684.22	0.199441		4511.03	2.01353		-137.218	35.9713
			4683.73	0.185703		4511.52	1.933		-136.73	35.4825
			4683.24	0.172747		4512.01	1.84245		-136.241	34.9945
			4682.75	0.162378		4512.49	1.74687		-135.753	34.5057
			4682.26	0.154894		4512.98	1.65698		-135.264	34.0177
			4681.78	0.149825		4513.47	1.58157		-134.776	33.529
			4681.29	0.145979		4513.96	1.52154		-134.288	33.041
			4680.8	0.142075		4514.45	1.46832		-133.799	32.552
			4680.31	0.137845		4514.94	1.4111		-133.311	32.0637
			4679.82	0.132961		4515.42	1.34314		-132.822	31.5757
			4679.33	0.127878		4515.91	1.26608		-132.334	31.087
			4678.85	0.122283		4516.4	1.1879		-131.846	30.599
			4678.36	0.115979		4516.89	1.11792		-131.357	30.11
			4677.87	0.108579		4517.38	1.06062		-130.869	29.622
			4677.38	0.100299		4517.87	1.01443		-130.381	29.1333
			4676.89	0.0916634		4518.35	0.974551		-129.892	28.645
			4676.4	0.0837381		4518.84	0.935608		-129.404	28.1565
			4675.92	0.077575		4519.33	0.893981		-128.916	27.668
			4675.43	0.0735584		4519.82	0.84914		-128.427	27.1797
			4674.94	0.0726532		4520.31	0.802752		-127.939	26.6913
			4674.45	0.0749313		4520.8	0.756491		-127.45	26.2033
			4673.96	0.0801944		4521.29	0.710613		-126.962	25.7145
			4673.47	0.0875742		4521.77	0.664253		-126.474	25.226
			4672.98	0.0952382		4522.26	0.613999		-125.985	24.7377
			4672.5	0.101311		4522.75	0.556582		-125.497	24.2493
			4672.01	0.104598		4523.24	0.490625		-125.008	23.761
			4671.52	0.104759		4523.73	0.419225		-124.52	23.2725
			4671.03	0.102448		4524.22	0.348393		-124.032	22.784
			4670.54	0.0988141		4524.7	0.284127		-123.543	22.2957
			4670.05	0.09393		4525.19	0.228928		-123.055	21.8073
			4669.57	0.0875969		4525.68	0.17937		-122.566	21.319
			4669.08	0.079629		4526.17	0.127623		-122.078	20.8305
			4668.59	0.0697284		4526.66	0.067137		-121.59	20.342
			4668.1	0.0587485		4527.15	-0.0047032		-121.101	19.8537
			4667.61	0.0481516		4527.63	-0.0853832		-120.613	19.3653
			4667.12	0.0393594		4528.12	-0.169004		-120.125	18.877
			4666.64	0.0333675		4528.61	-0.250622		-119.636	18.3885
			4666.15	0.0309276		4529.1	-0.330421		-119.148	17.9
			4665.66	0.0315004		4529.59	-0.412464		-118.66	17.4117
			4665.17	0.0350013		4530.08	-0.50177		-118.171	16.9233
			4664.68	0.0409032		4530.56	-0.600995		-117.683	16.435
			4664.19	0.0487519		4531.05	-0.707951		-117.194	15.9465
			4663.71	0.0586619		4531.54	-0.815816		-116.706	15.458
			4663.22	0.0700634		4532.03	-0.915694		-116.218	14.9697
			4662.73	0.0821612		4532.52	-1.0003		-115.729	14.4813
			4662.24	0.093137		4533.01	-1.0676		-115.241	13.993
			4661.75	0.100147		4533.5	-1.12061		-114.752	13.5045
			4661.26	0.10072		4533.98	-1.16685		-114.264	13.016
			4660.78	0.0936055		4534.47	-1.21314		-113.776	12.5277
			4660.29	0.0798112		4534.96	-1.26289		-113.287	12.0393
			4659.8	0.0619809		4535.45	-1.31482		-112.799	11.551
			4659.31	0.0444924		4535.94	-1.36495		-112.31	11.0625
			4658.82	0.0310533		4536.43	-1.40976		-111.822	10.574
			4658.33	0.0240233		4536.91	-1.44886		-111.334	10.0857
			4657.85	0.0233178		4537.4	-1.4854		-110.845	9.5973
			4657.36	0.0275996		4537.89	-1.52218		-110.357	9.109
			4656.87	0.0336869		4538.38	-1.55884		-109.868	8.6205
			4656.38	0.038793		4538.87	-1.59242		-109.38	8.132
			4655.89	0.0405027		4539.36	-1.61926		-108.892	7.6437
			4655.4	0.0381203		4539.84	-1.63816		-108.403	7.1553
			4654.92	0.0321703		4540.33	-1.6529		-107.915	6.667
			4654.43	0.0242876		4540.82	-1.66974		-107.427	6.1785
			4653.94	0.0164767		4541.31	-1.69477		-106.938	5.69
			4653.45	0.0107683		4541.8	-1.73025		-106.45	5.2017
			4652.96	0.00852736		4542.29	-1.77359		-105.962	4.7133
			4652.47	0.010394		4542.77	-1.81965		-105.473	4.225
			4651.98	0.0164238		4543.26	-1.86264		-104.985	3.7365
			4651.5	0.0257647		4543.75	-1.89964		-104.497	3.248
			4651.01	0.0363426		4544.24	-1.92944		-104.008	2.7597
			4650.52	0.045314		4544.73	-1.95361		-103.52	2.2713
			4650.03	0.0488853		4545.22	-1.97363		-103.031	1.783
			4649.54	0.0441723		4545.71	-1.99032		-102.543	1.2945
			4649.05	0.0304206		4546.19	-2.00289		-102.055	0.806
			4648.57	0.00910935		4546.68	-2.01043		-101.566	0.3178
			4648.08	-0.016139		4547.17	-2.0136		-101.078	-0.1706
			4647.59	-0.040563		4547.66	-2.01463		-100.589	-0.659
			4647.1	-0.0600553		4548.15	-2.01743		-100.101	-1.1474
			4646.61	-0.072656		4548.64	-2.026		-99.6125	-1.636
			4646.12	-0.078137		4549.12	-2.04295		-99.124	-2.1242
			4645.64	-0.0776914		4549.61	-2.06732		-98.6357	-2.6126
			4645.15	-0.0737222		4550.1	-2.09642		-98.1473	-3.101
			4644.66	-0.0675219		4550.59	-2.12698		-97.6594	-3.5894
			4644.17	-0.0605251		4551.08	-2.15643		-97.1705	-4.078
			4643.68	-0.0534864		4551.57	-2.18345		-96.682	-4.5662
			4643.19	-0.0470871		4552.05	-2.20654		-96.194	-5.0546
			4642.71	-0.0423215		4552.54	-2.22481		-95.7053	-5.543
			4642.22	-0.0400149		4553.03	-2.23705		-95.2174	-6.0314
			4641.73	-0.0403652		4553.52	-2.24255		-94.7285	-6.52
			4641.24	-0.0429614		4554.01	-2.24142		-94.2406	-7.0082
			4640.75	-0.0464529		4554.5	-2.23469		-93.752	-7.4966
			4640.26	-0.0490342		4554.98	-2.22328		-93.2633	-7.985
			4639.78	-0.0495414		4555.47	-2.20795		-92.7754	-8.4734
			4639.29	-0.0462117		4555.96	-2.1898		-92.287	-8.962
			4638.8	-0.0389876		4556.45	-2.17069		-91.7986	-9.45
			4638.31	-0.0285951		4556.94	-2.15488		-91.31	-9.9386
			4637.82	-0.0166109		4557.43	-2.14608		-90.822	-10.427
			4637.33	-0.00519461		4557.92	-2.14723		-90.3334	-10.9154
			4636.85	0.00299522		4558.4	-2.15869		-89.845	-11.404
			4636.36	0.00655296		4558.89	-2.17837		-89.3566	-11.892
			4635.87	0.00557679		4559.38	-2.20303		-88.868	-12.3806
			4635.38	0.000166827		4559.87	-2.22924		-88.38	-12.869
			4634.89	-0.00781465		4560.36	-2.25426		-87.8914	-13.3574
			4634.4	-0.0169621		4560.85	-2.27603		-87.403	-13.846
			4633.91	-0.0263937		4561.33	-2.2936		-86.9146	-14.334
			4633.43	-0.0353273		4561.82	-2.305		-86.426	-14.8226
			4632.94	-0.0435226		4562.31	-2.30978		-85.938	-15.311
			4632.45	-0.0511772		4562.8	-2.30678		-85.4494	-15.7994
			4631.96	-0.058264		4563.29	-2.29275		-84.961	-16.288
			4631.47	-0.0657204		4563.78	-2.26108		-84.4726	-16.776
			4630.98	-0.0745403		4564.26	-2.20237		-83.984	-17.2646
			4630.5	-0.084853		4564.75	-2.10777		-83.496	-17.753
			4630.01	-0.097141		4565.24	-1.97289		-83.0074	-18.2414
			4629.52	-0.110139		4565.73	-1.80318		-82.519	-18.73
			4629.03	-0.121759		4566.22	-1.61272		-82.0306	-19.218
			4628.54	-0.129897		4566.71	-1.42239		-81.5422	-19.7066
			4628.05	-0.131882		4567.19	-1.25222		-81.054	-20.195
			4627.57	-0.126634		4567.68	-1.11531		-80.566	-20.6834
			4627.08	-0.114692		4568.17	-1.0162		-80.077	-21.172
			4626.59	-0.0974637		4568.66	-0.950661		-79.5886	-21.66
			4626.1	-0.077891		4569.15	-0.910832		-79.1007	-22.1486
			4625.61	-0.0598524		4569.64	-0.888298		-78.612	-22.637
			4625.12	-0.0468166		4570.13	-0.876253		-78.124	-23.1254
			4624.64	-0.0419373		4570.61	-0.870601		-77.635	-23.614
			4624.15	-0.0469209		4571.1	-0.869128		-77.147	-24.102
			4623.66	-0.0612979		4571.59	-0.870141		-76.6587	-24.5906
			4623.17	-0.0826518		4572.08	-0.872903		-76.17	-25.0785
			4622.68	-0.107673		4572.57	-0.877185		-75.682	-25.5674
			4622.19	-0.132296		4573.06	-0.882746		-75.1935	-26.056
			4621.7	-0.153607		4573.54	-0.888734		-74.705	-26.544
			4621.22	-0.17094		4574.03	-0.892675		-74.2167	-27.0326
			4620.73	-0.184691		4574.52	-0.891443		-73.7283	-27.521
			4620.24	-0.195302		4575.01	-0.882253		-73.24	-28.0094
			4619.75	-0.203455		4575.5	-0.863585		-72.7515	-28.4973
			4619.26	-0.208779		4575.99	-0.836319		-72.263	-28.986
			4618.77	-0.211261		4576.47	-0.803411		-71.7747	-29.4746
			4618.29	-0.210048		4576.96	-0.769196		-71.2863	-29.963
			4617.8	-0.206093		4577.45	-0.737937		-70.798	-30.4514
			4617.31	-0.200987		4577.94	-0.712632		-70.3095	-30.9393
			4616.82	-0.19598		4578.43	-0.695243		-69.821	-31.428
			4616.33	-0.191627		4578.92	-0.686507		-69.3327	-31.916
			4615.84	-0.18753		4579.4	-0.685716		-68.8443	-32.405
			4615.36	-0.182395		4579.89	-0.691491		-68.356	-32.8934
			4614.87	-0.175115		4580.38	-0.701897		-67.8675	-33.3813
			4614.38	-0.165446		4580.87	-0.714777		-67.379	-33.87
			4613.89	-0.155238		4581.36	-0.728367		-66.8907	-34.358
			4613.4	-0.146907		4581.85	-0.741773		-66.4023	-34.847
			4612.91	-0.143221		4582.34	-0.754382		-65.914	-35.335
			4612.43	-0.145277		4582.82	-0.765372		-65.4255	-35.8233
			4611.94	-0.15215		4583.31	-0.774884		-64.937	-36.312
			4611.45	-0.161525		4583.8	-0.781951		-64.4487	-36.8
			4610.96	-0.170772		4584.29	-0.785935		-63.9603	-37.289
			4610.47	-0.177503		4584.78	-0.786522		-63.472	-37.777
			4609.98	-0.180554		4585.27	-0.782391		-62.9835	-38.2653
			4609.49	-0.179639		4585.75	-0.772861		-62.495	-38.7537
			4609.01	-0.174831		4586.24	-0.757247		-62.0067	-39.242
			4608.52	-0.165505		4586.73	-0.735794		-61.5183	-39.731
			4608.03	-0.152071		4587.22	-0.71046		-61.03	-40.219
			4607.54	-0.135525		4587.71	-0.68409		-60.5415	-40.7073
			4607.05	-0.118552		4588.2	-0.659552		-60.053	-41.1957
			4606.56	-0.104138		4588.68	-0.63905		-59.5647	-41.684
			4606.08	-0.0948821		4589.17	-0.622201		-59.0763	-42.1725
			4605.59	-0.091367		4589.66	-0.607824		-58.588	-42.661
			4605.1	-0.0918174		4590.15	-0.594286		-58.0995	-43.1493
			4604.61	-0.0922955		4590.64	-0.580819		-57.611	-43.6377
			4604.12	-0.0895626		4591.13	-0.567195		-57.1228	-44.126
			4603.64	-0.0814297		4591.61	-0.554197		-56.635	-44.6145
			4603.15	-0.068237		4592.1	-0.542151		-56.146	-45.103
			4602.66	-0.052558		4592.59	-0.530161		-55.6576	-45.5913
			4602.17	-0.0380011		4593.08	-0.517789		-55.169	-46.0797
			4601.68	-0.0278643		4593.57	-0.505017		-54.6808	-46.568
			4601.19	-0.024492		4594.06	-0.493014		-54.193	-47.0565
			4600.7	-0.0275849		4594.55	-0.48489		-53.704	-47.545
			4600.22	-0.035695		4595.03	-0.483374		-53.216	-48.0333
			4599.73	-0.0466323		4595.52	-0.491067		-52.727	-48.5217
			4599.24	-0.0580108		4596.01	-0.508224		-52.2388	-49.01
			4598.75	-0.0675703		4596.5	-0.533297		-51.751	-49.4985
			4598.26	-0.0744576		4596.99	-0.562831		-51.262	-49.987
			4597.77	-0.0785033		4597.48	-0.593204		-50.774	-50.4753
			4597.28	-0.0797772		4597.96	-0.620608		-50.285	-50.9637
			4596.8	-0.078636		4598.45	-0.642184		-49.797	-51.452
			4596.31	-0.0754058		4598.94	-0.656272		-49.309	-51.9404
			4595.82	-0.0700859		4599.43	-0.661975		-48.8204	-52.429
			4595.33	-0.0626492		4599.92	-0.659791		-48.332	-52.9172
			4594.84	-0.0534924		4600.41	-0.650886		-47.843	-53.4056
			4594.36	-0.044791		4600.89	-0.636509		-47.3552	-53.894
			4593.87	-0.0396565		4601.38	-0.618722		-46.867	-54.3824
			4593.38	-0.0408452		4601.87	-0.599684		-46.3784	-54.871
			4592.89	-0.0500637		4602.36	-0.58147		-45.89	-55.3592
			4592.4	-0.0658895		4602.85	-0.565715		-45.4016	-55.8476
			4591.91	-0.0838192		4603.34	-0.553598		-44.9132	-56.336
			4591.43	-0.0985799		4603.82	-0.544792		-44.425	-56.8244
			4590.94	-0.105041		4604.31	-0.538771		-43.9364	-57.313
			4590.45	-0.101498		4604.8	-0.534128		-43.448	-57.8012
			4589.96	-0.0893995		4605.29	-0.530509		-42.9596	-58.2896
			4589.47	-0.0738485		4605.78	-0.528169		-42.4712	-58.778
			4588.98	-0.0598606		4606.27	-0.528132		-41.983	-59.2664
			4588.49	-0.0515138		4606.76	-0.53068		-41.4944	-59.755
			4588.01	-0.0505573		4607.24	-0.535317		-41.006	-60.243
			4587.52	-0.0552845		4607.73	-0.541361		-40.5177	-60.7316
			4587.03	-0.0625845		4608.22	-0.546681		-40.0293	-61.22
			4586.54	-0.0685338		4608.71	-0.550039		-39.541	-61.7084
			4586.05	-0.0709027		4609.2	-0.550243		-39.0525	-62.197
			4585.56	-0.0692214		4609.68	-0.547575		-38.564	-62.6848
			4585.08	-0.0647826		4610.17	-0.543573		-38.0757	-63.1736
			4584.59	-0.0599607		4610.66	-0.539456		-37.5873	-63.662
			4584.1	-0.0567441		4611.15	-0.537571		-37.099	-64.15
			4583.61	-0.0555744		4611.64	-0.539309		-36.6105	-64.639
			4583.12	-0.0560105		4612.13	-0.544941		-36.122	-65.1268
			4582.63	-0.0570713		4612.62	-0.554453		-35.6337	-65.6156
			4582.15	-0.0591702		4613.1	-0.566423		-35.1453	-66.1036
			4581.66	-0.0634852		4613.59	-0.57936		-34.657	-66.592
			4581.17	-0.0720074		4614.08	-0.592055		-34.1685	-67.081
			4580.68	-0.0864555		4614.57	-0.603328		-33.68	-67.5688
			4580.19	-0.106076		4615.06	-0.61267		-33.1917	-68.0576
			4579.7	-0.128794		4615.55	-0.620192		-32.7033	-68.5455
			4579.22	-0.151825		4616.03	-0.626236		-32.215	-69.034
			4578.73	-0.172256		4616.52	-0.631399		-31.7265	-69.5223
			4578.24	-0.189403		4617.01	-0.635866		-31.238	-70.0107
			4577.75	-0.203283		4617.5	-0.639907		-30.7497	-70.4996
			4577.26	-0.214932		4617.99	-0.642981		-30.2613	-70.9875
			4576.77	-0.224718		4618.48	-0.644804		-29.773	-71.476
			4576.28	-0.232615		4618.96	-0.645292		-29.2845	-71.9643
			4575.8	-0.237456		4619.45	-0.644373		-28.796	-72.4527
			4575.31	-0.237934		4619.94	-0.642985		-28.3077	-72.941
			4574.82	-0.233012		4620.43	-0.641455		-27.8193	-73.4295
			4574.33	-0.22316		4620.92	-0.64082		-27.331	-73.918
			4573.84	-0.210025		4621.41	-0.642076		-26.8425	-74.4063
			4573.35	-0.195965		4621.89	-0.64522		-26.354	-74.8947
			4572.87	-0.184009		4622.38	-0.65071		-25.8657	-75.383
			4572.38	-0.176089		4622.87	-0.658503		-25.3773	-75.8715
			4571.89	-0.172418		4623.36	-0.668114		-24.889	-76.36
			4571.4	-0.171646		4623.85	-0.678933		-24.4005	-76.8483
			4570.91	-0.171116		4624.34	-0.689013		-23.912	-77.3367
			4570.42	-0.167544		4624.82	-0.696222		-23.4237	-77.825
			4569.94	-0.158189		4625.31	-0.698061		-22.9353	-78.3135
			4569.45	-0.140705		4625.8	-0.691528		-22.447	-78.802
			4568.96	-0.115163		4626.29	-0.67502		-21.9585	-79.2903
			4568.47	-0.0837241		4626.78	-0.648521		-21.47	-79.7787
			4567.98	-0.0508784		4627.27	-0.613993		-20.9817	-80.267
			4567.49	-0.0220964		4627.76	-0.575444		-20.4933	-80.7555
			4567.01	-0.00286477		4628.24	-0.538117		-20.005	-81.244
			4566.52	0.00428831		4628.73	-0.507667		-19.5165	-81.7323
			4566.03	-0.000297418		4629.22	-0.488317		-19.028	-82.2207
			4565.54	-0.0130395		4629.71	-0.482339		-18.5397	-82.709
			4565.05	-0.0291929		4630.2	-0.489264		-18.0513	-83.1975
			4564.56	-0.0443657		4630.69	-0.506165		-17.563	-83.686
			4564.07	-0.056511		4631.17	-0.528907		-17.0745	-84.1743
			4563.59	-0.0651042		4631.66	-0.552474		-16.586	-84.6627
			4563.1	-0.0710251		4632.15	-0.572402		-16.0977	-85.151
			4562.61	-0.0756108		4632.64	-0.585736		-15.6093	-85.6395
			4562.12	-0.0789169		4633.13	-0.590871		-15.121	-86.128
			4561.63	-0.0802483		4633.62	-0.587962		-14.6325	-86.616
			4561.14	-0.0788229		4634.1	-0.578304		-14.144	-87.1047
			4560.66	-0.0739009		4634.59	-0.563401		-13.6557	-87.593
			4560.17	-0.0660948		4635.08	-0.545031		-13.1673	-88.0815
			4559.68	-0.0563837		4635.57	-0.524686		-12.679	-88.57
			4559.19	-0.0469433		4636.06	-0.504141		-12.1905	-89.058
			4558.7	-0.0393781		4636.55	-0.485132		-11.702	-89.5467
			4558.21	-0.0335757		4637.03	-0.469149		-11.2137	-90.0346
			4557.73	-0.0279581		4637.52	-0.456819		-10.7253	-90.523
			4557.24	-0.0201513		4638.01	-0.448255		-10.237	-91.012
			4556.75	-0.00776925		4638.5	-0.44256		-9.7485	-91.5
			4556.26	0.0103262		4638.99	-0.438586		-9.26	-91.9887
			4555.77	0.0336222		4639.48	-0.436232		-8.7717	-92.4766
			4555.28	0.0594625		4639.97	-0.43598		-8.2833	-92.965
			4554.8	0.0854585		4640.45	-0.438742		-7.795	-93.4534
			4554.31	0.110019		4640.94	-0.444246		-7.3065	-93.942
			4553.82	0.132293		4641.43	-0.452025		-6.818	-94.43
			4553.33	0.153628		4641.92	-0.459944		-6.3297	-94.9186
			4552.84	0.175006		4642.41	-0.465562		-5.8413	-95.407
			4552.35	0.197534		4642.9	-0.467244		-5.353	-95.8954
			4551.86	0.221456		4643.38	-0.463781		-4.8645	-96.384
			4551.38	0.24633		4643.87	-0.455941		-4.376	-96.872
			4550.89	0.271686		4644.36	-0.444364		-3.8878	-97.3606
			4550.4	0.297399		4644.85	-0.430229		-3.3994	-97.849
			4549.91	0.323693		4645.34	-0.414858		-2.911	-98.3374
			4549.42	0.349704		4645.83	-0.399145		-2.4226	-98.826
			4548.93	0.373639		4646.31	-0.383546		-1.934	-99.314
			4548.45	0.393056		4646.8	-0.368217		-1.4458	-99.8026
			4547.96	0.40551		4647.29	-0.353471		-0.9574	-100.291
			4547.47	0.411525		4647.78	-0.339833		-0.469	-100.779
			4546.98	0.414216		4648.27	-0.328753		0.0194	-101.268
			4546.49	0.41945		4648.76	-0.320757		0.508	-101.756
			4546	0.433893		4649.24	-0.316385		0.9962	-102.245
			4545.52	0.462277		4649.73	-0.314854		1.4846	-102.733
			4545.03	0.506023		4650.22	-0.31456		1.973	-103.221
			4544.54	0.563581		4650.71	-0.313429		2.4614	-103.71
			4544.05	0.630874		4651.2	-0.310463		2.95	-104.198
			4543.56	0.703852		4651.69	-0.305693		3.4382	-104.687
			4543.07	0.77977		4652.18	-0.299601		3.9266	-105.175
			4542.59	0.858361		4652.66	-0.293253		4.415	-105.663
			4542.1	0.940945		4653.15	-0.287005		4.9034	-106.152
			4541.61	1.02913		4653.64	-0.281922		5.392	-106.64
			4541.12	1.12253		4654.13	-0.278516		5.88	-107.128
			4540.63	1.21783		4654.62	-0.27764		6.3686	-107.617
			4540.14	1.30979		4655.1	-0.280074		6.857	-108.105
			4539.65	1.39428		4655.59	-0.285622		7.3454	-108.594
			4539.17	1.47225		4656.08	-0.293868		7.834	-109.082
			4538.68	1.54996		4656.57	-0.302854		8.322	-109.57
			4538.19	1.63659		4657.06	-0.311343		8.8106	-110.059
			4537.7	1.73905		4657.55	-0.317756		9.299	-110.547
			4537.21	1.85876		4658.04	-0.322209		9.7874	-111.036
			4536.72	1.98881		4658.52	-0.325198		10.276	-111.524
			4536.24	2.11965		4659.01	-0.328869		10.764	-112.012
			4535.75	2.24315		4659.5	-0.335453		11.2526	-112.501
			4535.26	2.35631		4659.99	-0.345718		11.741	-112.989
			4534.77	2.46053		4660.48	-0.35955		12.2294	-113.477
			4534.28	2.55905		4660.97	-0.374789		12.718	-113.966
			4533.79	2.65163		4661.45	-0.387654		13.206	-114.454
			4533.31	2.73455		4661.94	-0.394778		13.6946	-114.943
			4532.82	2.80216		4662.43	-0.393348		14.183	-115.431
			4532.33	2.85227		4662.92	-0.382964		14.6714	-115.919
			4531.84	2.88877		4663.41	-0.364608		15.16	-116.408
			4531.35	2.922		4663.9	-0.341009		15.648	-116.896
			4530.86	2.96547		4664.38	-0.315988		16.1366	-117.385
			4530.38	3.0293		4664.87	-0.292886		16.625	-117.873
			4529.89	3.11683		4665.36	-0.272995		17.1134	-118.361
			4529.4	3.2227		4665.85	-0.255919		17.602	-118.85
			4528.91	3.33722		4666.34	-0.238856		18.09	-119.338
			4528.42	3.45128		4666.83	-0.218468		18.5786	-119.827
			4527.93	3.55937		4667.31	-0.192879		19.067	-120.315
			4527.44	3.6607		4667.8	-0.162728		19.5554	-120.803
			4526.96	3.75426		4668.29	-0.131284		20.044	-121.292
			4526.47	3.83704		4668.78	-0.103108		20.532	-121.78
			4525.98	3.90287		4669.27	-0.0820949		21.0206	-122.269
			4525.49	3.94751		4669.76	-0.0708023		21.509	-122.757
			4525	3.97304		4670.25	-0.069414		21.9974	-123.245
			4524.51	3.99268		4670.73	-0.0778312		22.486	-123.734
			4524.03	4.02502		4671.22	-0.0943777		22.974	-124.222
			4523.54	4.08762		4671.71	-0.117745		23.4626	-124.711
			4523.05	4.18784		4672.2	-0.146115		23.951	-125.199
			4522.56	4.3202		4672.69	-0.178321		24.4394	-125.687
			4522.07	4.46932		4673.18	-0.212317		24.9278	-126.176
			4521.58	4.61836		4673.66	-0.246883		25.416	-126.664
			4521.1	4.75524		4674.15	-0.280155		25.9046	-127.153
			4520.61	4.87634		4674.64	-0.310245		26.393	-127.641
			4520.12	4.9851		4675.13	-0.334692		26.8814	-128.129
			4519.63	5.08691		4675.62	-0.351394		27.3698	-128.617
			4519.14	5.18605		4676.11	-0.359982		27.858	-129.106
			4518.65	5.28449		4676.59	-0.360726		28.3466	-129.595
			4518.16	5.38307		4677.08	-0.354861		28.835	-130.082
			4517.68	5.48415		4677.57	-0.343		29.3234	-130.571
			4517.19	5.59163		4678.06	-0.326065		29.8118	-131.059
			4516.7	5.71164		4678.55	-0.30491		30.3	-131.548
			4516.21	5.84837		4679.04	-0.280301		30.789	-132.036
			4515.72	6.00038		4679.52	-0.255806		31.277	-132.524
			4515.23	6.15944		4680.01	-0.235447		31.7653	-133.013
			4514.75	6.31307		4680.5	-0.223443		32.2537	-133.501
			4514.26	6.44907		4680.99	-0.222907		32.742	-133.99
			4513.77	6.56292		4681.48	-0.234608		33.2305	-134.478
			4513.28	6.66075		4681.97	-0.257435		33.719	-134.966
			4512.79	6.75636		4682.45	-0.287865		34.208	-135.455
			4512.3	6.86468		4682.94	-0.320995		34.6957	-135.943
			4511.82	6.9932		4683.43	-0.35242		35.1846	-136.432
			4511.33	7.13957		4683.92	-0.37836		35.6725	-136.92
			4510.84	7.2933		4684.41	-0.397194		36.161	-137.408
			4510.35	7.44169		4684.9	-0.409008		36.6493	-137.897
			4509.86	7.57808		4685.39	-0.414853		37.1377	-138.385
			4509.37	7.70285		4685.87	-0.416463		37.6266	-138.874
			4508.89	7.82182		4686.36	-0.41509		38.1145	-139.362
			4508.4	7.94141		4686.85	-0.411641		38.6034	-139.85
			4507.91	8.06473		4687.34	-0.406685		39.0913	-140.339
			4507.42	8.18948		4687.83	-0.400978		39.58	-140.827
			4506.93	8.31093		4688.32	-0.394559		40.068	-141.316
			4506.44	8.42597		4688.8	-0.387601		40.5565	-141.804
			4505.95	8.53549		4689.29	-0.379121		41.0454	-142.292
			4505.47	8.64655		4689.78	-0.368851		41.5333	-142.781
			4504.98	8.76899		4690.27	-0.356763		42.022	-143.269
			4504.49	8.91011		4690.76	-0.343892		42.51	-143.758
			4504	9.06929		4691.25	-0.33169		42.999	-144.246
			4503.51	9.23737		4691.73	-0.321235		43.487	-144.734
			4503.02	9.40138		4692.22	-0.312002		43.9753	-145.223
			4502.54	9.55195		4692.71	-0.302486		44.464	-145.711
			4502.05	9.68932		4693.2	-0.291022		44.952	-146.2
			4501.56	9.82303		4693.69	-0.276773		45.441	-146.688
			4501.07	9.96543		4694.18	-0.261502		45.929	-147.176
			4500.58	10.1206		4694.66	-0.248489		46.4178	-147.665
			4500.09	10.282		4695.15	-0.241317		46.9057	-148.153
			4499.61	10.4366		4695.64	-0.242572		47.3946	-148.642
			4499.12	10.5735		4696.13	-0.252382		47.883	-149.13
			4498.63	10.694		4696.62	-0.268715		48.371	-149.618
			4498.14	10.8096		4697.11	-0.288629		48.8598	-150.107
			4497.65	10.935		4697.6	-0.309396		49.3477	-150.595
			4497.16	11.0774		4698.08	-0.328571		49.8366	-151.084
			4496.68	11.2297		4698.57	-0.345259		50.3245	-151.572
			4496.19	11.3755		4699.06	-0.35929		50.8134	-152.06
			4495.7	11.499		4699.55	-0.370081		51.3018	-152.548
			4495.21	11.595		4700.04	-0.377915		51.79	-153.037
			4494.72	11.6734		4700.53	-0.38288		52.2785	-153.526
			4494.23	11.7533		4701.01	-0.385385		52.7665	-154.014
			4493.74	11.853		4701.5	-0.386186		53.2553	-154.502
			4493.26	11.9812		4701.99	-0.386063		53.7433	-154.99
			4492.77	12.132		4702.48	-0.385626		54.232	-155.479
			4492.28	12.2909		4702.97	-0.384423		54.7205	-155.967
			4491.79	12.4414		4703.46	-0.381571		55.209	-156.456
			4491.3	12.5758		4703.94	-0.375963		55.6973	-156.944
			4490.81	12.6975		4704.43	-0.366986		56.1857	-157.432
			4490.33	12.8174		4704.92	-0.354613		56.674	-157.921
			4489.84	12.9464		4705.41	-0.340109		57.162	-158.409
			4489.35	13.0874		4705.9	-0.324808		57.651	-158.898
			4488.86	13.2341		4706.39	-0.310388		58.1393	-159.386
			4488.37	13.3763		4706.87	-0.298158		58.6277	-159.874
			4487.88	13.507		4707.36	-0.288286		59.116	-160.363
			4487.4	13.6283		4707.85	-0.281342		59.6045	-160.851
			4486.91	13.7478		4708.34	-0.276898		60.093	-161.34
			4486.42	13.8737		4708.83	-0.275581		60.581	-161.828
			4485.93	14.0065		4709.32	-0.276765		61.0697	-162.316
			4485.44	14.1396		4709.8	-0.280834		61.558	-162.805
			4484.95	14.2655		4710.29	-0.287717		62.0465	-163.293
			4484.47	14.3814		4710.78	-0.296575		62.535	-163.782
			4483.98	14.4946		4711.27	-0.305958		63.0233	-164.27
			4483.49	14.6172		4711.76	-0.314362		63.5117	-164.758
			4483	14.7582		4712.25	-0.320477		64	-165.247
			4482.51	14.9201		4712.73	-0.322812		64.4885	-165.735
			4482.02	15.0951		4713.22	-0.320913		64.977	-166.224
			4481.53	15.2708		4713.71	-0.31529		65.4653	-166.712
			4481.05	15.4368		4714.2	-0.306868		65.9537	-167.2
			4480.56	15.5874		4714.69	-0.297237		66.442	-167.689
			4480.07	15.7228		4715.18	-0.28826		66.9305	-168.177
			4479.58	15.8482		4715.67	-0.281131		67.419	-168.666
			4479.09	15.9701		4716.15	-0.276759		67.9073	-169.154
			4478.6	16.0954		4716.64	-0.27584		68.3957	-169.642
			4478.12	16.2291		4717.13	-0.278104		68.884	-170.131
			4477.63	16.373		4717.62	-0.283366		69.3725	-170.619
			4477.14	16.5265		4718.11	-0.291727		69.861	-171.107
			4476.65	16.6877		4718.6	-0.303072		70.3493	-171.596
			4476.16	16.8547		4719.08	-0.316918		70.8377	-172.084
			4475.67	17.0258		4719.57	-0.332796		71.326	-172.573
			4475.19	17.1993		4720.06	-0.349555		71.8145	-173.061
			4474.7	17.3711		4720.55	-0.365661		72.303	-173.549
			4474.21	17.5361		4721.04	-0.379393		72.7913	-174.038
			4473.72	17.6888		4721.53	-0.389757		73.2797	-174.526
			4473.23	17.8275		4722.01	-0.396314		73.768	-175.015
			4472.74	17.9558		4722.5	-0.399501		74.2565	-175.503
			4472.26	18.0802		4722.99	-0.399734		74.745	-175.991
			4471.77	18.208		4723.48	-0.397606		75.2333	-176.479
			4471.28	18.3436		4723.97	-0.393163		75.7217	-176.968
			4470.79	18.4886		4724.46	-0.386375		76.21	-177.457
			4470.3	18.6414		4724.94	-0.377668		76.6985	-177.945
			4469.81	18.8002		4725.43	-0.368336		77.187	-178.433
			4469.32	18.9644		4725.92	-0.359331		77.6753	-178.921
			4468.84	19.1336		4726.41	-0.352401		78.1637	-179.41
			4468.35	19.3069		4726.9	-0.348171		78.652	-179.898
			4467.86	19.4826		4727.39	-0.346314		79.1405	-180.387
			4467.37	19.6583		4727.88	-0.34619		79.629	-180.875
			4466.88	19.8311		4728.36	-0.346522		80.1173	-181.363
			4466.39	19.998		4728.85	-0.345859		80.6057	-181.852
			4465.91	20.1574		4729.34	-0.343036		81.094	-182.34
			4465.42	20.3105		4729.83	-0.337313		81.5825	-182.829
			4464.93	20.4629		4730.32	-0.328123		82.071	-183.317
			4464.44	20.6217		4730.81	-0.315864		82.5593	-183.805
			4463.95	20.7909		4731.29	-0.301601		83.0477	-184.294
			4463.46	20.9685		4731.78	-0.287537		83.536	-184.782
			4462.98	21.1446		4732.27	-0.275903		84.0245	-185.271
			4462.49	21.3074		4732.76	-0.268645		84.513	-185.759
			4462	21.4508		4733.25	-0.266746		85.0013	-186.247
			4461.51	21.5795		4733.74	-0.268712		85.4897	-186.736
			4461.02	21.7068		4734.22	-0.272013		85.978	-187.224
			4460.53	21.8473		4734.71	-0.272629		86.4665	-187.712
			4460.05	22.0072		4735.2	-0.268199		86.955	-188.201
			4459.56	22.1815		4735.69	-0.257646		87.4433	-188.689
			4459.07	22.3585		4736.18	-0.242814		87.9316	-189.178
			4458.58	22.5273		4736.67	-0.22703		88.42	-189.666
			4458.09	22.6861		4737.15	-0.214217		88.9084	-190.154
			4457.6	22.8393		4737.64	-0.206803		89.397	-190.643
			4457.11	22.9947		4738.13	-0.205501		89.8852	-191.131
			4456.63	23.1552		4738.62	-0.209314		90.3736	-191.62
			4456.14	23.3177		4739.11	-0.216608		90.862	-192.108
			4455.65	23.4745		4739.6	-0.225822		91.3504	-192.596
			4455.16	23.6185		4740.09	-0.235248		91.839	-193.085
			4454.67	23.7486		4740.57	-0.243808		92.3272	-193.573
			4454.18	23.8706		4741.06	-0.25008		92.8156	-194.062
			4453.7	23.9949		4741.55	-0.253196		93.304	-194.55
			4453.21	24.1313		4742.04	-0.253059		93.7924	-195.038
			4452.72	24.2829		4742.53	-0.250008		94.281	-195.527
			4452.23	24.4455		4743.02	-0.245451		94.7692	-196.015
			4451.74	24.6094		4743.5	-0.2398		95.2576	-196.504
			4451.25	24.765		4743.99	-0.233679		95.746	-196.992
			4450.77	24.9103		4744.48	-0.226508		96.2344	-197.48
			4450.28	25.053		4744.97	-0.218142		96.723	-197.969
			4449.79	25.2047		4745.46	-0.208626		97.211	-198.457
			4449.3	25.374		4745.95	-0.198228		97.6996	-198.946
			4448.81	25.56		4746.43	-0.187389		98.1876	-199.434
			4448.32	25.7531		4746.92	-0.176694		98.6764	-199.922
			4447.84	25.9419		4747.41	-0.166679		99.165	-200.41
			4447.35	26.1206		4747.9	-0.157859		99.653	-200.899
			4446.86	26.2923		4748.39	-0.15036		100.142	-201.388
			4446.37	26.4652		4748.88	-0.144254		100.63	-201.876
			4445.88	26.6458		4749.36	-0.138973		101.118	-202.364
			4445.39	26.8343		4749.85	-0.133719		101.606	-202.852
			4444.9	27.0264		4750.34	-0.128494		102.095	-203.341
			4444.42	27.2179		4750.83	-0.124648		102.583	-203.829
			4443.93	27.409		4751.32	-0.123657		103.072	-204.318
			4443.44	27.6061		4751.81	-0.126903		103.56	-204.806
			4442.95	27.8152		4752.29	-0.134012		104.048	-205.294
			4442.46	28.0384		4752.78	-0.142756		104.537	-205.783
			4441.98	28.2707		4753.27	-0.149483		105.025	-206.271
			4441.49	28.5005		4753.76	-0.151051		105.514	-206.76
			4441	28.7154		4754.25	-0.144959		106.002	-207.248
			4440.51	28.9058		4754.74	-0.130739		106.49	-207.736
			4440.02	29.0696		4755.23	-0.109242		106.979	-208.225
			4439.53	29.2128		4755.71	-0.0821469		107.467	-208.713
			4439.04	29.3481		4756.2	-0.0520953		107.956	-209.202
			4438.56	29.4902		4756.69	-0.0220301		108.444	-209.69
			4438.07	29.6494		4757.18	0.00489504		108.933	-210.178
			4437.58	29.8267		4757.67	0.0252406		109.421	-210.667
			4437.09	30.0145		4758.16	0.0368032		109.909	-211.155
			4436.6	30.2017		4758.64	0.0386036		110.398	-211.644
			4436.11	30.38		4759.13	0.0314932		110.886	-212.132
			4435.62	30.5497		4759.62	0.0174627		111.375	-212.62
			4435.14	30.7186		4760.11	-0.000944751		111.863	-213.109
			4434.65	30.8951		4760.6	-0.0211718		112.351	-213.597
			4434.16	31.083		4761.09	-0.0415546		112.84	-214.086
			4433.67	31.278		4761.57	-0.0611421		113.328	-214.574
			4433.18	31.4704		4762.06	-0.0798764		113.817	-215.062
			4432.7	31.6507		4762.55	-0.097886		114.305	-215.551
			4432.21	31.8148		4763.04	-0.114873		114.793	-216.039
			4431.72	31.9653		4763.53	-0.131333		115.282	-216.528
			4431.23	32.1105		4764.02	-0.147667		115.77	-217.016
			4430.74	32.2598		4764.5	-0.164653		116.258	-217.504
			4430.25	32.4202		4764.99	-0.183217		116.747	-217.993
			4429.77	32.5922		4765.48	-0.203558		117.235	-218.481
			4429.28	32.7694		4765.97	-0.225134		117.724	-218.97
			4428.79	32.9426		4766.46	-0.245873		118.212	-219.458
			4428.3	33.1045		4766.95	-0.262447		118.7	-219.946
			4427.81	33.2542		4767.44	-0.272598		119.189	-220.435
			4427.32	33.3995		4767.92	-0.274578		119.677	-220.923
			4426.83	33.5512		4768.41	-0.268969		120.166	-221.412
			4426.35	33.7171		4768.9	-0.257819		120.654	-221.9
			4425.86	33.8962		4769.39	-0.24482		121.142	-222.388
			4425.37	34.0817		4769.88	-0.23374		121.631	-222.877
			4424.88	34.2662		4770.36	-0.226952		122.119	-223.365
			4424.39	34.4476		4770.85	-0.224754		122.608	-223.854
			4423.9	34.6294		4771.34	-0.225043		123.096	-224.342
			4423.42	34.8173		4771.83	-0.225076		123.584	-224.83
			4422.93	35.012		4772.32	-0.222579		124.073	-225.319
			4422.44	35.2076		4772.81	-0.217227		124.561	-225.807
			4421.95	35.3947		4773.3	-0.210254		125.05	-226.296
			4421.46	35.5664		4773.78	-0.203352		125.538	-226.784
			4420.97	35.7205		4774.27	-0.196862		126.026	-227.272
			4420.49	35.8602		4774.76	-0.190017		126.515	-227.76
			4420	35.9908		4775.25	-0.181268		127.003	-228.249
			4419.51	36.1178		4775.74	-0.16979		127.492	-228.738
			4419.02	36.2484		4776.23	-0.156394		127.98	-229.226
			4418.53	36.3909		4776.71	-0.142472		128.468	-229.714
			4418.04	36.5523		4777.2	-0.130838		128.957	-230.202
			4417.56	36.7356		4777.69	-0.123027		129.445	-230.691
			4417.07	36.9366		4778.18	-0.120829		129.934	-231.179
			4416.58	37.1455		4778.67	-0.124827		130.422	-231.668
			4416.09	37.3525		4779.16	-0.135461		130.91	-232.156
			4415.6	37.5537		4779.64	-0.151069		131.399	-232.644
			4415.11	37.7532		4780.13	-0.169221		131.887	-233.133
			4414.62	37.9571		4780.62	-0.186705		132.376	-233.621
			4414.14	38.1682		4781.11	-0.200864		132.864	-234.11
			4413.65	38.3821		4781.6	-0.210347		133.352	-234.598
			4413.16	38.5899		4782.09	-0.215383		133.841	-235.087
			4412.67	38.783		4782.57	-0.217661		134.329	-235.575
			4412.18	38.9581		4783.06	-0.218759		134.817	-236.063
			4411.69	39.1189		4783.55	-0.21993		135.306	-236.552
			4411.21	39.2741		4784.04	-0.221938		135.794	-237.04
			4410.72	39.4349		4784.53	-0.225098		136.283	-237.529
			4410.23	39.6113		4785.02	-0.229507		136.771	-238.017
			4409.74	39.8098		4785.51	-0.234528		137.259	-238.505
			4409.25	40.0312		4785.99	-0.239294		137.748	-238.994
			4408.76	40.2696		4786.48	-0.242183		138.236	-239.482
			4408.28	40.5138		4786.97	-0.242188		138.725	-239.971
			4407.79	40.7527		4787.46	-0.238569		139.213	-240.459
			4407.3	40.9807		4787.95	-0.23178		139.701	-240.947
			4406.81	41.1981		4788.44	-0.222918		140.189	-241.435
			4406.32	41.41		4788.92	-0.21377		140.678	-241.924
			4405.83	41.6197		4789.41	-0.205476		141.166	-242.413
			4405.35	41.8282		4789.9	-0.198233		141.655	-242.901
			4404.86	42.0339		4790.39	-0.191459		142.143	-243.389
			4404.37	42.239		4790.88	-0.1846		142.631	-243.877
			4403.88	42.448		4791.37	-0.177101		143.12	-244.366
			4403.39	42.668		4791.85	-0.169233		143.608	-244.854
			4402.9	42.9023		4792.34	-0.162445		144.097	-245.343
			4402.41	43.1484		4792.83	-0.158116		144.585	-245.832
			4401.93	43.3983		4793.32	-0.156827		145.073	-246.319
			4401.44	43.6447		4793.81	-0.157755		145.562	-246.808
			4400.95	43.8843		4794.3	-0.158797		146.05	-247.296
			4400.46	44.118		4794.78	-0.158048		146.539	-247.785
			4399.97	44.349		4795.27	-0.154217		147.027	-248.273
			4399.48	44.5799		4795.76	-0.148139		147.515	-248.761
			4399	44.8127		4796.25	-0.141492		148.004	-249.25
			4398.51	45.0473		4796.74	-0.136453		148.492	-249.738
			4398.02	45.2819		4797.23	-0.133814		148.981	-250.227
			4397.53	45.5123		4797.72	-0.133577		149.469	-250.715
			4397.04	45.7322		4798.2	-0.133837		149.957	-251.203
			4396.55	45.9374		4798.69	-0.132818		150.445	-251.692
			4396.07	46.1292		4799.18	-0.129555		150.934	-252.18
			4395.58	46.3166		4799.67	-0.1246		151.423	-252.669
			4395.09	46.512		4800.16	-0.119318		151.91	-253.157
			4394.6	46.723		4800.65	-0.115941		152.399	-253.645
			4394.11	46.9451		4801.13	-0.116045		152.887	-254.134
			4393.62	47.1634		4801.62	-0.119915		153.376	-254.622
			4393.14	47.3602		4802.11	-0.125575		153.864	-255.111
			4392.65	47.5258		4802.6	-0.129971		154.352	-255.599
			4392.16	47.6644		4803.09	-0.129848		154.841	-256.087
			4391.67	47.7916		4803.58	-0.123216		155.329	-256.576
			4391.18	47.9283		4804.06	-0.109536		155.818	-257.064
			4390.69	48.0901		4804.55	-0.0912507		156.306	-257.553
			4390.21	48.2813		4805.04	-0.0710194		156.794	-258.041
			4389.72	48.4954		4805.53	-0.0517823		157.283	-258.529
			4389.23	48.7204		4806.02	-0.0352317		157.771	-259.018
			4388.74	48.9437		4806.51	-0.0210536		158.26	-259.506
			4388.25	49.1591		4806.99	-0.00821203		158.748	-259.995
			4387.76	49.3682		4807.48	0.00363544		159.236	-260.483
			4387.27	49.5779		4807.97	0.0139908		159.725	-260.971
			4386.79	49.7928		4808.46	0.0214607		160.213	-261.46
			4386.3	50.0089		4808.95	0.0246964		160.702	-261.948
			4385.81	50.2126		4809.44	0.0231281		161.19	-262.437
			4385.32	50.3895		4809.93	0.0177094		161.678	-262.925
			4384.83	50.5354		4810.41	0.0101307		162.167	-263.413
			4384.34	50.6647		4810.9	0.00240915		162.655	-263.902
			4383.86	50.8056		4811.39	-0.00464381		163.144	-264.39
			4383.37	50.9858		4811.88	-0.00966527		163.632	-264.879
			4382.88	51.2156		4812.37	-0.0120997		164.12	-265.367
			4382.39	51.4805		4812.86	-0.0115363		164.609	-265.855
			4381.9	51.7474		4813.34	-0.00818691		165.097	-266.344
			4381.41	51.9836		4813.83	-0.00274852		165.585	-266.832
			4380.93	52.1736		4814.32	0.00223446		166.074	-267.321
			4380.44	52.3249		4814.81	0.00448961		166.562	-267.809
			4379.95	52.4618		4815.3	0.00285034		167.05	-268.297
			4379.46	52.6125		4815.79	-0.00391841		167.539	-268.786
			4378.97	52.7951		4816.27	-0.0150647		168.027	-269.274
			4378.48	53.0123		4816.76	-0.0298768		168.516	-269.763
			4378	53.2528		4817.25	-0.0476874		169.004	-270.251
			4377.51	53.5002		4817.74	-0.0674171		169.492	-270.739
			4377.02	53.7408		4818.23	-0.0876293		169.981	-271.228
			4376.53	53.9696		4818.72	-0.106108		170.469	-271.716
			4376.04	54.1912		4819.2	-0.120679		170.958	-272.205
			4375.55	54.4143		4819.69	-0.129864		171.446	-272.693
			4375.07	54.6439		4820.18	-0.13372		171.934	-273.181
			4374.58	54.8747		4820.67	-0.133596		172.423	-273.67
			4374.09	55.0916		4821.16	-0.131228		172.911	-274.158
			4373.6	55.2794		4821.65	-0.127467		173.4	-274.647
			4373.11	55.4342		4822.14	-0.122114		173.888	-275.135
			4372.62	55.5682		4822.62	-0.114231		174.376	-275.623
			4372.14	55.7064		4823.11	-0.103038		174.865	-276.112
			4371.65	55.8735		4823.6	-0.0890165		175.353	-276.6
			4371.16	56.0804		4824.09	-0.074199		175.841	-277.089
			4370.67	56.3205		4824.58	-0.0611584		176.33	-277.577
			4370.18	56.5737		4825.07	-0.0512152		176.818	-278.065
			4369.69	56.821		4825.55	-0.0446832		177.306	-278.554
			4369.21	57.0542		4826.04	-0.0403675		177.795	-279.042
			4368.72	57.2797		4826.53	-0.0363076		178.283	-279.531
			4368.23	57.5121		4827.02	-0.0316088		178.771	-280.019
			4367.74	57.7642		4827.51	-0.0264689		179.26	-280.507
			4367.25	58.037		4828	-0.0228359		179.748	-280.996
			4366.76	58.3163		4828.48	-0.022954		180.237	-281.484
			4366.27	58.5788		4828.97	-0.0289418		180.725	-281.973
			4365.79	58.8039		4829.46	-0.0412954		181.213	-282.461
			4365.3	58.9883		4829.95	-0.0586796		181.702	-282.949
			4364.81	59.1514		4830.44	-0.0787504		182.19	-283.438
			4364.32	59.3275		4830.93	-0.0979678		182.679	-283.926
			4363.83	59.5488		4831.41	-0.113122		183.167	-284.415
			4363.35	59.8257		4831.9	-0.122235		183.655	-284.903
			4362.86	60.1399		4832.39	-0.124017		184.144	-285.391
			4362.37	60.4552		4832.88	-0.118493		184.632	-285.88
			4361.88	60.7402		4833.37	-0.107029		185.12	-286.368
			4361.39	60.9874		4833.86	-0.0918712		185.609	-286.857
			4360.9	61.218		4834.35	-0.0757889		186.097	-287.345
			4360.41	61.4638		4834.83	-0.0609719		186.585	-287.833
			4359.93	61.7437		4835.32	-0.0486555		187.074	-288.322
			4359.44	62.0505		4835.81	-0.0386703		187.562	-288.81
			4358.95	62.3535		4836.3	-0.0294376		188.051	-289.299
			4358.46	62.6209		4836.79	-0.0188976		188.539	-289.787
			4357.97	62.8408		4837.28	-0.00511805		189.027	-290.275
			4357.48	63.0302		4837.76	0.0125843		189.516	-290.764
			4357	63.2244		4838.25	0.0338813		190.004	-291.252
			4356.51	63.4561		4838.74	0.0575238		190.493	-291.741
			4356.02	63.7366		4839.23	0.0812367		190.981	-292.229
			4355.53	64.0505		4839.72	0.102335		191.469	-292.717
			4355.04	64.366		4840.21	0.117878		191.958	-293.206
			4354.55	64.6519		4840.69	0.125504		192.446	-293.694
			4354.07	64.8954		4841.18	0.12388		192.934	-294.182
			4353.58	65.1056		4841.67	0.11316		193.423	-294.671
			4353.09	65.3075		4842.16	0.0957753		193.911	-295.159
			4352.6	65.5257		4842.65	0.0758324		194.399	-295.648
			4352.11	65.7709		4843.14	0.0578798		194.888	-296.136
			4351.62	66.0341		4843.62	0.0451567		195.376	-296.624
			4351.14	66.2937		4844.11	0.0386857		195.865	-297.113
			4350.65	66.5294		4844.6	0.0369476		196.353	-297.601
			4350.16	66.7362		4845.09	0.0362747		196.841	-298.09
			4349.67	66.9273		4845.58	0.0330018		197.33	-298.578
			4349.18	67.1257		4846.07	0.0257208		197.818	-299.066
			4348.69	67.3499		4846.56	0.0150867		198.306	-299.555
			4348.2	67.6039		4847.04	0.00470776		198.795	-300.043
			4347.72	67.8777		4847.53	-0.00214625		199.283	-300.532
			4347.23	68.1563		4848.02	-0.00320223		199.771	-301.02
			4346.74	68.4303		4848.51	0.0014397		200.26	-301.508
			4346.25	68.7005		4849	0.0093934		200.748	-301.997
			4345.76	68.9747		4849.49	0.0174317		201.236	-302.485
			4345.27	69.2589		4849.97	0.0225148		201.725	-302.974
			4344.79	69.5516		4850.46	0.0234477		202.213	-303.462
			4344.3	69.8443		4850.95	0.0207433		202.702	-303.95
			4343.81	70.1252		4851.44	0.0163051		203.19	-304.439
			4343.32	70.3864		4851.93	0.0129037		203.678	-304.927
			4342.83	70.6271		4852.42	0.0126151		204.167	-305.416
			4342.34	70.8562		4852.9	0.0166318		204.655	-305.904
			4341.86	71.0869		4853.39	0.0239175		205.143	-306.392
			4341.37	71.331		4853.88	0.032098		205.632	-306.881
			4340.88	71.5902		4854.37	0.0380195		206.12	-307.369
			4340.39	71.8525		4854.86	0.0389524		206.608	-307.858
			4339.9	72.0972		4855.35	0.033619		207.097	-308.346
			4339.41	72.3069		4855.83	0.0228854		207.585	-308.834
			4338.93	72.4816		4856.32	0.0087832		208.074	-309.323
			4338.44	72.6429		4856.81	-0.00521887		208.562	-309.811
			4337.95	72.826		4857.3	-0.0160526		209.05	-310.3
			4337.46	73.0609		4857.79	-0.0210307		209.539	-310.788
			4336.97	73.3544		4858.28	-0.018691		210.027	-311.276
			4336.48	73.6871		4858.77	-0.00945829		210.516	-311.765
			4336	74.0261		4859.25	0.00508925		211.004	-312.253
			4335.51	74.3425		4859.74	0.0217393		211.492	-312.742
			4335.02	74.6267		4860.23	0.0368127		211.98	-313.23
			4334.53	74.8887		4860.72	0.04694		212.469	-313.718
			4334.04	75.1462		4861.21	0.0492946		212.958	-314.207
			4333.55	75.4113		4861.7	0.043051		213.446	-314.695
			4333.07	75.6848		4862.18	0.0285658		213.934	-315.184
			4332.58	75.9578		4862.67	0.00711659		214.422	-315.672
			4332.09	76.2199		4863.16	-0.0190358		214.911	-316.16
			4331.6	76.4659		4863.65	-0.0473908		215.399	-316.649
			4331.11	76.6971		4864.14	-0.0761017		215.887	-317.137
			4330.62	76.9209		4864.63	-0.103348		216.376	-317.626
			4330.14	77.1479		4865.11	-0.127952		216.864	-318.114
			4329.65	77.3882		4865.6	-0.148634		217.353	-318.602
			4329.16	77.6502		4866.09	-0.16464		217.841	-319.091
			4328.67	77.9375		4866.58	-0.175473		218.329	-319.579
			4328.18	78.2483		4867.07	-0.181148		218.818	-320.068
			4327.69	78.5769		4867.56	-0.182062		219.306	-320.556
			4327.21	78.9146		4868.04	-0.178798		219.794	-321.044
			4326.72	79.2524		4868.53	-0.172266		220.283	-321.533
			4326.23	79.5841		4869.02	-0.163261		220.771	-322.021
			4325.74	79.9053		4869.51	-0.152906		221.26	-322.51
			4325.25	80.2152		4870	-0.142181		221.748	-322.998
			4324.76	80.5184		4870.49	-0.132438		222.236	-323.486
			4324.28	80.822		4870.98	-0.125109		222.725	-323.975
			4323.79	81.1313		4871.46	-0.121107		223.213	-324.463
			4323.3	81.4464		4871.95	-0.120386		223.701	-324.952
			4322.81	81.759		4872.44	-0.122494		224.19	-325.44
			4322.32	82.0571		4872.93	-0.126208		224.678	-325.928
			4321.83	82.3334		4873.42	-0.129694		225.166	-326.417
			4321.35	82.5918		4873.91	-0.132129		225.655	-326.905
			4320.86	82.8454		4874.39	-0.132489		226.143	-327.394
			4320.37	83.1072		4874.88	-0.131556		226.631	-327.882
			4319.88	83.3792		4875.37	-0.130025		227.12	-328.37
			4319.39	83.651		4875.86	-0.12905		227.608	-328.859
			4318.9	83.9071		4876.35	-0.129267		228.096	-329.347
			4318.41	84.1421		4876.84	-0.129869		228.585	-329.836
			4317.93	84.3687		4877.32	-0.129618		229.073	-330.324
			4317.44	84.6138		4877.81	-0.126595		229.561	-330.812
			4316.95	84.9028		4878.3	-0.119324		230.05	-331.301
			4316.46	85.2438		4878.79	-0.107576		230.538	-331.789
			4315.97	85.621		4879.28	-0.0929727		231.026	-332.278
			4315.48	86.0019		4879.77	-0.0775583		231.515	-332.766
			4315	86.3558		4880.26	-0.0630824		232.003	-333.255
			4314.51	86.6676		4880.74	-0.049686		232.492	-333.743
			4314.02	86.9425		4881.23	-0.0365317		232.98	-334.232
			4313.53	87.2001		4881.72	-0.0227516		233.468	-334.72
			4313.04	87.4621		4882.21	-0.00818984		233.957	-335.208
			4312.55	87.7388		4882.7	0.00527703		234.445	-335.697
			4312.07	88.0245		4883.19	0.0147087		234.933	-336.185
			4311.58	88.3023		4883.67	0.0175316		235.422	-336.674
			4311.09	88.5565		4884.16	0.012994		235.91	-337.162
			4310.6	88.7821		4884.65	0.00257237		236.399	-337.65
			4310.11	88.9918		4885.14	-0.0114865		236.887	-338.138
			4309.62	89.2103		4885.63	-0.0272514		237.375	-338.627
			4309.14	89.4607		4886.12	-0.0436551		237.864	-339.116
			4308.65	89.7517		4886.6	-0.0598463		238.352	-339.604
			4308.16	90.0718		4887.09	-0.0753689		238.841	-340.092
			4307.67	90.3966		4887.58	-0.0891294		239.328	-340.58
			4307.18	90.7025		4888.07	-0.0999489		239.817	-341.069
			4306.69	90.9802		4888.56	-0.107002		240.305	-341.557
			4306.21	91.2372		4889.05	-0.110261		240.794	-342.046
			4305.72	91.4889		4889.53	-0.110521		241.282	-342.534
			4305.23	91.7499		4890.02	-0.108111		241.77	-343.023
			4304.74	92.0271		4890.51	-0.102857		242.259	-343.511
			4304.25	92.3209		4891	-0.0948043		242.747	-344
			4303.77	92.6293		4891.49	-0.0849606		243.235	-344.488
			4303.28	92.9517		4891.98	-0.074748		243.724	-344.976
			4302.79	93.2861		4892.47	-0.0668227		244.212	-345.465
			4302.3	93.628		4892.95	-0.063943		244.7	-345.953
			4301.81	93.9691		4893.44	-0.0676564		245.189	-346.442
			4301.32	94.3011		4893.93	-0.0783047		245.677	-346.93
			4300.83	94.617		4894.42	-0.0945385		246.166	-347.418
			4300.35	94.912		4894.91	-0.113685		246.654	-347.907
			4299.86	95.1819		4895.4	-0.132462		247.142	-348.395
			4299.37	95.4241		4895.88	-0.147786		247.63	-348.884
			4298.88	95.6427		4896.37	-0.157042		248.119	-349.372
			4298.39	95.8531		4896.86	-0.159832		248.607	-349.86
			4297.9	96.0785		4897.35	-0.156952		249.096	-350.349
			4297.42	96.3399		4897.84	-0.150818		249.584	-350.837
			4296.93	96.6429		4898.33	-0.143802		250.072	-351.326
			4296.44	96.9731		4898.81	-0.138194		250.561	-351.814
			4295.95	97.3035		4899.3	-0.135981		251.049	-352.302
			4295.46	97.6123		4899.79	-0.137876		251.538	-352.791
			4294.97	97.8964		4900.28	-0.144261		252.025	-353.279
			4294.49	98.1742		4900.77	-0.154299		252.514	-353.768
			4294	98.4698		4901.26	-0.166212		253.002	-354.256
			4293.51	98.7983		4901.74	-0.177145		253.491	-354.744
			4293.02	99.1554		4902.23	-0.18471		253.979	-355.233
			4292.53	99.521		4902.72	-0.187543		254.467	-355.721
			4292.04	99.874		4903.21	-0.186467		254.956	-356.21
			4291.56	100.204		4903.7	-0.182749		255.444	-356.698
			4291.07	100.515		4904.19	-0.178519		255.933	-357.186
			4290.58	100.822		4904.68	-0.174758		256.421	-357.675
			4290.09	101.137		4905.16	-0.170783		256.909	-358.163
			4289.6	101.463		4905.65	-0.165515		257.397	-358.652
			4289.11	101.79		4906.14	-0.157249		257.886	-359.14
			4288.63	102.105		4906.63	-0.145771		258.374	-359.628
			4288.14	102.397		4907.12	-0.131551		258.863	-360.117
			4287.65	102.672		4907.6	-0.116606		259.351	-360.605
			4287.16	102.943		4908.09	-0.103267		259.839	-361.094
			4286.67	103.226		4908.58	-0.0939491		260.327	-361.582
			4286.18	103.528		4909.07	-0.0910125		260.816	-362.07
			4285.7	103.835		4909.56	-0.094868		261.304	-362.559
			4285.21	104.123		4910.05	-0.10502		261.792	-363.048
			4284.72	104.375		4910.54	-0.119078		262.281	-363.536
			4284.23	104.594		4911.02	-0.133536		262.769	-364.025
			4283.74	104.811		4911.51	-0.144724		263.258	-364.512
			4283.25	105.064		4912	-0.1502		263.746	-365.001
			4282.77	105.376		4912.49	-0.148841		264.234	-365.489
			4282.28	105.74		4912.98	-0.142066		264.722	-365.978
			4281.79	106.119		4913.47	-0.132522		265.211	-366.467
			4281.3	106.473		4913.95	-0.123758		265.699	-366.954
			4280.81	106.779		4914.44	-0.119216		266.188	-367.443
			4280.32	107.05		4914.93	-0.121252		266.676	-367.931
			4279.84	107.318		4915.42	-0.130338		267.164	-368.42
			4279.35	107.62		4915.91	-0.145377		267.653	-368.908
			4278.86	107.968		4916.4	-0.163686		268.141	-369.397
			4278.37	108.353		4916.89	-0.181894		268.63	-369.885
			4277.88	108.745		4917.37	-0.197077		269.118	-370.374
			4277.39	109.116		4917.86	-0.207711		269.606	-370.862
			4276.91	109.457		4918.35	-0.213286		270.094	-371.35
			4276.42	109.777		4918.84	-0.215252		270.583	-371.839
			4275.93	110.099		4919.33	-0.215257		271.071	-372.327
			4275.44	110.448		4919.82	-0.214593		271.56	-372.816
			4274.95	110.828		4920.3	-0.213816		272.048	-373.304
			4274.46	111.222		4920.79	-0.2124		272.536	-373.792
			4273.98	111.597		4921.28	-0.209662		273.024	-374.281
			4273.49	111.922		4921.77	-0.205432		273.513	-374.769
			4273	112.183		4922.26	-0.20032		274.001	-375.258
			4272.51	112.398		4922.75	-0.195337		274.489	-375.746
			4272.02	112.602		4923.23	-0.191164		274.978	-376.234
			4271.53	112.834		4923.72	-0.188298		275.466	-376.723
			4271.05	113.109		4924.21	-0.186995		275.954	-377.211
			4270.56	113.421		4924.7	-0.187952		276.443	-377.7
			4270.07	113.743		4925.19	-0.192064		276.931	-378.188
			4269.58	114.05		4925.68	-0.200254		277.419	-378.676
			4269.09	114.328		4926.16	-0.212579		277.908	-379.165
			4268.6	114.585		4926.65	-0.226866		278.396	-379.653
			4268.12	114.839		4927.14	-0.240286		278.885	-380.142
			4267.63	115.108		4927.63	-0.249784		279.373	-380.63
			4267.14	115.401		4928.12	-0.253213		279.861	-381.118
			4266.65	115.715		4928.61	-0.250575		280.349	-381.607
			4266.16	116.036		4929.1	-0.243417		280.838	-382.095
			4265.67	116.347		4929.58	-0.233729		281.326	-382.584
			4265.19	116.637		4930.07	-0.223332		281.815	-383.072
			4264.7	116.906		4930.56	-0.212749		282.303	-383.56
			4264.21	117.165		4931.05	-0.20184		282.791	-384.049
			4263.72	117.433		4931.54	-0.189751		283.279	-384.537
			4263.23	117.723		4932.03	-0.175531		283.768	-385.026
			4262.74	118.034		4932.51	-0.158809		284.256	-385.514
			4262.26	118.35		4933	-0.140127		284.744	-386.002
			4261.77	118.656		4933.49	-0.120478		285.233	-386.491
			4261.28	118.947		4933.98	-0.101739		285.721	-386.98
			4260.79	119.234		4934.47	-0.0853013		286.209	-387.468
			4260.3	119.533		4934.96	-0.072687		286.698	-387.957
			4259.81	119.85		4935.44	-0.0640512		287.186	-388.444
			4259.33	120.172		4935.93	-0.0593809		287.674	-388.933
			4258.84	120.476		4936.42	-0.0579073		288.163	-389.421
			4258.35	120.749		4936.91	-0.0590066		288.651	-389.91
			4257.86	121.006		4937.4	-0.06272		289.14	-390.398
			4257.37	121.284		4937.89	-0.0693615		289.628	-390.887
			4256.88	121.625		4938.38	-0.0794129		290.116	-391.375
			4256.4	122.048		4938.86	-0.0928039		290.604	-391.863
			4255.91	122.533		4939.35	-0.108441		291.093	-392.352
			4255.42	123.035		4939.84	-0.124234		291.581	-392.84
			4254.93	123.504		4940.33	-0.137341		292.07	-393.329
			4254.44	123.912		4940.82	-0.14536		292.558	-393.817
			4253.95	124.263		4941.31	-0.146616		293.046	-394.306
			4253.47	124.584		4941.79	-0.139842		293.534	-394.794
			4252.98	124.905		4942.28	-0.124286		294.023	-395.282
			4252.49	125.24		4942.77	-0.100203		294.511	-395.771
			4252	125.586		4943.26	-0.0673381		294.999	-396.259
			4251.51	125.925		4943.75	-0.0281773		295.488	-396.748
			4251.02	126.244		4944.24	0.0138249		295.976	-397.236
			4250.54	126.541		4944.72	0.0531278		296.464	-397.724
			4250.05	126.833		4945.21	0.0841166		296.953	-398.213
			4249.56	127.138		4945.7	0.102899		297.441	-398.701
			4249.07	127.468		4946.19	0.107754		297.929	-399.19
			4248.58	127.815		4946.68	0.100886		298.418	-399.678
			4248.09	128.16		4947.17	0.0863005		298.906	-400.166
			4247.61	128.487		4947.65	0.0690441		299.395	-400.655
			4247.12	128.792		4948.14	0.0533077		299.883	-401.143
			4246.63	129.094		4948.63	0.0406983		300.371	-401.632
			4246.14	129.418		4949.12	0.0315699		300.859	-402.12
			4245.65	129.778		4949.61	0.0254406		301.348	-402.608
			4245.16	130.168		4950.1	0.0217834		301.836	-403.097
			4244.68	130.567		4950.59	0.020429		302.325	-403.585
			4244.19	130.959		4951.07	0.0224284		302.813	-404.074
			4243.7	131.342		4951.56	0.0283635		303.301	-404.562
			4243.21	131.729		4952.05	0.0382214		303.789	-405.05
			4242.72	132.137		4952.54	0.0502246		304.278	-405.539
			4242.23	132.566		4953.03	0.0634789		304.766	-406.027
			4241.75	133.003		4953.52	0.0760079		305.255	-406.516
			4241.26	133.427		4954	0.086349		305.743	-407.004
			4240.77	133.823		4954.49	0.0923694		306.231	-407.493
			4240.28	134.19		4954.98	0.092564		306.719	-407.981
			4239.79	134.537		4955.47	0.0858656		307.208	-408.47
			4239.3	134.871		4955.96	0.072162		307.696	-408.958
			4238.82	135.196		4956.45	0.0532992		308.184	-409.446
			4238.33	135.51		4956.93	0.0320638		308.673	-409.934
			4237.84	135.815		4957.42	0.0115951		309.161	-410.423
			4237.35	136.117		4957.91	-0.00567545		309.65	-410.912
			4236.86	136.425		4958.4	-0.0190387		310.138	-411.4
			4236.37	136.745		4958.89	-0.0286922		310.626	-411.888
			4235.89	137.079		4959.38	-0.0352627		311.114	-412.377
			4235.4	137.426		4959.87	-0.0396014		311.603	-412.865
			4234.91	137.789		4960.35	-0.0423633		312.091	-413.354
			4234.42	138.174		4960.84	-0.0431066		312.579	-413.842
			4233.93	138.583		4961.33	-0.0418042		313.068	-414.33
			4233.44	139.01		4961.82	-0.0378154		313.556	-414.819
			4232.96	139.439		4962.31	-0.032065		314.044	-415.307
			4232.47	139.847		4962.8	-0.026044		314.533	-415.796
			4231.98	140.213		4963.28	-0.0220842		315.021	-416.284
			4231.49	140.527		4963.77	-0.0221596		315.51	-416.772
			4231	140.795		4964.26	-0.0270532		315.998	-417.261
			4230.51	141.037		4964.75	-0.034504		316.486	-417.749
			4230.03	141.281		4965.24	-0.0417708		316.974	-418.238
			4229.54	141.555		4965.73	-0.0452142		317.463	-418.726
			4229.05	141.873		4966.21	-0.0427459		317.951	-419.214
			4228.56	142.234		4966.7	-0.0340539		318.439	-419.703
			4228.07	142.619		4967.19	-0.0202879		318.928	-420.191
			4227.58	143.007		4967.68	-0.00365205		319.416	-420.68
			4227.1	143.381		4968.17	0.0139366		319.904	-421.168
			4226.61	143.743		4968.66	0.0309846		320.393	-421.656
			4226.12	144.102		4969.15	0.0465269		320.881	-422.145
			4225.63	144.466		4969.63	0.0595675		321.369	-422.633
			4225.14	144.837		4970.12	0.0697665		321.857	-423.122
			4224.65	145.208		4970.61	0.0767674		322.346	-423.61
			4224.17	145.576		4971.1	0.0797899		322.834	-424.098
			4223.68	145.948		4971.59	0.0783212		323.323	-424.587
			4223.19	146.34		4972.07	0.0718509		323.811	-425.075
			4222.7	146.762		4972.56	0.0598803		324.299	-425.564
			4222.21	147.213		4973.05	0.0433061		324.787	-426.052
			4221.72	147.673		4973.54	0.0241306		325.276	-426.541
			4221.24	148.118		4974.03	0.00472842		325.764	-427.029
			4220.75	148.529		4974.52	-0.0108943		326.252	-427.518
			4220.26	148.903		4975.01	-0.0208037		326.741	-428.006
			4219.77	149.25		4975.49	-0.0230682		327.229	-428.494
			4219.28	149.581		4975.98	-0.0177577		327.718	-428.983
			4218.79	149.906		4976.47	-0.00652198		328.206	-429.471
			4218.31	150.231		4976.96	0.00758502		328.694	-429.96
			4217.82	150.56		4977.45	0.0205403		329.182	-430.448
			4217.33	150.901		4977.94	0.0281956		329.671	-430.936
			4216.84	151.263		4978.43	0.027679		330.159	-431.425
			4216.35	151.652		4978.91	0.0183096		330.647	-431.913
			4215.86	152.066		4979.4	0.00200475		331.136	-432.402
			4215.38	152.494		4979.89	-0.0171132		331.624	-432.89
			4214.89	152.92		4980.38	-0.0343844		332.112	-433.378
			4214.4	153.325		4980.87	-0.0459422		332.601	-433.867
			4213.91	153.698		4981.36	-0.0506511		333.089	-434.355
			4213.42	154.039		4981.84	-0.0494475		333.578	-434.844
			4212.93	154.367		4982.33	-0.0459425		334.065	-435.332
			4212.45	154.711		4982.82	-0.0437442		334.554	-435.82
			4211.96	155.096		4983.31	-0.0453408		335.042	-436.309
			4211.47	155.529		4983.8	-0.0510437		335.531	-436.797
			4210.98	155.994		4984.29	-0.0587084		336.019	-437.286
			4210.49	156.453		4984.77	-0.0650934		336.507	-437.774
			4210	156.875		4985.26	-0.0671875		336.995	-438.262
			4209.52	157.249		4985.75	-0.063767		337.484	-438.751
			4209.03	157.591		4986.24	-0.0552313		337.972	-439.24
			4208.54	157.931		4986.73	-0.0431565		338.461	-439.728
			4208.05	158.293		4987.22	-0.0284959		338.949	-440.217
			4207.56	158.679		4987.7	-0.0119304		339.437	-440.704
			4207.07	159.075		4988.19	0.00615562		339.925	-441.193
			4206.59	159.461		4988.68	0.0237863		340.414	-441.681
			4206.1	159.828		4989.17	0.0382627		340.902	-442.17
			4205.61	160.181		4989.66	0.0458605		341.391	-442.658
			4205.12	160.534		4990.15	0.0439945		341.878	-443.146
			4204.63	160.898		4990.64	0.0329335		342.367	-443.635
			4204.14	161.27		4991.12	0.015805		342.856	-444.123
			4203.66	161.642		4991.61	-0.00241834		343.344	-444.612
			4203.17	162.004		4992.1	-0.0180547		343.832	-445.1
			4202.68	162.355		4992.59	-0.0289878		344.32	-445.589
			4202.19	162.7		4993.08	-0.0370071		344.809	-446.077
			4201.7	163.052		4993.57	-0.0450697		345.297	-446.566
			4201.22	163.422		4994.05	-0.0567838		345.785	-447.054
			4200.73	163.811		4994.54	-0.0741687		346.274	-447.542
			4200.24	164.213		4995.03	-0.0972231		346.762	-448.031
			4199.75	164.61		4995.52	-0.123873		347.25	-448.519
			4199.26	164.987		4996.01	-0.15095		347.738	-449.008
			4198.77	165.339		4996.5	-0.175596		348.227	-449.496
			4198.28	165.682		4996.98	-0.195993		348.716	-449.984
			4197.8	166.046		4997.47	-0.211403		349.204	-450.473
			4197.31	166.462		4997.96	-0.222506		349.692	-450.961
			4196.82	166.938		4998.45	-0.230824		350.18	-451.45
			4196.33	167.454		4998.94	-0.237451		350.669	-451.938
			4195.84	167.969		4999.43	-0.242884		351.157	-452.426
			4195.35	168.44		4999.91	-0.247195		351.645	-452.915
			4194.87	168.849		5000.4	-0.25034		352.133	-453.403
			4194.38	169.208		5000.89	-0.252462		352.622	-453.892
			4193.89	169.547		5001.38	-0.252964		353.11	-454.38
			4193.4	169.898		5001.87	-0.251846		353.599	-454.868
			4192.91	170.27		5002.36	-0.247901		354.087	-455.357
			4192.43	170.654		5002.85	-0.240075		354.575	-455.845
			4191.94	171.028		5003.33	-0.227944		355.063	-456.334
			4191.45	171.377		5003.82	-0.210995		355.552	-456.822
			4190.96	171.703		5004.31	-0.19028		356.04	-457.311
			4190.47	172.028		5004.8	-0.167689		356.529	-457.799
			4189.98	172.378		5005.29	-0.146065		357.017	-458.288
			4189.49	172.773		5005.78	-0.128676		357.505	-458.776
			4189.01	173.213		5006.26	-0.117696		357.993	-459.265
			4188.52	173.674		5006.75	-0.114503		358.482	-459.753
			4188.03	174.126		5007.24	-0.118131		358.97	-460.241
			4187.54	174.544		5007.73	-0.126122		359.459	-460.73
			4187.05	174.928		5008.22	-0.135308		359.947	-461.218
			4186.56	175.301		5008.71	-0.142517		360.435	-461.707
			4186.08	175.694		5009.19	-0.145549		360.923	-462.195
			4185.59	176.124		5009.68	-0.143549		361.412	-462.683
			4185.1	176.58		5010.17	-0.136449		361.9	-463.172
			4184.61	177.033		5010.66	-0.125824		362.389	-463.66
			4184.12	177.452		5011.15	-0.113764		362.876	-464.149
			4183.64	177.827		5011.64	-0.103423		363.365	-464.637
			4183.15	178.177		5012.13	-0.0974164		363.853	-465.125
			4182.66	178.535		5012.61	-0.0971223		364.342	-465.614
			4182.17	178.925		5013.1	-0.10294		364.83	-466.102
			4181.68	179.348		5013.59	-0.112806		365.318	-466.591
			4181.19	179.781		5014.08	-0.124152		365.807	-467.079
			4180.7	180.194		5014.57	-0.133763		366.295	-467.567
			4180.22	180.569		5015.06	-0.139779		366.783	-468.056
			4179.73	180.907		5015.54	-0.141972		367.272	-468.544
			4179.24	181.23		5016.03	-0.140868		367.76	-469.032
			4178.75	181.565		5016.52	-0.138215		368.248	-469.521
			4178.26	181.934		5017.01	-0.135151		368.736	-470.01
			4177.78	182.347		5017.5	-0.132199		369.225	-470.498
			4177.29	182.797		5017.99	-0.129248		369.713	-470.986
			4176.8	183.268		5018.47	-0.126027		370.202	-471.474
			4176.31	183.738		5018.96	-0.122237		370.69	-471.963
			4175.82	184.195		5019.45	-0.118732		371.178	-472.451
			4175.33	184.64		5019.94	-0.116591		371.666	-472.94
			4174.85	185.084		5020.43	-0.116766		372.155	-473.428
			4174.36	185.534		5020.92	-0.120494		372.643	-473.917
			4173.87	185.991		5021.41	-0.128286		373.132	-474.405
			4173.38	186.441		5021.89	-0.139617		373.62	-474.894
			4172.89	186.866		5022.38	-0.153022		374.108	-475.382
			4172.4	187.26		5022.87	-0.166144		374.596	-475.87
			4171.92	187.632		5023.36	-0.177204		375.085	-476.359
			4171.43	188.002		5023.85	-0.184869		375.573	-476.847
			4170.94	188.389		5024.34	-0.189222		376.061	-477.336
			4170.45	188.795		5024.82	-0.191487		376.55	-477.824
			4169.96	189.204		5025.31	-0.193125		377.038	-478.312
			4169.47	189.596		5025.8	-0.194224		377.526	-478.801
			4168.99	189.96		5026.29	-0.194612		378.015	-479.289
			4168.5	190.299		5026.78	-0.192841		378.503	-479.778
			4168.01	190.635		5027.27	-0.187644		378.991	-480.266
			4167.52	190.993		5027.75	-0.178611		379.48	-480.755
			4167.03	191.392		5028.24	-0.16702		379.968	-481.243
			4166.54	191.833		5028.73	-0.154874		380.457	-481.731
			4166.06	192.299		5029.22	-0.144576		380.944	-482.22
			4165.57	192.761		5029.71	-0.13803		381.433	-482.708
			4165.08	193.196		5030.2	-0.135306		381.921	-483.197
			4164.59	193.595		5030.69	-0.135936		382.41	-483.685
			4164.1	193.976		5031.17	-0.138711		382.898	-484.173
			4163.61	194.373		5031.66	-0.14288		383.386	-484.662
			4163.13	194.813		5032.15	-0.147674		383.874	-485.15
			4162.64	195.304		5032.64	-0.152155		384.363	-485.639
			4162.15	195.82		5033.13	-0.155598		384.851	-486.127
			4161.66	196.323		5033.62	-0.156868		385.34	-486.616
			4161.17	196.781		5034.1	-0.155281		385.828	-487.104
			4160.68	197.19		5034.59	-0.15152		386.316	-487.592
			4160.2	197.572		5035.08	-0.147304		386.804	-488.081
			4159.71	197.953		5035.57	-0.144694		387.293	-488.569
			4159.22	198.345		5036.06	-0.145722		387.781	-489.058
			4158.73	198.738		5036.55	-0.151595		388.27	-489.546
			4158.24	199.112		5037.03	-0.162372		388.757	-490.034
			4157.75	199.462		5037.52	-0.177326		389.246	-490.523
			4157.27	199.809		5038.01	-0.194441		389.734	-491.011
			4156.78	200.189		5038.5	-0.211769		390.223	-491.5
			4156.29	200.633		5038.99	-0.226723		390.711	-491.988
			4155.8	201.138		5039.48	-0.237826		391.199	-492.476
			4155.31	201.671		5039.97	-0.2438		391.688	-492.965
			4154.82	202.178		5040.45	-0.244828		392.176	-493.453
			4154.34	202.619		5040.94	-0.241195		392.664	-493.942
			4153.85	202.986		5041.43	-0.234193		393.153	-494.43
			4153.36	203.312		5041.92	-0.224975		393.641	-494.918
			4152.87	203.646		5042.41	-0.214833		394.129	-495.407
			4152.38	204.03		5042.9	-0.204422		394.618	-495.895
			4151.89	204.475		5043.38	-0.194336		395.106	-496.384
			4151.41	204.953		5043.87	-0.184053		395.594	-496.872
			4150.92	205.416		5044.36	-0.172845		396.083	-497.36
			4150.43	205.827		5044.85	-0.159975		396.571	-497.849
			4149.94	206.184		5045.34	-0.145484		397.059	-498.337
			4149.45	206.518		5045.83	-0.130241		397.548	-498.826
			4148.96	206.876		5046.31	-0.115324		398.036	-499.314
			4148.48	207.282		5046.8	-0.101899		398.524	-499.802
			4147.99	207.718		5047.29	-0.0908051		399.012	-500.291
			4147.5	208.134		5047.78	-0.0821415		399.501	-500.78
			4147.01	208.48		5048.27	-0.0759073		399.989	-501.268
			4146.52	208.744		5048.76	-0.0721322		400.478	-501.757
			4146.03	208.959		5049.24	-0.071085		400.966	-502.244
			4145.55	209.188		5049.73	-0.0719285		401.454	-502.733
			4145.06	209.488		5050.22	-0.0736666		401.942	-503.221
			4144.57	209.875		5050.71	-0.0741974		402.431	-503.71
			4144.08	210.322		5051.2	-0.0727523		402.919	-504.199
			4143.59	210.784		5051.69	-0.0692046		403.408	-504.687
			4143.1	211.218		5052.18	-0.0658694		403.896	-505.175
			4142.62	211.611		5052.66	-0.0651781		404.384	-505.664
			4142.13	211.976		5053.15	-0.0698152		404.872	-506.152
			4141.64	212.342		5053.64	-0.0806063		405.361	-506.641
			4141.15	212.732		5054.13	-0.0966405		405.849	-507.129
			4140.66	213.156		5054.62	-0.115219		406.338	-507.617
			4140.17	213.606		5055.11	-0.133641		406.826	-508.106
			4139.69	214.061		5055.59	-0.149178		407.314	-508.594
			4139.2	214.502		5056.08	-0.1594		407.803	-509.083
			4138.71	214.924		5056.57	-0.163541		408.291	-509.571
			4138.22	215.339		5057.06	-0.161428		408.779	-510.059
			4137.73	215.771		5057.55	-0.15491		409.267	-510.548
			4137.24	216.243		5058.04	-0.145919		409.756	-511.036
			4136.76	216.756		5058.52	-0.137596		410.244	-511.525
			4136.27	217.289		5059.01	-0.131859		410.733	-512.013
			4135.78	217.81		5059.5	-0.12969		411.221	-512.501
			4135.29	218.293		5059.99	-0.129893		411.709	-512.99
			4134.8	218.742		5060.48	-0.130666		412.197	-513.478
			4134.31	219.177		5060.97	-0.129945		412.686	-513.967
			4133.83	219.626		5061.46	-0.125872		413.174	-514.455
			4133.34	220.097		5061.94	-0.118515		413.663	-514.943
			4132.85	220.572		5062.43	-0.109084		414.151	-515.432
			4132.36	221.019		5062.92	-0.10015		414.639	-515.92
			4131.87	221.416		5063.41	-0.0944706		415.127	-516.409
			4131.38	221.763		5063.9	-0.0942476		415.616	-516.897
			4130.9	222.09		5064.39	-0.0999654		416.104	-517.386
			4130.41	222.434		5064.87	-0.110955		416.593	-517.874
			4129.92	222.822		5065.36	-0.124929		417.081	-518.363
			4129.43	223.256		5065.85	-0.13886		417.569	-518.851
			4128.94	223.715		5066.34	-0.150305		418.058	-519.339
			4128.45	224.17		5066.83	-0.157258		418.546	-519.828
			4127.97	224.607		5067.32	-0.158201		419.034	-520.316
			4127.48	225.032		5067.8	-0.152223		419.523	-520.805
			4126.99	225.47		5068.29	-0.13887		420.011	-521.293
			4126.5	225.94		5068.78	-0.118112		420.499	-521.781
			4126.01	226.441		5069.27	-0.0914575		420.988	-522.27
			4125.52	226.942		5069.76	-0.0604111		421.476	-522.758
			4125.04	227.397		5070.25	-0.028257		421.964	-523.247
			4124.55	227.775		5070.73	0.00291726		422.452	-523.735
			4124.06	228.085		5071.22	0.0315755		422.941	-524.223
			4123.57	228.378		5071.71	0.0574065		423.429	-524.712
			4123.08	228.722		5072.2	0.0810767		423.918	-525.2
[truncated: 49 more rows]

## Sheet: Fig 3a
			height_E	nm	force_E	nN	height_R	nm	force_R	nN	height+pause	hE	hR
			8.85745e-07	885.745	4.58686e-10	4.95869	-1.00604e-07	-100.604	2.49764e-07	254.264	-116.604	-885.745	116.604	100.604
			8.85499e-07	885.499	4.35579e-10	4.93558	-1.00394e-07	-100.394	2.4888e-07	253.38	-116.394	-885.499	116.394	100.394
			8.85254e-07	885.254	4.10483e-10	4.91048	-1.00191e-07	-100.191	2.47781e-07	252.281	-116.191	-885.254	116.191	100.191
			8.85009e-07	885.009	3.84861e-10	4.88486	-9.99972e-08	-99.9972	2.46435e-07	250.935	-115.997	-885.009	115.997	99.9972
			8.84763e-07	884.763	3.60475e-10	4.86048	-9.98143e-08	-99.8143	2.44822e-07	249.322	-115.814	-884.763	115.814	99.8143
			8.84518e-07	884.518	3.38448e-10	4.83845	-9.96407e-08	-99.6407	2.42948e-07	247.448	-115.641	-884.518	115.641	99.6407
			8.84273e-07	884.273	3.19804e-10	4.8198	-9.94752e-08	-99.4752	2.40862e-07	245.362	-115.475	-884.273	115.475	99.4752
			8.84028e-07	884.028	3.0366e-10	4.80366	-9.93147e-08	-99.3147	2.38657e-07	243.157	-115.315	-884.028	115.315	99.3147
			8.83783e-07	883.783	2.88966e-10	4.78897	-9.91532e-08	-99.1532	2.36464e-07	240.964	-115.153	-883.783	115.153	99.1532
			8.83538e-07	883.538	2.74698e-10	4.7747	-9.89863e-08	-98.9863	2.34414e-07	238.914	-114.986	-883.538	114.986	98.9863
			8.83293e-07	883.293	2.59564e-10	4.75956	-9.88116e-08	-98.8116	2.32584e-07	237.084	-114.812	-883.293	114.812	98.8116
			8.83049e-07	883.048	2.43321e-10	4.74332	-9.86269e-08	-98.6269	2.31004e-07	235.504	-114.627	-883.048	114.627	98.6269
			8.82803e-07	882.803	2.26154e-10	4.72615	-9.84351e-08	-98.4351	2.29613e-07	234.113	-114.435	-882.803	114.435	98.4351
			8.82558e-07	882.558	2.09485e-10	4.70948	-9.82403e-08	-98.2403	2.28312e-07	232.812	-114.24	-882.558	114.24	98.2403
			8.82313e-07	882.313	1.95388e-10	4.69539	-9.80449e-08	-98.0449	2.27015e-07	231.515	-114.045	-882.313	114.045	98.0449
			8.82069e-07	882.069	1.86818e-10	4.68682	-9.78511e-08	-97.8511	2.25677e-07	230.177	-113.851	-882.069	113.851	97.8511
			8.81824e-07	881.824	1.85653e-10	4.68565	-9.76594e-08	-97.6594	2.24296e-07	228.796	-113.659	-881.824	113.659	97.6594
			8.8158e-07	881.58	1.93043e-10	4.69304	-9.74682e-08	-97.4682	2.22887e-07	227.387	-113.468	-881.58	113.468	97.4682
			8.81336e-07	881.336	2.06998e-10	4.707	-9.72778e-08	-97.2778	2.2146e-07	225.96	-113.278	-881.336	113.278	97.2778
			8.81093e-07	881.093	2.25088e-10	4.72509	-9.70885e-08	-97.0885	2.20015e-07	224.515	-113.088	-881.093	113.088	97.0885
			8.80849e-07	880.849	2.44159e-10	4.74416	-9.6899e-08	-96.899	2.18561e-07	223.061	-112.899	-880.849	112.899	96.899
			8.80605e-07	880.605	2.63088e-10	4.76309	-9.67086e-08	-96.7086	2.17132e-07	221.632	-112.709	-880.605	112.709	96.7086
			8.80362e-07	880.362	2.83225e-10	4.78322	-9.65154e-08	-96.5154	2.1579e-07	220.29	-112.515	-880.362	112.515	96.5154
			8.80118e-07	880.118	3.07525e-10	4.80753	-9.63167e-08	-96.3166	2.14583e-07	219.083	-112.317	-880.118	112.317	96.3166
			8.79875e-07	879.875	3.38306e-10	4.83831	-9.61126e-08	-96.1126	2.13516e-07	218.016	-112.113	-879.875	112.113	96.1126
			8.79632e-07	879.632	3.76107e-10	4.87611	-9.59059e-08	-95.9059	2.12527e-07	217.027	-111.906	-879.632	111.906	95.9059
			8.7939e-07	879.389	4.17915e-10	4.91792	-9.56999e-08	-95.6999	2.11512e-07	216.012	-111.7	-879.389	111.7	95.6999
			8.79146e-07	879.146	4.56754e-10	4.95675	-9.54986e-08	-95.4986	2.10372e-07	214.872	-111.499	-879.146	111.499	95.4986
			8.78903e-07	878.903	4.84394e-10	4.98439	-9.53034e-08	-95.3034	2.09081e-07	213.581	-111.303	-878.903	111.303	95.3034
			8.78659e-07	878.659	4.94469e-10	4.99447	-9.51114e-08	-95.1114	2.07696e-07	212.196	-111.111	-878.659	111.111	95.1114
			8.78415e-07	878.415	4.84394e-10	4.98439	-9.49186e-08	-94.9186	2.06329e-07	210.829	-110.919	-878.415	110.919	94.9186
			8.78169e-07	878.169	4.56754e-10	4.95675	-9.47221e-08	-94.7221	2.05074e-07	209.574	-110.722	-878.169	110.722	94.7221
			8.77923e-07	877.923	4.18313e-10	4.91831	-9.45201e-08	-94.5201	2.03952e-07	208.452	-110.52	-877.923	110.52	94.5201
			8.77677e-07	877.677	3.77514e-10	4.87751	-9.43161e-08	-94.3161	2.02895e-07	207.395	-110.316	-877.677	110.316	94.3161
			8.77432e-07	877.432	3.42058e-10	4.84206	-9.41135e-08	-94.1135	2.01789e-07	206.289	-110.113	-877.432	110.113	94.1135
			8.77186e-07	877.186	3.1608e-10	4.81608	-9.39158e-08	-93.9158	2.00554e-07	205.054	-109.916	-877.186	109.916	93.9158
			8.76942e-07	876.942	3.00264e-10	4.80026	-9.37231e-08	-93.7232	1.99196e-07	203.696	-109.723	-876.942	109.723	93.7232
			8.76697e-07	876.697	2.93343e-10	4.79334	-9.35313e-08	-93.5313	1.97805e-07	202.305	-109.531	-876.697	109.531	93.5313
			8.76453e-07	876.453	2.93045e-10	4.79304	-9.33364e-08	-93.3364	1.96495e-07	200.995	-109.336	-876.453	109.336	93.3364
			8.76208e-07	876.208	2.96327e-10	4.79633	-9.31365e-08	-93.1365	1.9533e-07	199.83	-109.136	-876.208	109.136	93.1365
			8.75964e-07	875.964	3.00932e-10	4.80093	-9.29318e-08	-92.9318	1.9428e-07	198.78	-108.932	-875.964	108.932	92.9318
			8.7572e-07	875.72	3.04101e-10	4.8041	-9.27266e-08	-92.7266	1.93242e-07	197.742	-108.727	-875.72	108.727	92.7266
			8.75475e-07	875.475	3.03333e-10	4.80333	-9.25254e-08	-92.5254	1.9211e-07	196.61	-108.525	-875.475	108.525	92.5254
			8.75231e-07	875.231	2.97692e-10	4.79769	-9.23289e-08	-92.3289	1.90843e-07	195.343	-108.329	-875.231	108.329	92.3289
			8.74986e-07	874.986	2.86522e-10	4.78652	-9.21357e-08	-92.1357	1.89489e-07	193.989	-108.136	-874.986	108.136	92.1357
			8.74741e-07	874.741	2.71373e-10	4.77137	-9.19423e-08	-91.9423	1.8815e-07	192.65	-107.942	-874.741	107.942	91.9423
			8.74496e-07	874.496	2.53666e-10	4.75367	-9.17445e-08	-91.7445	1.86917e-07	191.417	-107.745	-874.496	107.745	91.7445
			8.74251e-07	874.251	2.34013e-10	4.73401	-9.15418e-08	-91.5418	1.85815e-07	190.315	-107.542	-874.251	107.542	91.5418
			8.74006e-07	874.006	2.1183e-10	4.71183	-9.13362e-08	-91.3362	1.84798e-07	189.298	-107.336	-874.006	107.336	91.3362
			8.7376e-07	873.76	1.86193e-10	4.68619	-9.11297e-08	-91.1297	1.83797e-07	188.297	-107.13	-873.76	107.13	91.1297
			8.73515e-07	873.515	1.57018e-10	4.65702	-9.09245e-08	-90.9245	1.8277e-07	187.27	-106.924	-873.515	106.924	90.9245
			8.7327e-07	873.27	1.25868e-10	4.62587	-9.07196e-08	-90.7196	1.81725e-07	186.225	-106.72	-873.27	106.72	90.7196
			8.73024e-07	873.024	9.60395e-11	4.59604	-9.05138e-08	-90.5138	1.80703e-07	185.203	-106.514	-873.024	106.514	90.5138
			8.72779e-07	872.779	7.0261e-11	4.57026	-9.03065e-08	-90.3066	1.79731e-07	184.231	-106.307	-872.779	106.307	90.3066
			8.72533e-07	872.534	5.13179e-11	4.55132	-9.00979e-08	-90.0979	1.78785e-07	183.285	-106.098	-872.534	106.098	90.0979
			8.72289e-07	872.289	4.01908e-11	4.54019	-8.98908e-08	-89.8907	1.77798e-07	182.298	-105.891	-872.289	105.891	89.8907
			8.72044e-07	872.044	3.63823e-11	4.53638	-8.96882e-08	-89.6882	1.76704e-07	181.204	-105.688	-872.044	105.688	89.6882
			8.718e-07	871.8	3.86419e-11	4.53864	-8.94901e-08	-89.4901	1.75477e-07	179.977	-105.49	-871.8	105.49	89.4901
			8.71556e-07	871.556	4.6131e-11	4.54613	-8.92954e-08	-89.2954	1.74163e-07	178.663	-105.295	-871.556	105.295	89.2954
			8.71312e-07	871.312	5.67039e-11	4.5567	-8.91014e-08	-89.1014	1.72842e-07	177.342	-105.101	-871.312	105.101	89.1014
			8.71068e-07	871.068	6.89536e-11	4.56895	-8.89043e-08	-88.9043	1.71589e-07	176.089	-104.904	-871.068	104.904	88.9043
			8.70824e-07	870.824	8.09191e-11	4.58092	-8.87042e-08	-88.7042	1.7043e-07	174.93	-104.704	-870.824	104.704	88.7042
			8.7058e-07	870.58	9.1691e-11	4.59169	-8.85011e-08	-88.5011	1.69336e-07	173.836	-104.501	-870.58	104.501	88.5011
			8.70336e-07	870.336	1.00544e-10	4.60054	-8.82974e-08	-88.2974	1.68258e-07	172.758	-104.297	-870.336	104.297	88.2974
			8.70092e-07	870.092	1.07891e-10	4.60789	-8.8095e-08	-88.095	1.67159e-07	171.659	-104.095	-870.092	104.095	88.095
			8.69848e-07	869.848	1.14144e-10	4.61414	-8.78931e-08	-87.8931	1.66033e-07	170.533	-103.893	-869.848	103.893	87.8931
			8.69604e-07	869.604	1.19402e-10	4.6194	-8.76914e-08	-87.6914	1.64904e-07	169.404	-103.691	-869.604	103.691	87.6914
			8.6936e-07	869.36	1.23026e-10	4.62303	-8.74891e-08	-87.4891	1.63801e-07	168.301	-103.489	-869.36	103.489	87.4891
			8.69115e-07	869.115	1.23793e-10	4.62379	-8.72848e-08	-87.2848	1.6274e-07	167.24	-103.285	-869.115	103.285	87.2848
			8.68871e-07	868.871	1.20383e-10	4.62038	-8.70793e-08	-87.0793	1.61721e-07	166.221	-103.079	-868.871	103.079	87.0793
			8.68627e-07	868.627	1.12041e-10	4.61204	-8.6872e-08	-86.872	1.6074e-07	165.24	-102.872	-868.627	102.872	86.872
			8.68382e-07	868.382	9.89669e-11	4.59897	-8.66634e-08	-86.6634	1.59793e-07	164.293	-102.663	-868.382	102.663	86.6634
			8.68137e-07	868.137	8.3065e-11	4.58306	-8.64541e-08	-86.4541	1.58875e-07	163.375	-102.454	-868.137	102.454	86.4541
			8.67892e-07	867.892	6.62678e-11	4.56627	-8.62437e-08	-86.2437	1.57973e-07	162.473	-102.244	-867.892	102.244	86.2437
			8.67647e-07	867.647	5.1119e-11	4.55112	-8.6034e-08	-86.034	1.57056e-07	161.556	-102.034	-867.647	102.034	86.034
			8.67402e-07	867.402	3.94092e-11	4.53941	-8.58265e-08	-85.8265	1.56091e-07	160.591	-101.827	-867.402	101.827	85.8265
			8.67157e-07	867.157	3.22754e-11	4.53228	-8.56211e-08	-85.6211	1.5506e-07	159.56	-101.621	-867.157	101.621	85.6211
			8.66913e-07	866.913	2.95895e-11	4.52959	-8.5418e-08	-85.418	1.53978e-07	158.478	-101.418	-866.913	101.418	85.418
			8.66669e-07	866.669	3.18775e-11	4.53188	-8.52143e-08	-85.2143	1.52899e-07	157.399	-101.214	-866.669	101.214	85.2143
			8.66425e-07	866.425	3.83861e-11	4.53839	-8.5008e-08	-85.008	1.51892e-07	156.392	-101.008	-866.425	101.008	85.008
			8.6618e-07	866.18	4.87742e-11	4.54877	-8.47974e-08	-84.7974	1.51009e-07	155.509	-100.797	-866.18	100.797	84.7974
			8.65937e-07	865.937	6.06545e-11	4.56065	-8.45811e-08	-84.5811	1.50263e-07	154.763	-100.581	-865.937	100.581	84.5811
			8.65693e-07	865.693	7.21511e-11	4.57215	-8.43609e-08	-84.3609	1.49622e-07	154.122	-100.361	-865.693	100.361	84.3609
			8.65449e-07	865.449	7.96686e-11	4.57967	-8.41392e-08	-84.1392	1.49033e-07	153.533	-100.139	-865.449	100.139	84.1392
			8.65204e-07	865.204	8.0436e-11	4.58044	-8.39168e-08	-83.9168	1.4845e-07	152.95	-99.9168	-865.204	99.9168	83.9168
			8.6496e-07	864.96	7.35295e-11	4.57353	-8.36956e-08	-83.6956	1.47846e-07	152.346	-99.6956	-864.96	99.6956	83.6956
			8.64715e-07	864.715	5.99581e-11	4.55996	-8.34752e-08	-83.4752	1.4721e-07	151.71	-99.4752	-864.715	99.4752	83.4752
			8.6447e-07	864.47	4.28198e-11	4.54282	-8.32566e-08	-83.2566	1.46526e-07	151.026	-99.2566	-864.47	99.2566	83.2566
			8.64225e-07	864.225	2.70458e-11	4.52705	-8.30416e-08	-83.0416	1.4576e-07	150.26	-99.0416	-864.225	99.0416	83.0416
			8.6398e-07	863.98	1.70129e-11	4.51701	-8.28305e-08	-82.8305	1.44876e-07	149.376	-98.8305	-863.98	98.8305	82.8305
			8.63736e-07	863.736	1.60466e-11	4.51605	-8.26247e-08	-82.6247	1.43867e-07	148.367	-98.6247	-863.736	98.6247	82.6247
			8.63492e-07	863.492	2.39763e-11	4.52398	-8.24214e-08	-82.4214	1.42781e-07	147.281	-98.4214	-863.492	98.4214	82.4214
			8.63248e-07	863.248	3.74339e-11	4.53743	-8.22173e-08	-82.2173	1.41713e-07	146.213	-98.2173	-863.248	98.2173	82.2173
			8.63004e-07	863.004	5.065e-11	4.55065	-8.2009e-08	-82.009	1.40768e-07	145.268	-98.009	-863.004	98.009	82.009
			8.6276e-07	862.76	5.87076e-11	4.55871	-8.17936e-08	-81.7936	1.4e-07	144.5	-97.7936	-862.76	97.7936	81.7936
			8.62516e-07	862.516	5.7727e-11	4.55773	-8.15723e-08	-81.5723	1.39388e-07	143.888	-97.5723	-862.516	97.5723	81.5723
			8.62271e-07	862.271	4.95132e-11	4.54951	-8.1349e-08	-81.349	1.38839e-07	143.339	-97.349	-862.271	97.349	81.349
			8.62026e-07	862.026	3.78318e-11	4.53783	-8.11271e-08	-81.1271	1.38244e-07	142.744	-97.1271	-862.026	97.1271	81.1271
			8.61782e-07	861.782	2.87511e-11	4.52875	-8.09096e-08	-80.9096	1.37543e-07	142.043	-96.9096	-861.782	96.9096	80.9096
			8.61537e-07	861.537	2.72163e-11	4.52722	-8.06951e-08	-80.6951	1.36751e-07	141.251	-96.6951	-861.537	96.6951	80.6951
			8.61293e-07	861.293	3.49897e-11	4.53499	-8.04816e-08	-80.4816	1.35932e-07	140.432	-96.4816	-861.293	96.4816	80.4816
			8.6105e-07	861.05	5.038e-11	4.55038	-8.02673e-08	-80.2673	1.35148e-07	139.648	-96.2673	-861.05	96.2673	80.2673
			8.60806e-07	860.806	7.046e-11	4.57046	-8.00509e-08	-80.0509	1.34406e-07	138.906	-96.0509	-860.806	96.0509	80.0509
			8.60562e-07	860.562	9.19752e-11	4.59198	-7.98353e-08	-79.8353	1.33653e-07	138.153	-95.8353	-860.562	95.8353	79.8353
			8.60319e-07	860.319	1.12496e-10	4.6125	-7.96225e-08	-79.6225	1.32818e-07	137.318	-95.6225	-860.319	95.6225	79.6225
			8.60075e-07	860.075	1.31893e-10	4.63189	-7.94141e-08	-79.4141	1.31863e-07	136.363	-95.4141	-860.075	95.4141	79.4141
			8.59832e-07	859.832	1.50538e-10	4.65054	-7.92093e-08	-79.2093	1.30828e-07	135.328	-95.2093	-859.832	95.2093	79.2093
			8.59588e-07	859.588	1.68273e-10	4.66827	-7.90033e-08	-79.0033	1.29811e-07	134.311	-95.0033	-859.588	95.0033	79.0033
			8.59344e-07	859.344	1.83337e-10	4.68334	-7.87931e-08	-78.7931	1.28918e-07	133.418	-94.7931	-859.344	94.7931	78.7931
			8.591e-07	859.1	1.92673e-10	4.69267	-7.8576e-08	-78.576	1.28194e-07	132.694	-94.576	-859.1	94.576	78.576
			8.58856e-07	858.856	1.93839e-10	4.69384	-7.83538e-08	-78.3538	1.27606e-07	132.106	-94.3538	-858.856	94.3538	78.3538
			8.58612e-07	858.611	1.85994e-10	4.68599	-7.813e-08	-78.13	1.2707e-07	131.57	-94.13	-858.611	94.13	78.13
			8.58367e-07	858.367	1.70249e-10	4.67025	-7.79069e-08	-77.9069	1.26506e-07	131.006	-93.9069	-858.367	93.9069	77.9069
			8.58121e-07	858.121	1.50098e-10	4.6501	-7.76868e-08	-77.6868	1.25874e-07	130.374	-93.6868	-858.121	93.6868	77.6868
			8.57876e-07	857.876	1.30018e-10	4.63002	-7.74685e-08	-77.4685	1.25182e-07	129.682	-93.4685	-857.876	93.4685	77.4685
			8.57631e-07	857.631	1.12695e-10	4.61269	-7.72516e-08	-77.2516	1.24453e-07	128.953	-93.2516	-857.631	93.2516	77.2516
			8.57386e-07	857.386	9.98054e-11	4.59981	-7.70365e-08	-77.0365	1.23689e-07	128.189	-93.0365	-857.386	93.0365	77.0365
			8.57142e-07	857.142	9.0611e-11	4.59061	-7.68232e-08	-76.8232	1.22866e-07	127.366	-92.8232	-857.142	92.8232	76.8232
			8.56897e-07	856.897	8.34771e-11	4.58348	-7.66133e-08	-76.6133	1.21963e-07	126.463	-92.6133	-856.897	92.6133	76.6133
			8.56653e-07	856.653	7.6528e-11	4.57653	-7.64056e-08	-76.4056	1.20991e-07	125.491	-92.4056	-856.653	92.4056	76.4056
			8.56408e-07	856.408	6.85415e-11	4.56854	-7.61981e-08	-76.1981	1.20015e-07	124.515	-92.1981	-856.408	92.1981	76.1981
			8.56163e-07	856.163	5.89065e-11	4.55891	-7.5988e-08	-75.988	1.1912e-07	123.62	-91.988	-856.163	91.988	75.988
			8.55919e-07	855.919	4.78363e-11	4.54784	-7.57723e-08	-75.7723	1.18358e-07	122.858	-91.7723	-855.919	91.7723	75.7723
			8.55674e-07	855.674	3.63397e-11	4.53634	-7.55528e-08	-75.5528	1.17711e-07	122.211	-91.5528	-855.674	91.5528	75.5528
			8.55429e-07	855.429	2.61079e-11	4.52611	-7.53319e-08	-75.3319	1.17086e-07	121.586	-91.3319	-855.429	91.3319	75.3319
			8.55185e-07	855.185	1.93009e-11	4.5193	-7.51144e-08	-75.1144	1.16375e-07	120.875	-91.1144	-855.185	91.1144	75.1144
			8.5494e-07	854.94	1.81498e-11	4.51815	-7.49033e-08	-74.9033	1.15506e-07	120.006	-90.9033	-854.94	90.9033	74.9033
			8.54696e-07	854.696	2.42321e-11	4.52423	-7.46974e-08	-74.6974	1.14486e-07	118.986	-90.6974	-854.696	90.6974	74.6974
			8.54452e-07	854.452	3.63965e-11	4.5364	-7.44949e-08	-74.4949	1.1339e-07	117.89	-90.4949	-854.452	90.4949	74.4949
			8.54209e-07	854.209	5.29522e-11	4.55295	-7.42915e-08	-74.2915	1.12304e-07	116.804	-90.2915	-854.209	90.2915	74.2915
			8.53965e-07	853.965	7.04173e-11	4.57042	-7.40862e-08	-74.0862	1.11268e-07	115.768	-90.0862	-853.965	90.0862	74.0862
			8.53721e-07	853.721	8.56798e-11	4.58568	-7.38804e-08	-73.8804	1.10258e-07	114.758	-89.8804	-853.721	89.8804	73.8804
			8.53477e-07	853.477	9.65369e-11	4.59654	-7.36752e-08	-73.6752	1.0922e-07	113.72	-89.6752	-853.477	89.6752	73.6752
			8.53233e-07	853.233	1.02747e-10	4.60275	-7.34729e-08	-73.4729	1.08119e-07	112.619	-89.4729	-853.233	89.4729	73.4729
			8.52989e-07	852.989	1.05518e-10	4.60552	-7.3271e-08	-73.271	1.06994e-07	111.494	-89.271	-852.989	89.271	73.271
			8.52745e-07	852.745	1.07138e-10	4.60714	-7.30662e-08	-73.0662	1.05945e-07	110.445	-89.0662	-852.745	89.0662	73.0662
			8.525e-07	852.5	1.09312e-10	4.60931	-7.28551e-08	-72.8551	1.05076e-07	109.576	-88.8551	-852.5	88.8551	72.8551
			8.52256e-07	852.256	1.12553e-10	4.61255	-7.26348e-08	-72.6348	1.04437e-07	108.937	-88.6348	-852.256	88.6348	72.6348
			8.52012e-07	852.012	1.15906e-10	4.61591	-7.24078e-08	-72.4078	1.03986e-07	108.486	-88.4078	-852.012	88.4078	72.4078
			8.51768e-07	851.768	1.17313e-10	4.61731	-7.21775e-08	-72.1775	1.03613e-07	108.113	-88.1775	-851.768	88.1775	72.1775
			8.51524e-07	851.524	1.15636e-10	4.61564	-7.19487e-08	-71.9487	1.0321e-07	107.71	-87.9487	-851.524	87.9487	71.9487
			8.51279e-07	851.279	1.10748e-10	4.61075	-7.17225e-08	-71.7225	1.02726e-07	107.226	-87.7225	-851.279	87.7225	71.7225
			8.51034e-07	851.034	1.04822e-10	4.60482	-7.14986e-08	-71.4986	1.02183e-07	106.683	-87.4986	-851.034	87.4986	71.4986
			8.5079e-07	850.79	1.00473e-10	4.60047	-7.12754e-08	-71.2754	1.01633e-07	106.133	-87.2754	-850.79	87.2754	71.2754
			8.50546e-07	850.546	9.94501e-11	4.59945	-7.10511e-08	-71.0511	1.01098e-07	105.598	-87.0511	-850.546	87.0511	71.0511
			8.50301e-07	850.301	1.00999e-10	4.601	-7.08284e-08	-70.8284	1.00535e-07	105.035	-86.8284	-850.301	86.8284	70.8284
			8.50057e-07	850.057	1.02804e-10	4.6028	-7.06097e-08	-70.6097	9.98556e-08	104.356	-86.6097	-850.057	86.6097	70.6097
			8.49813e-07	849.813	1.02108e-10	4.60211	-7.03982e-08	-70.3982	9.89825e-08	103.483	-86.3982	-849.813	86.3982	70.3982
			8.49568e-07	849.568	9.65369e-11	4.59654	-7.01947e-08	-70.1947	9.79118e-08	102.412	-86.1947	-849.568	86.1947	70.1947
			8.49324e-07	849.324	8.63193e-11	4.58632	-6.99952e-08	-69.9952	9.67249e-08	101.225	-85.9952	-849.324	85.9952	69.9952
			8.49079e-07	849.079	7.27479e-11	4.57275	-6.97957e-08	-69.7957	9.55491e-08	100.049	-85.7957	-849.079	85.7957	69.7957
			8.48834e-07	848.834	5.80823e-11	4.55808	-6.95912e-08	-69.5911	9.44934e-08	98.9934	-85.5911	-848.834	85.5911	69.5911
			8.48589e-07	848.589	4.35446e-11	4.54354	-6.93812e-08	-69.3812	9.35941e-08	98.0941	-85.3812	-848.589	85.3812	69.3812
			8.48344e-07	848.344	3.04706e-11	4.53047	-6.91665e-08	-69.1665	9.28073e-08	97.3073	-85.1665	-848.344	85.1665	69.1665
			8.481e-07	848.1	1.80219e-11	4.51802	-6.89505e-08	-68.9505	9.20529e-08	96.5529	-84.9505	-848.1	84.9505	68.9505
			8.47855e-07	847.855	6.04216e-12	4.50604	-6.87363e-08	-68.7363	9.12654e-08	95.7654	-84.7363	-847.855	84.7363	68.7363
			8.4761e-07	847.61	-4.97126e-12	4.49503	-6.85236e-08	-68.5236	9.04262e-08	94.9262	-84.5236	-847.61	84.5236	68.5236
			8.47365e-07	847.365	-1.42794e-11	4.48572	-6.83123e-08	-68.3123	8.9561e-08	94.061	-84.3123	-847.365	84.3123	68.3123
			8.47121e-07	847.121	-1.95516e-11	4.48045	-6.81e-08	-68.1	8.87121e-08	93.2121	-84.1	-847.121	84.1	68.1
			8.46877e-07	846.877	-1.87274e-11	4.48127	-6.78859e-08	-67.8859	8.791e-08	92.41	-83.8859	-846.877	83.8859	67.8859
			8.46632e-07	846.632	-9.68926e-12	4.49031	-6.767e-08	-67.67	8.71664e-08	91.6664	-83.67	-846.632	83.67	67.67
			8.46389e-07	846.389	6.95165e-12	4.50695	-6.74512e-08	-67.4512	8.64871e-08	90.9871	-83.4512	-846.389	83.4512	67.4512
			8.46145e-07	846.145	2.91206e-11	4.52912	-6.72301e-08	-67.2301	8.58825e-08	90.3825	-83.2301	-846.145	83.2301	67.2301
			8.45902e-07	845.902	5.29948e-11	4.55299	-6.70051e-08	-67.0051	8.53677e-08	89.8677	-83.0051	-845.902	83.0051	67.0051
			8.45659e-07	845.659	7.49648e-11	4.57496	-6.67769e-08	-66.7769	8.49493e-08	89.4493	-82.7769	-845.659	82.7769	66.7769
			8.45415e-07	845.415	9.19183e-11	4.59192	-6.65452e-08	-66.5452	8.46116e-08	89.1116	-82.5452	-845.415	82.5452	66.5452
			8.45171e-07	845.171	1.03671e-10	4.60367	-6.63121e-08	-66.3121	8.43092e-08	88.8092	-82.3121	-845.171	82.3121	66.3121
			8.44927e-07	844.927	1.11018e-10	4.61102	-6.60804e-08	-66.0804	8.39838e-08	88.4838	-82.0804	-844.927	82.0804	66.0804
			8.44683e-07	844.683	1.15508e-10	4.61551	-6.5851e-08	-65.851	8.35854e-08	88.0854	-81.851	-844.683	81.851	65.851
			8.44439e-07	844.439	1.18194e-10	4.61819	-6.56259e-08	-65.6259	8.30851e-08	87.5851	-81.6259	-844.439	81.6259	65.6259
			8.44194e-07	844.194	1.17711e-10	4.61771	-6.54044e-08	-65.4044	8.2478e-08	86.978	-81.4044	-844.194	81.4044	65.4044
			8.4395e-07	843.95	1.12894e-10	4.61289	-6.5187e-08	-65.187	8.17743e-08	86.2743	-81.187	-843.95	81.187	65.187
			8.43705e-07	843.705	1.01212e-10	4.60121	-6.49723e-08	-64.9723	8.0987e-08	85.487	-80.9723	-843.705	80.9723	64.9723
			8.4346e-07	843.46	8.26245e-11	4.58262	-6.47604e-08	-64.7604	8.01282e-08	84.6282	-80.7604	-843.46	80.7604	64.7604
			8.43215e-07	843.215	5.85228e-11	4.55852	-6.4551e-08	-64.551	7.92133e-08	83.7133	-80.551	-843.215	80.551	64.551
			8.4297e-07	842.97	3.16075e-11	4.53161	-6.4342e-08	-64.342	7.8276e-08	82.776	-80.342	-842.97	80.342	64.342
			8.42724e-07	842.724	4.76318e-12	4.50476	-6.41325e-08	-64.1325	7.73636e-08	81.8636	-80.1325	-842.724	80.1325	64.1325
			8.42479e-07	842.479	-2.08732e-11	4.47913	-6.39197e-08	-63.9197	7.65252e-08	81.0252	-79.9197	-842.479	79.9197	63.9197
			8.42234e-07	842.234	-4.4989e-11	4.45501	-6.37035e-08	-63.7035	7.57907e-08	80.2907	-79.7035	-842.234	79.7035	63.7035
			8.41989e-07	841.989	-6.78543e-11	4.43215	-6.3483e-08	-63.483	7.51571e-08	79.6571	-79.483	-841.989	79.483	63.483
			8.41743e-07	841.743	-8.9739e-11	4.41026	-6.32607e-08	-63.2607	7.45839e-08	79.0839	-79.2607	-841.743	79.2607	63.2607
			8.41498e-07	841.498	-1.08526e-10	4.39147	-6.30376e-08	-63.0376	7.4017e-08	78.517	-79.0376	-841.498	79.0376	63.0376
			8.41253e-07	841.254	-1.215e-10	4.3785	-6.2816e-08	-62.816	7.34151e-08	77.9151	-78.816	-841.254	78.816	62.816
			8.41009e-07	841.009	-1.25451e-10	4.37455	-6.25965e-08	-62.5965	7.2766e-08	77.266	-78.5965	-841.009	78.5965	62.5965
			8.40765e-07	840.765	-1.18914e-10	4.38109	-6.23779e-08	-62.3779	7.20832e-08	76.5832	-78.3778	-840.765	78.3778	62.3778
			8.40521e-07	840.521	-1.04461e-10	4.39554	-6.216e-08	-62.16	7.13908e-08	75.8908	-78.16	-840.521	78.16	62.16
			8.40278e-07	840.278	-8.57458e-11	4.41425	-6.19418e-08	-61.9418	7.06965e-08	75.1964	-77.9418	-840.278	77.9418	61.9418
			8.40034e-07	840.034	-6.84511e-11	4.43155	-6.17247e-08	-61.7247	6.99873e-08	74.4873	-77.7246	-840.034	77.7246	61.7246
			8.3979e-07	839.79	-5.68409e-11	4.44316	-6.15084e-08	-61.5084	6.92418e-08	73.7418	-77.5084	-839.79	77.5084	61.5084
			8.39546e-07	839.546	-5.20092e-11	4.44799	-6.12941e-08	-61.2941	6.84438e-08	72.9438	-77.2941	-839.546	77.2941	61.2941
			8.39302e-07	839.302	-5.25634e-11	4.44744	-6.10823e-08	-61.0823	6.75935e-08	72.0935	-77.0823	-839.302	77.0823	61.0823
			8.39057e-07	839.057	-5.47092e-11	4.44529	-6.08714e-08	-60.8714	6.67066e-08	71.2066	-76.8714	-839.057	76.8714	60.8714
			8.38813e-07	838.813	-5.49224e-11	4.44508	-6.06615e-08	-60.6615	6.58045e-08	70.3045	-76.6615	-838.813	76.6615	60.6615
			8.38569e-07	838.569	-5.13839e-11	4.44862	-6.0451e-08	-60.451	6.49063e-08	69.4063	-76.451	-838.569	76.451	60.451
			8.38325e-07	838.325	-4.40795e-11	4.45592	-6.02403e-08	-60.2403	6.40253e-08	68.5253	-76.2403	-838.325	76.2403	60.2403
			8.38081e-07	838.081	-3.38477e-11	4.46615	-6.00281e-08	-60.0281	6.31722e-08	67.6722	-76.0281	-838.081	76.0281	60.0281
			8.37837e-07	837.837	-2.3488e-11	4.47651	-5.98152e-08	-59.8152	6.23515e-08	66.8515	-75.8152	-837.837	75.8152	59.8152
			8.37593e-07	837.593	-1.49189e-11	4.48508	-5.96007e-08	-59.6007	6.15596e-08	66.0596	-75.6007	-837.593	75.6007	59.6007
			8.37349e-07	837.349	-1.06414e-11	4.48936	-5.93858e-08	-59.3858	6.07779e-08	65.2779	-75.3858	-837.349	75.3858	59.3858
			8.37105e-07	837.105	-1.17925e-11	4.48821	-5.91719e-08	-59.1719	5.99824e-08	64.4824	-75.1719	-837.105	75.1719	59.1719
			8.3686e-07	836.86	-1.87416e-11	4.48126	-5.89589e-08	-58.9589	5.91486e-08	63.6486	-74.9589	-836.86	74.9589	58.9589
			8.36615e-07	836.615	-3.02666e-11	4.46973	-5.8748e-08	-58.748	5.82743e-08	62.7743	-74.748	-836.615	74.748	58.748
			8.36371e-07	836.371	-4.41506e-11	4.45585	-5.85371e-08	-58.5371	5.73867e-08	61.8867	-74.5371	-836.371	74.5371	58.5371
			8.36126e-07	836.126	-5.81483e-11	4.44185	-5.83252e-08	-58.3252	5.65394e-08	61.0394	-74.3252	-836.126	74.3252	58.3252
			8.35881e-07	835.881	-6.98438e-11	4.43016	-5.8109e-08	-58.109	5.57913e-08	60.2914	-74.109	-835.881	74.109	58.109
			8.35636e-07	835.636	-7.89388e-11	4.42106	-5.7888e-08	-57.888	5.5183e-08	59.683	-73.888	-835.636	73.888	57.888
			8.35392e-07	835.392	-8.52484e-11	4.41475	-5.76612e-08	-57.6612	5.47156e-08	59.2156	-73.6612	-835.392	73.6612	57.6612
			8.35147e-07	835.147	-8.96964e-11	4.4103	-5.74307e-08	-57.4307	5.43474e-08	58.8474	-73.4307	-835.147	73.4307	57.4307
			8.34903e-07	834.903	-9.22401e-11	4.40776	-5.71993e-08	-57.1993	5.40131e-08	58.5131	-73.1993	-834.903	73.1993	57.1993
			8.34659e-07	834.659	-9.27517e-11	4.40725	-5.69685e-08	-56.9685	5.36501e-08	58.1501	-72.9685	-834.659	72.9685	56.9685
			8.34415e-07	834.415	-9.06627e-11	4.40934	-5.67407e-08	-56.7407	5.32221e-08	57.7221	-72.7407	-834.415	72.7407	56.7407
			8.3417e-07	834.17	-8.60726e-11	4.41393	-5.6515e-08	-56.515	5.27255e-08	57.2255	-72.515	-834.17	72.515	56.515
			8.33926e-07	833.926	-7.95498e-11	4.42045	-5.62917e-08	-56.2917	5.21781e-08	56.678	-72.2917	-833.926	72.2917	56.2917
			8.33682e-07	833.682	-7.25297e-11	4.42747	-5.60693e-08	-56.0693	5.15949e-08	56.0949	-72.0693	-833.682	72.0693	56.0693
			8.33438e-07	833.438	-6.70585e-11	4.43294	-5.58487e-08	-55.8487	5.09758e-08	55.4758	-71.8487	-833.438	71.8487	55.8487
			8.33194e-07	833.194	-6.49411e-11	4.43506	-5.56297e-08	-55.6297	5.03028e-08	54.8028	-71.6297	-833.194	71.6297	55.6297
			8.3295e-07	832.95	-6.78401e-11	4.43216	-5.54138e-08	-55.4138	4.95583e-08	54.0583	-71.4138	-832.95	71.4138	55.4138
			8.32705e-07	832.705	-7.61676e-11	4.42383	-5.52003e-08	-55.2003	4.87408e-08	53.2408	-71.2003	-832.705	71.2003	55.2003
			8.3246e-07	832.46	-8.96537e-11	4.41035	-5.49886e-08	-54.9886	4.78755e-08	52.3755	-70.9886	-832.46	70.9886	54.9886
			8.32215e-07	832.215	-1.07162e-10	4.39284	-5.47774e-08	-54.7774	4.70072e-08	51.5072	-70.7774	-832.215	70.7774	54.7774
			8.3197e-07	831.97	-1.26105e-10	4.3739	-5.45643e-08	-54.5643	4.61778e-08	50.6778	-70.5643	-831.97	70.5643	54.5643
			8.31725e-07	831.725	-1.44138e-10	4.35586	-5.43495e-08	-54.3495	4.54066e-08	49.9066	-70.3495	-831.725	70.3495	54.3495
			8.3148e-07	831.48	-1.58193e-10	4.34181	-5.41322e-08	-54.1322	4.46885e-08	49.1885	-70.1322	-831.48	70.1322	54.1322
			8.31236e-07	831.236	-1.66108e-10	4.33389	-5.3914e-08	-53.914	4.40053e-08	48.5053	-69.914	-831.236	69.914	53.914
			8.30992e-07	830.992	-1.6608e-10	4.33392	-5.36945e-08	-53.6945	4.33458e-08	47.8458	-69.6945	-830.992	69.6945	53.6945
			8.30748e-07	830.748	-1.56999e-10	4.343	-5.34742e-08	-53.4742	4.2719e-08	47.219	-69.4742	-830.748	69.4742	53.4742
			8.30504e-07	830.504	-1.37985e-10	4.36202	-5.32516e-08	-53.2516	4.21418e-08	46.6418	-69.2516	-830.504	69.2516	53.2516
			8.30261e-07	830.261	-1.11268e-10	4.38873	-5.30274e-08	-53.0274	4.16169e-08	46.1169	-69.0274	-830.261	69.0274	53.0274
			8.30018e-07	830.018	-7.98056e-11	4.42019	-5.28018e-08	-52.8018	4.11183e-08	45.6183	-68.8018	-830.018	68.8018	52.8018
			8.29775e-07	829.775	-4.94228e-11	4.45058	-5.25773e-08	-52.5773	4.05896e-08	45.0896	-68.5773	-829.775	68.5773	52.5773
			8.29531e-07	829.531	-2.53496e-11	4.47465	-5.23568e-08	-52.3568	3.99687e-08	44.4687	-68.3568	-829.531	68.3568	52.3568
			8.29287e-07	829.287	-1.22472e-11	4.48775	-5.21404e-08	-52.1404	3.92265e-08	43.7265	-68.1404	-829.287	68.1404	52.1404
			8.29043e-07	829.043	-1.14656e-11	4.48853	-5.1928e-08	-51.928	3.83904e-08	42.8904	-67.928	-829.043	67.928	51.928
			8.28798e-07	828.798	-2.10864e-11	4.47891	-5.17158e-08	-51.7158	3.75381e-08	42.0381	-67.7158	-828.798	67.7158	51.7158
			8.28554e-07	828.554	-3.64199e-11	4.46358	-5.15013e-08	-51.5013	3.67571e-08	41.2571	-67.5013	-828.554	67.5013	51.5013
			8.28309e-07	828.309	-5.18102e-11	4.44819	-5.1282e-08	-51.282	3.60937e-08	40.5937	-67.282	-828.309	67.282	51.282
			8.28064e-07	828.064	-6.23405e-11	4.43766	-5.10594e-08	-51.0594	3.55265e-08	40.0265	-67.0594	-828.064	67.0594	51.0594
			8.2782e-07	827.82	-6.58932e-11	4.43411	-5.08362e-08	-50.8362	3.49635e-08	39.4635	-66.8362	-827.82	66.8362	50.8362
			8.27576e-07	827.576	-6.24826e-11	4.43752	-5.06176e-08	-50.6176	3.42935e-08	38.7935	-66.6176	-827.576	66.6176	50.6176
			8.27332e-07	827.332	-5.36576e-11	4.44634	-5.04053e-08	-50.4053	3.34418e-08	37.9418	-66.4053	-827.332	66.4053	50.4053
			8.27088e-07	827.088	-4.16921e-11	4.45831	-5.02001e-08	-50.2001	3.24168e-08	36.9168	-66.2001	-827.088	66.2001	50.2001
			8.26844e-07	826.844	-2.7936e-11	4.47206	-4.99976e-08	-49.9976	3.13086e-08	35.8086	-65.9976	-826.844	65.9976	49.9976
			8.266e-07	826.6	-1.35972e-11	4.4864	-4.97933e-08	-49.7933	3.0246e-08	34.746	-65.7933	-826.6	65.7933	49.7933
			8.26356e-07	826.356	1.57995e-12	4.50158	-4.95839e-08	-49.5839	2.93326e-08	33.8326	-65.5839	-826.356	65.5839	49.5839
			8.26113e-07	826.113	1.69135e-11	4.51691	-4.93669e-08	-49.3669	2.86047e-08	33.1047	-65.3669	-826.113	65.3669	49.3669
			8.25869e-07	825.869	3.11669e-11	4.53117	-4.91449e-08	-49.1449	2.80244e-08	32.5244	-65.1449	-825.869	65.1449	49.1449
			8.25625e-07	825.625	4.32178e-11	4.54322	-4.89196e-08	-48.9196	2.75157e-08	32.0157	-64.9196	-825.625	64.9196	48.9196
			8.25381e-07	825.381	5.15737e-11	4.55157	-4.86946e-08	-48.6946	2.70134e-08	31.5134	-64.6946	-825.381	64.6946	48.6946
			8.25137e-07	825.137	5.57801e-11	4.55578	-4.84698e-08	-48.4698	2.64939e-08	30.9939	-64.4698	-825.137	64.4698	48.4698
			8.24893e-07	824.893	5.42454e-11	4.55425	-4.82455e-08	-48.2455	2.59724e-08	30.4724	-64.2455	-824.893	64.2455	48.2455
			8.24648e-07	824.648	4.67563e-11	4.54676	-4.80199e-08	-48.0199	2.54746e-08	29.9746	-64.0199	-824.648	64.0199	48.0199
			8.24403e-07	824.404	3.29007e-11	4.5329	-4.77935e-08	-47.7935	2.50085e-08	29.5085	-63.7935	-824.404	63.7935	47.7935
			8.24159e-07	824.159	1.44976e-11	4.5145	-4.75661e-08	-47.5661	2.45562e-08	29.0562	-63.5661	-824.159	63.5661	47.5661
			8.23914e-07	823.913	-5.12758e-12	4.49487	-4.73399e-08	-47.3399	2.40847e-08	28.5847	-63.3399	-823.913	63.3399	47.3399
			8.23669e-07	823.669	-2.13422e-11	4.47866	-4.71151e-08	-47.1151	2.35646e-08	28.0646	-63.1151	-823.669	63.1151	47.1151
			8.23424e-07	823.424	-2.9755e-11	4.47025	-4.68929e-08	-46.8929	2.2989e-08	27.489	-62.8929	-823.424	62.8929	46.8929
			8.2318e-07	823.18	-2.83197e-11	4.47168	-4.6672e-08	-46.672	2.23648e-08	26.8648	-62.672	-823.18	62.672	46.672
			8.22936e-07	822.936	-1.85142e-11	4.48149	-4.64531e-08	-46.4531	2.17024e-08	26.2024	-62.4531	-822.936	62.4531	46.4531
			8.22692e-07	822.692	-3.91965e-12	4.49608	-4.62349e-08	-46.2349	2.10077e-08	25.5077	-62.2349	-822.692	62.2349	46.2349
			8.22449e-07	822.449	1.21386e-11	4.51214	-4.60182e-08	-46.0182	2.02747e-08	24.7747	-62.0182	-822.449	62.0182	46.0182
			8.22205e-07	822.205	2.79127e-11	4.52791	-4.58036e-08	-45.8036	1.94973e-08	23.9973	-61.8036	-822.205	61.8036	45.8036
			8.21961e-07	821.961	4.45536e-11	4.54455	-4.559e-08	-45.59	1.86816e-08	23.1816	-61.59	-821.961	61.59	45.59
			8.21717e-07	821.717	6.24877e-11	4.56249	-4.53775e-08	-45.3775	1.78477e-08	22.3477	-61.3775	-821.717	61.3775	45.3775
			8.21474e-07	821.474	8.16155e-11	4.58162	-4.51643e-08	-45.1643	1.70218e-08	21.5218	-61.1643	-821.474	61.1643	45.1643
			8.2123e-07	821.23	9.90522e-11	4.59905	-4.49504e-08	-44.9504	1.62254e-08	20.7254	-60.9504	-821.23	60.9504	44.9504
			8.20987e-07	820.987	1.11913e-10	4.61191	-4.47351e-08	-44.7351	1.5454e-08	19.954	-60.7351	-820.987	60.7351	44.7351
			8.20743e-07	820.743	1.16674e-10	4.61667	-4.45204e-08	-44.5204	1.46807e-08	19.1807	-60.5204	-820.743	60.5204	44.5204
			8.20498e-07	820.498	1.12908e-10	4.61291	-4.43065e-08	-44.3065	1.3871e-08	18.371	-60.3065	-820.498	60.3065	44.3065
			8.20253e-07	820.253	1.02648e-10	4.60265	-4.40952e-08	-44.0952	1.30066e-08	17.5066	-60.0952	-820.253	60.0952	44.0952
			8.20009e-07	820.009	8.85788e-11	4.58858	-4.38847e-08	-43.8847	1.21079e-08	16.6079	-59.8847	-820.009	59.8847	43.8847
			8.19764e-07	819.764	7.38564e-11	4.57386	-4.36737e-08	-43.6737	1.1236e-08	15.736	-59.6737	-819.764	59.6737	43.6737
			8.19519e-07	819.519	6.07113e-11	4.56071	-4.34583e-08	-43.4583	1.04679e-08	14.9679	-59.4583	-819.519	59.4583	43.4583
			8.19274e-07	819.274	5.08348e-11	4.55083	-4.32373e-08	-43.2373	9.8604e-09	14.3604	-59.2373	-819.274	59.2373	43.2373
			8.1903e-07	819.03	4.50936e-11	4.54509	-4.30096e-08	-43.0096	9.41614e-09	13.9161	-59.0096	-819.03	59.0096	43.0096
			8.18786e-07	818.786	4.44541e-11	4.54445	-4.27784e-08	-42.7784	9.07768e-09	13.5777	-58.7784	-818.786	58.7784	42.7784
			8.18542e-07	818.542	4.94137e-11	4.54941	-4.2546e-08	-42.546	8.75783e-09	13.2578	-58.546	-818.542	58.546	42.546
			8.18298e-07	818.298	6.07113e-11	4.56071	-4.23164e-08	-42.3164	8.37736e-09	12.8774	-58.3164	-818.298	58.3164	42.3164
			8.18054e-07	818.054	7.81338e-11	4.57813	-4.209e-08	-42.09	7.89966e-09	12.3997	-58.09	-818.054	58.09	42.09
			8.17811e-07	817.811	1.00615e-10	4.60062	-4.18671e-08	-41.8671	7.34164e-09	11.8416	-57.8671	-817.811	57.8671	41.8671
			8.17567e-07	817.567	1.25555e-10	4.62556	-4.16452e-08	-41.6452	6.74307e-09	11.2431	-57.6452	-817.567	57.6452	41.6452
			8.17324e-07	817.324	1.48591e-10	4.64859	-4.1424e-08	-41.424	6.13996e-09	10.64	-57.424	-817.324	57.424	41.424
			8.1708e-07	817.08	1.65261e-10	4.66526	-4.12022e-08	-41.2022	5.54135e-09	10.0414	-57.2022	-817.08	57.2022	41.2022
			8.16836e-07	816.836	1.71513e-10	4.67151	-4.09811e-08	-40.9811	4.9365e-09	9.4365	-56.9811	-816.836	56.9811	40.9811
			8.16592e-07	816.592	1.66127e-10	4.66613	-4.07601e-08	-40.7601	4.31662e-09	8.81662	-56.7601	-816.592	56.7601	40.7601
			8.16347e-07	816.347	1.50339e-10	4.65034	-4.05391e-08	-40.5391	3.69555e-09	8.19555	-56.5391	-816.347	56.5391	40.5391
			8.16102e-07	816.102	1.28099e-10	4.6281	-4.03176e-08	-40.3176	3.10098e-09	7.60098	-56.3176	-816.102	56.3176	40.3176
			8.15857e-07	815.857	1.03827e-10	4.60383	-4.00937e-08	-40.0937	2.55754e-09	7.05754	-56.0937	-815.857	56.0937	40.0937
			8.15612e-07	815.612	8.18855e-11	4.58189	-3.98684e-08	-39.8684	2.06186e-09	6.56186	-55.8684	-815.612	55.8684	39.8684
			8.15367e-07	815.367	6.50314e-11	4.56503	-3.96424e-08	-39.6424	1.57415e-09	6.07415	-55.6424	-815.367	55.6424	39.6424
			8.15122e-07	815.122	5.47285e-11	4.55473	-3.94185e-08	-39.4185	1.04025e-09	5.54025	-55.4185	-815.122	55.4185	39.4185
			8.14878e-07	814.878	4.97974e-11	4.5498	-3.91974e-08	-39.1974	4.24339e-10	4.92434	-55.1974	-814.878	55.1974	39.1974
			8.14633e-07	814.633	4.82342e-11	4.54823	-3.89792e-08	-38.9792	-2.59317e-10	4.24068	-54.9792	-814.633	54.9792	38.9792
			8.14389e-07	814.389	4.68557e-11	4.54686	-3.87609e-08	-38.7609	-9.51201e-10	3.5488	-54.7609	-814.389	54.7609	38.7609
			8.14145e-07	814.145	4.32604e-11	4.54326	-3.85406e-08	-38.5406	-1.57796e-09	2.92204	-54.5406	-814.145	54.5406	38.5406
			8.139e-07	813.9	3.71639e-11	4.53716	-3.83157e-08	-38.3157	-2.09488e-09	2.40512	-54.3157	-813.9	54.3157	38.3157
			8.13656e-07	813.656	3.05985e-11	4.5306	-3.80875e-08	-38.0875	-2.51268e-09	1.98732	-54.0875	-813.656	54.0875	38.0875
			8.13411e-07	813.411	2.70174e-11	4.52702	-3.78574e-08	-37.8574	-2.89192e-09	1.60808	-53.8574	-813.411	53.8574	37.8574
			8.13167e-07	813.167	2.83674e-11	4.52837	-3.76293e-08	-37.6293	-3.314e-09	1.186	-53.6293	-813.167	53.6293	37.6293
			8.12923e-07	812.923	3.47339e-11	4.53473	-3.74044e-08	-37.4044	-3.83143e-09	0.668572	-53.4044	-812.923	53.4044	37.4044
			8.12679e-07	812.679	4.27914e-11	4.54279	-3.71837e-08	-37.1837	-4.44716e-09	0.0528436	-53.1837	-812.679	53.1837	37.1837
			8.12435e-07	812.435	4.86889e-11	4.54869	-3.69643e-08	-36.9643	-5.10997e-09	-0.609965	-52.9643	-812.435	52.9643	36.9643
			8.12191e-07	812.191	4.98826e-11	4.54988	-3.67444e-08	-36.7444	-5.74894e-09	-1.24894	-52.7444	-812.191	52.7444	36.7444
			8.11946e-07	811.946	4.68131e-11	4.54681	-3.65213e-08	-36.5213	-6.31198e-09	-1.81198	-52.5213	-811.946	52.5213	36.5213
			8.11702e-07	811.702	4.22372e-11	4.54224	-3.62954e-08	-36.2954	-6.79134e-09	-2.29134	-52.2954	-811.702	52.2954	36.2954
			8.11458e-07	811.458	3.97219e-11	4.53972	-3.60673e-08	-36.0673	-7.22403e-09	-2.72403	-52.0673	-811.458	52.0673	36.0673
			8.11213e-07	811.213	4.00203e-11	4.54002	-3.58402e-08	-35.8402	-7.67284e-09	-3.17284	-51.8402	-811.213	51.8402	35.8402
			8.10969e-07	810.969	4.22798e-11	4.54228	-3.56155e-08	-35.6155	-8.19351e-09	-3.69351	-51.6155	-810.969	51.6155	35.6155
			8.10725e-07	810.725	4.37009e-11	4.5437	-3.53948e-08	-35.3948	-8.81076e-09	-4.31076	-51.3948	-810.725	51.3948	35.3948
			8.10481e-07	810.481	4.12567e-11	4.54126	-3.51766e-08	-35.1766	-9.50666e-09	-5.00666	-51.1766	-810.481	51.1766	35.1766
			8.10236e-07	810.236	3.41512e-11	4.53415	-3.496e-08	-34.96	-1.02309e-08	-5.7309	-50.96	-810.236	50.96	34.96
			8.09991e-07	809.991	2.2541e-11	4.52254	-3.47418e-08	-34.7418	-1.09236e-08	-6.42364	-50.7418	-809.991	50.7418	34.7418
			8.09747e-07	809.747	8.54327e-12	4.50854	-3.45209e-08	-34.5209	-1.1534e-08	-7.03398	-50.5209	-809.747	50.5209	34.5209
			8.09502e-07	809.502	-5.44021e-12	4.49456	-3.42956e-08	-34.2956	-1.20425e-08	-7.54255	-50.2956	-809.502	50.2956	34.2956
			8.09257e-07	809.257	-1.80595e-11	4.48194	-3.40674e-08	-34.0674	-1.24607e-08	-7.96074	-50.0674	-809.257	50.0674	34.0674
			8.09012e-07	809.012	-2.93997e-11	4.4706	-3.38366e-08	-33.8366	-1.28223e-08	-8.32225	-49.8366	-809.012	49.8366	33.8366
			8.08768e-07	808.768	-3.96173e-11	4.46038	-3.36056e-08	-33.6056	-1.31655e-08	-8.66546	-49.6056	-808.768	49.6056	33.6056
			8.08523e-07	808.523	-5.01191e-11	4.44988	-3.33744e-08	-33.3744	-1.35172e-08	-9.01718	-49.3744	-808.523	49.3744	33.3744
			8.08278e-07	808.278	-6.18857e-11	4.43811	-3.31443e-08	-33.1443	-1.38854e-08	-9.38541	-49.1443	-808.278	49.1443	33.1443
			8.08034e-07	808.034	-7.48745e-11	4.42513	-3.29141e-08	-32.9141	-1.42639e-08	-9.76387	-48.9141	-808.034	48.9141	32.9141
			8.07789e-07	807.789	-8.85027e-11	4.4115	-3.26846e-08	-32.6846	-1.46468e-08	-10.1468	-48.6846	-807.789	48.6846	32.6846
			8.07544e-07	807.544	-1.01605e-10	4.39839	-3.24547e-08	-32.4547	-1.50323e-08	-10.5323	-48.4547	-807.544	48.4547	32.4547
			8.07299e-07	807.299	-1.12277e-10	4.38772	-3.22256e-08	-32.2256	-1.54259e-08	-10.9259	-48.2256	-807.299	48.2256	32.2256
			8.07055e-07	807.055	-1.19624e-10	4.38038	-3.19966e-08	-31.9966	-1.58357e-08	-11.3357	-47.9966	-807.055	47.9966	31.9966
			8.0681e-07	806.81	-1.22637e-10	4.37736	-3.17688e-08	-31.7688	-1.62644e-08	-11.7644	-47.7688	-806.81	47.7688	31.7688
			8.06566e-07	806.566	-1.21088e-10	4.37891	-3.15415e-08	-31.5415	-1.67173e-08	-12.2173	-47.5414	-806.566	47.5414	31.5414
			8.06322e-07	806.322	-1.16285e-10	4.38372	-3.13158e-08	-31.3158	-1.72034e-08	-12.7034	-47.3158	-806.322	47.3158	31.3158
			8.06078e-07	806.078	-1.10558e-10	4.38944	-3.10917e-08	-31.0917	-1.7741e-08	-13.241	-47.0917	-806.078	47.0917	31.0917
			8.05834e-07	805.834	-1.06934e-10	4.39307	-3.08708e-08	-30.8708	-1.83529e-08	-13.8529	-46.8708	-805.834	46.8708	30.8708
			8.0559e-07	805.59	-1.07702e-10	4.3923	-3.06527e-08	-30.6527	-1.90489e-08	-14.5489	-46.6527	-805.59	46.6527	30.6527
			8.05345e-07	805.345	-1.12078e-10	4.38792	-3.04376e-08	-30.4376	-1.98125e-08	-15.3125	-46.4376	-805.345	46.4376	30.4376
			8.05101e-07	805.101	-1.1782e-10	4.38218	-3.02228e-08	-30.2228	-2.05977e-08	-16.0977	-46.2228	-805.101	46.2228	30.2228
			8.04856e-07	804.856	-1.21671e-10	4.37833	-3.00067e-08	-30.0067	-2.13353e-08	-16.8353	-46.0067	-804.856	46.0067	30.0067
			8.04612e-07	804.612	-1.20591e-10	4.37941	-2.97859e-08	-29.7859	-2.19622e-08	-17.4622	-45.7859	-804.612	45.7859	29.7859
			8.04368e-07	804.368	-1.14224e-10	4.38578	-2.95603e-08	-29.5603	-2.24486e-08	-17.9486	-45.5603	-804.368	45.5603	29.5603
			8.04124e-07	804.124	-1.05215e-10	4.39479	-2.93295e-08	-29.3295	-2.28095e-08	-18.3095	-45.3295	-804.124	45.3295	29.3295
			8.0388e-07	803.88	-9.79103e-11	4.40209	-2.90964e-08	-29.0964	-2.30976e-08	-18.5976	-45.0964	-803.88	45.0964	29.0964
			8.03636e-07	803.636	-9.62334e-11	4.40377	-2.88625e-08	-28.8625	-2.33787e-08	-18.8787	-44.8625	-803.636	44.8625	28.8625
			8.03392e-07	803.392	-1.02969e-10	4.39703	-2.86305e-08	-28.6305	-2.36959e-08	-19.1959	-44.6305	-803.392	44.6305	28.6305
			8.03147e-07	803.147	-1.19099e-10	4.3809	-2.83997e-08	-28.3997	-2.40591e-08	-19.5591	-44.3997	-803.147	44.3997	28.3997
			8.02902e-07	802.902	-1.43797e-10	4.3562	-2.81704e-08	-28.1704	-2.44473e-08	-19.9473	-44.1704	-802.902	44.1704	28.1704
			8.02656e-07	802.656	-1.74421e-10	4.32558	-2.79404e-08	-27.9404	-2.48306e-08	-20.3306	-43.9404	-802.656	43.9404	27.9404
			8.02411e-07	802.411	-2.07064e-10	4.29294	-2.77101e-08	-27.7101	-2.51921e-08	-20.6921	-43.7101	-802.411	43.7101	27.7101
			8.02165e-07	802.165	-2.38171e-10	4.26183	-2.74789e-08	-27.4789	-2.55433e-08	-21.0433	-43.4789	-802.165	43.4789	27.4789
			8.0192e-07	801.92	-2.64518e-10	4.23548	-2.72486e-08	-27.2486	-2.59076e-08	-21.4076	-43.2486	-801.92	43.2486	27.2486
			8.01675e-07	801.675	-2.84357e-10	4.21564	-2.70191e-08	-27.0191	-2.63029e-08	-21.8029	-43.0191	-801.675	43.0191	27.0191
			8.0143e-07	801.43	-2.96933e-10	4.20307	-2.6791e-08	-26.791	-2.67232e-08	-22.2232	-42.791	-801.43	42.791	26.791
			8.01186e-07	801.186	-3.02873e-10	4.19713	-2.65622e-08	-26.5622	-2.71385e-08	-22.6385	-42.5622	-801.186	42.5622	26.5622
			8.00941e-07	800.941	-3.03072e-10	4.19693	-2.63323e-08	-26.3323	-2.75115e-08	-23.0115	-42.3323	-800.941	42.3323	26.3323
			8.00697e-07	800.697	-2.98667e-10	4.20133	-2.60993e-08	-26.0993	-2.78145e-08	-23.3145	-42.0993	-800.697	42.0993	26.0993
			8.00453e-07	800.453	-2.90368e-10	4.20963	-2.5864e-08	-25.864	-2.80443e-08	-23.5443	-41.864	-800.453	41.864	25.864
			8.0021e-07	800.21	-2.79198e-10	4.2208	-2.56266e-08	-25.6266	-2.82211e-08	-23.7211	-41.6266	-800.21	41.6266	25.6266
			7.99966e-07	799.966	-2.6601e-10	4.23399	-2.53883e-08	-25.3883	-2.83829e-08	-23.8829	-41.3883	-799.966	41.3883	25.3883
			7.99722e-07	799.722	-2.51601e-10	4.2484	-2.51512e-08	-25.1512	-2.85681e-08	-24.0681	-41.1512	-799.722	41.1512	25.1512
			7.99479e-07	799.479	-2.36026e-10	4.26397	-2.49159e-08	-24.9159	-2.88106e-08	-24.3106	-40.9159	-799.479	40.9159	24.9159
			7.99235e-07	799.235	-2.20195e-10	4.27981	-2.46841e-08	-24.6841	-2.91322e-08	-24.6322	-40.6841	-799.235	40.6841	24.6841
			7.98991e-07	798.991	-2.06325e-10	4.29368	-2.4455e-08	-24.455	-2.95392e-08	-25.0392	-40.455	-798.991	40.455	24.455
			7.98747e-07	798.747	-1.97386e-10	4.30261	-2.42292e-08	-24.2292	-3.00219e-08	-25.5219	-40.2292	-798.747	40.2292	24.2292
			7.98503e-07	798.503	-1.96434e-10	4.30357	-2.40046e-08	-24.0046	-3.05461e-08	-26.0461	-40.0046	-798.503	40.0046	24.0046
			7.98258e-07	798.258	-2.04946e-10	4.29505	-2.37803e-08	-23.7803	-3.10674e-08	-26.5674	-39.7803	-798.258	39.7803	23.7803
			7.98014e-07	798.014	-2.22738e-10	4.27726	-2.35538e-08	-23.5538	-3.15439e-08	-27.0439	-39.5538	-798.014	39.5538	23.5538
			7.97768e-07	797.768	-2.46513e-10	4.25349	-2.33256e-08	-23.3256	-3.19607e-08	-27.4607	-39.3256	-797.768	39.3256	23.3256
			7.97523e-07	797.523	-2.71723e-10	4.22828	-2.30952e-08	-23.0952	-3.23326e-08	-27.8326	-39.0952	-797.523	39.0952	23.0952
			7.97278e-07	797.278	-2.94588e-10	4.20541	-2.28648e-08	-22.8648	-3.26942e-08	-28.1942	-38.8648	-797.278	38.8648	22.8648
			7.97033e-07	797.033	-3.11784e-10	4.18822	-2.26346e-08	-22.6346	-3.30704e-08	-28.5704	-38.6346	-797.033	38.6346	22.6346
			7.96789e-07	796.788	-3.21006e-10	4.17899	-2.24049e-08	-22.4049	-3.34504e-08	-28.9504	-38.4049	-796.788	38.4049	22.4049
			7.96544e-07	796.544	-3.21276e-10	4.17872	-2.21731e-08	-22.1731	-3.37852e-08	-29.2852	-38.1731	-796.544	38.1731	22.1731
			7.963e-07	796.3	-3.12722e-10	4.18728	-2.19376e-08	-21.9376	-3.40096e-08	-29.5096	-37.9376	-796.3	37.9376	21.9376
			7.96057e-07	796.057	-2.97587e-10	4.20241	-2.16958e-08	-21.6958	-3.40812e-08	-29.5812	-37.6958	-796.057	37.6958	21.6958
			7.95813e-07	795.813	-2.80719e-10	4.21928	-2.14489e-08	-21.4489	-3.40056e-08	-29.5056	-37.4489	-795.813	37.4489	21.4489
			7.95569e-07	795.569	-2.67915e-10	4.23209	-2.1198e-08	-21.198	-3.38356e-08	-29.3356	-37.198	-795.569	37.198	21.198
			7.95325e-07	795.325	-2.652e-10	4.2348	-2.09465e-08	-20.9465	-3.36383e-08	-29.1383	-36.9465	-795.325	36.9465	20.9465
			7.95081e-07	795.081	-2.74665e-10	4.22534	-2.06953e-08	-20.6953	-3.34614e-08	-28.9614	-36.6953	-795.081	36.6953	20.6953
			7.94836e-07	794.836	-2.96351e-10	4.20365	-2.04456e-08	-20.4456	-3.33113e-08	-28.8113	-36.4456	-794.836	36.4456	20.4456
			7.9459e-07	794.59	-3.26293e-10	4.17371	-2.01956e-08	-20.1956	-3.31661e-08	-28.6661	-36.1956	-794.59	36.1956	20.1956
			7.94345e-07	794.345	-3.59219e-10	4.14078	-1.9945e-08	-19.945	-3.29949e-08	-28.4949	-35.945	-794.345	35.945	19.945
			7.94099e-07	794.099	-3.89332e-10	4.11067	-1.96925e-08	-19.6925	-3.27826e-08	-28.2826	-35.6925	-794.099	35.6925	19.6925
			7.93854e-07	793.854	-4.11885e-10	4.08812	-1.9439e-08	-19.439	-3.25314e-08	-28.0314	-35.439	-793.854	35.439	19.439
			7.93609e-07	793.609	-4.23197e-10	4.0768	-1.91842e-08	-19.1842	-3.2249e-08	-27.749	-35.1842	-793.609	35.1842	19.1842
			7.93365e-07	793.365	-4.21378e-10	4.07862	-1.89278e-08	-18.9278	-3.19343e-08	-27.4343	-34.9278	-793.365	34.9278	18.9278
			7.93122e-07	793.122	-4.06669e-10	4.09333	-1.867e-08	-18.67	-3.15692e-08	-27.0692	-34.67	-793.122	34.67	18.67
			7.92878e-07	792.878	-3.83051e-10	4.11695	-1.84089e-08	-18.4089	-3.11322e-08	-26.6322	-34.4089	-792.878	34.4089	18.4089
			7.92635e-07	792.635	-3.55425e-10	4.14457	-1.81452e-08	-18.1452	-3.06125e-08	-26.1125	-34.1452	-792.635	34.1452	18.1452
			7.92392e-07	792.392	-3.30869e-10	4.16913	-1.78784e-08	-17.8784	-3.00239e-08	-25.5239	-33.8784	-792.392	33.8784	17.8784
			7.92148e-07	792.148	-3.14455e-10	4.18554	-1.76107e-08	-17.6107	-2.9397e-08	-24.897	-33.6107	-792.148	33.6107	17.6107
			7.91904e-07	791.904	-3.08742e-10	4.19126	-1.73422e-08	-17.3422	-2.87651e-08	-24.2651	-33.3422	-791.904	33.3422	17.3422
			7.9166e-07	791.66	-3.13915e-10	4.18608	-1.70747e-08	-17.0747	-2.81452e-08	-23.6452	-33.0747	-791.66	33.0747	17.0747
			7.91415e-07	791.415	-3.28012e-10	4.17199	-1.6807e-08	-16.807	-2.75324e-08	-23.0324	-32.807	-791.415	32.807	16.807
			7.9117e-07	791.17	-3.4741e-10	4.15259	-1.65394e-08	-16.5394	-2.69092e-08	-22.4092	-32.5394	-791.17	32.5394	16.5394
			7.90925e-07	790.925	-3.69579e-10	4.13042	-1.62705e-08	-16.2705	-2.62638e-08	-21.7638	-32.2705	-790.925	32.2705	16.2705
			7.9068e-07	790.68	-3.91705e-10	4.10829	-1.60014e-08	-16.0014	-2.56019e-08	-21.1019	-32.0014	-790.68	32.0014	16.0014
			7.90435e-07	790.435	-4.12112e-10	4.08789	-1.57322e-08	-15.7322	-2.49508e-08	-20.4508	-31.7322	-790.435	31.7322	15.7322
			7.9019e-07	790.19	-4.27318e-10	4.07268	-1.54653e-08	-15.4653	-2.43454e-08	-19.8454	-31.4653	-790.19	31.4653	15.4653
			7.89946e-07	789.946	-4.35006e-10	4.06499	-1.52005e-08	-15.2005	-2.38089e-08	-19.3089	-31.2005	-789.946	31.2005	15.2005
			7.89701e-07	789.701	-4.33386e-10	4.06661	-1.49387e-08	-14.9387	-2.33406e-08	-18.8406	-30.9387	-789.701	30.9387	14.9387
			7.89457e-07	789.457	-4.22685e-10	4.07731	-1.46786e-08	-14.6786	-2.2917e-08	-18.417	-30.6786	-789.457	30.6786	14.6786
			7.89214e-07	789.214	-4.04652e-10	4.09535	-1.44186e-08	-14.4186	-2.25069e-08	-18.0069	-30.4186	-789.214	30.4186	14.4186
			7.8897e-07	788.97	-3.8352e-10	4.11648	-1.41586e-08	-14.1586	-2.20844e-08	-17.5844	-30.1586	-788.97	30.1586	14.1586
			7.88727e-07	788.727	-3.63369e-10	4.13663	-1.38973e-08	-13.8973	-2.16401e-08	-17.1401	-29.8973	-788.727	29.8973	13.8973
			7.88483e-07	788.483	-3.47765e-10	4.15223	-1.36358e-08	-13.6358	-2.11805e-08	-16.6805	-29.6358	-788.483	29.6358	13.6358
			7.88239e-07	788.239	-3.38671e-10	4.16133	-1.33739e-08	-13.3739	-2.07192e-08	-16.2192	-29.3739	-788.239	29.3739	13.3739
			7.87995e-07	787.995	-3.36624e-10	4.16338	-1.31128e-08	-13.1128	-2.02693e-08	-15.7693	-29.1128	-787.995	29.1128	13.1128
			7.87751e-07	787.751	-3.4103e-10	4.15897	-1.28519e-08	-12.8519	-1.98354e-08	-15.3354	-28.8519	-787.751	28.8519	12.8519
			7.87506e-07	787.506	-3.50267e-10	4.14973	-1.2592e-08	-12.592	-1.94176e-08	-14.9176	-28.592	-787.506	28.592	12.592
			7.87262e-07	787.262	-3.62147e-10	4.13785	-1.23322e-08	-12.3322	-1.90118e-08	-14.5118	-28.3321	-787.262	28.3321	12.3321
			7.87017e-07	787.017	-3.73757e-10	4.12624	-1.2073e-08	-12.073	-1.86136e-08	-14.1136	-28.073	-787.017	28.073	12.073
			7.86772e-07	786.772	-3.82241e-10	4.11776	-1.18136e-08	-11.8136	-1.822e-08	-13.72	-27.8136	-786.772	27.8136	11.8136
			7.86528e-07	786.528	-3.85524e-10	4.11448	-1.15548e-08	-11.5548	-1.78296e-08	-13.3296	-27.5548	-786.528	27.5548	11.5548
			7.86284e-07	786.284	-3.81886e-10	4.11811	-1.12957e-08	-11.2957	-1.74426e-08	-12.9426	-27.2957	-786.284	27.2957	11.2957
			7.8604e-07	786.04	-3.7164e-10	4.12836	-1.10372e-08	-11.0372	-1.70625e-08	-12.5625	-27.0372	-786.04	27.0372	11.0372
			7.85796e-07	785.796	-3.5524e-10	4.14476	-1.07793e-08	-10.7793	-1.66963e-08	-12.1963	-26.7793	-785.796	26.7793	10.7793
			7.85553e-07	785.553	-3.34336e-10	4.16566	-1.05218e-08	-10.5218	-1.63523e-08	-11.8523	-26.5218	-785.553	26.5218	10.5218
			7.8531e-07	785.31	-3.10704e-10	4.1893	-1.02658e-08	-10.2658	-1.60362e-08	-11.5362	-26.2658	-785.31	26.2658	10.2658
			7.85066e-07	785.066	-2.86304e-10	4.2137	-1.00105e-08	-10.0105	-1.57493e-08	-11.2493	-26.0105	-785.066	26.0105	10.0105
			7.84823e-07	784.823	-2.63808e-10	4.23619	-9.75645e-09	-9.75645	-1.54857e-08	-10.9857	-25.7564	-784.823	25.7564	9.75645
			7.84579e-07	784.579	-2.46428e-10	4.25357	-9.50256e-09	-9.50256	-1.52375e-08	-10.7375	-25.5026	-784.579	25.5026	9.50256
			7.84336e-07	784.336	-2.3567e-10	4.26433	-9.24942e-09	-9.24942	-1.49971e-08	-10.4971	-25.2494	-784.336	25.2494	9.24942
			7.84091e-07	784.091	-2.33112e-10	4.26689	-8.99596e-09	-8.99596	-1.47603e-08	-10.2603	-24.996	-784.091	24.996	8.99596
			7.83847e-07	783.847	-2.3756e-10	4.26244	-8.74306e-09	-8.74306	-1.45261e-08	-10.0261	-24.7431	-783.847	24.7431	8.74306
			7.83602e-07	783.602	-2.45447e-10	4.25455	-8.48979e-09	-8.48979	-1.42943e-08	-9.79427	-24.4898	-783.602	24.4898	8.48979
			7.83358e-07	783.358	-2.52851e-10	4.24715	-8.23702e-09	-8.23702	-1.40636e-08	-9.56361	-24.237	-783.358	24.237	8.23702
			7.83114e-07	783.114	-2.55963e-10	4.24404	-7.98365e-09	-7.98365	-1.38293e-08	-9.32929	-23.9837	-783.114	23.9837	7.98365
			7.82869e-07	782.869	-2.53462e-10	4.24654	-7.73041e-09	-7.73041	-1.35862e-08	-9.08623	-23.7304	-782.869	23.7304	7.73041
			7.82626e-07	782.626	-2.46769e-10	4.25323	-7.47674e-09	-7.47674	-1.33318e-08	-8.83181	-23.4767	-782.626	23.4767	7.47674
			7.82382e-07	782.382	-2.39251e-10	4.26075	-7.2223e-09	-7.2223	-1.3069e-08	-8.569	-23.2223	-782.382	23.2223	7.2223
			7.82137e-07	782.137	-2.3513e-10	4.26487	-6.96829e-09	-6.96829	-1.28055e-08	-8.30553	-22.9683	-782.137	22.9683	6.96829
			7.81893e-07	781.893	-2.36352e-10	4.26365	-6.71418e-09	-6.71418	-1.25516e-08	-8.05161	-22.7142	-781.893	22.7142	6.71418
			7.81649e-07	781.649	-2.42335e-10	4.25766	-6.46128e-09	-6.46128	-1.23176e-08	-7.81755	-22.4613	-781.649	22.4613	6.46128
			7.81404e-07	781.404	-2.50023e-10	4.24998	-6.20892e-09	-6.20892	-1.21098e-08	-7.60978	-22.2089	-781.404	22.2089	6.20892
			7.8116e-07	781.16	-2.55281e-10	4.24472	-5.95807e-09	-5.95807	-1.19298e-08	-7.42981	-21.9581	-781.16	21.9581	5.95807
			7.80916e-07	780.916	-2.56091e-10	4.24391	-5.70778e-09	-5.70778	-1.17765e-08	-7.27649	-21.7078	-780.916	21.7078	5.70778
			7.80671e-07	780.671	-2.5207e-10	4.24793	-5.45881e-09	-5.45881	-1.16463e-08	-7.1463	-21.4588	-780.671	21.4588	5.45881
			7.80427e-07	780.428	-2.45405e-10	4.2546	-5.21005e-09	-5.21005	-1.15336e-08	-7.0336	-21.2101	-780.428	21.2101	5.21005
			7.80184e-07	780.183	-2.38967e-10	4.26103	-4.96219e-09	-4.96219	-1.14327e-08	-6.93269	-20.9622	-780.183	20.9622	4.96219
			7.79939e-07	779.939	-2.34434e-10	4.26557	-4.71448e-09	-4.71448	-1.13357e-08	-6.83574	-20.7145	-779.939	20.7145	4.71448
			7.79695e-07	779.695	-2.3172e-10	4.26828	-4.46626e-09	-4.46626	-1.12372e-08	-6.73716	-20.4663	-779.695	20.4663	4.46626
			7.79451e-07	779.451	-2.28778e-10	4.27122	-4.21827e-09	-4.21827	-1.11329e-08	-6.63287	-20.2183	-779.451	20.2183	4.21827
			7.79207e-07	779.207	-2.23847e-10	4.27615	-3.96973e-09	-3.96973	-1.10257e-08	-6.52573	-19.9697	-779.207	19.9697	3.96973
			7.78963e-07	778.963	-2.16869e-10	4.28313	-3.72176e-09	-3.72176	-1.09219e-08	-6.42195	-19.7218	-778.963	19.7218	3.72176
			7.78719e-07	778.719	-2.08826e-10	4.29117	-3.4738e-09	-3.4738	-1.08302e-08	-6.33022	-19.4738	-778.719	19.4738	3.4738
			7.78475e-07	778.475	-2.01522e-10	4.29848	-3.22701e-09	-3.22701	-1.07577e-08	-6.25766	-19.227	-778.475	19.227	3.22701
			7.78231e-07	778.231	-1.96818e-10	4.30318	-2.98052e-09	-2.98052	-1.07048e-08	-6.20478	-18.9805	-778.231	18.9805	2.98052
			7.77987e-07	777.987	-1.94814e-10	4.30519	-2.73504e-09	-2.73504	-1.06669e-08	-6.16685	-18.735	-777.987	18.735	2.73504
			7.77743e-07	777.743	-1.9551e-10	4.30449	-2.48929e-09	-2.48929	-1.06335e-08	-6.13345	-18.4893	-777.743	18.4893	2.48929
			7.77499e-07	777.499	-1.97713e-10	4.30229	-2.24381e-09	-2.24381	-1.05955e-08	-6.09545	-18.2438	-777.499	18.2438	2.24381
			7.77254e-07	777.254	-2.02374e-10	4.29763	-1.99795e-09	-1.99795	-1.05471e-08	-6.04714	-17.9979	-777.254	17.9979	1.99795
			7.7701e-07	777.01	-2.10403e-10	4.2896	-1.75114e-09	-1.75114	-1.0486e-08	-5.98596	-17.7511	-777.01	17.7511	1.75114
			7.76765e-07	776.765	-2.22994e-10	4.27701	-1.50437e-09	-1.50437	-1.04137e-08	-5.91373	-17.5044	-776.765	17.5044	1.50437
			7.7652e-07	776.52	-2.41213e-10	4.25879	-1.25678e-09	-1.25678	-1.03319e-08	-5.83186	-17.2568	-776.52	17.2568	1.25678
			7.76275e-07	776.275	-2.64262e-10	4.23574	-1.00926e-09	-1.00926	-1.02401e-08	-5.74013	-17.0093	-776.275	17.0093	1.00926
			7.7603e-07	776.03	-2.91419e-10	4.20858	-7.60891e-10	-0.760891	-1.01376e-08	-5.63758	-16.7609	-776.03	16.7609	0.760891
			7.75784e-07	775.784	-3.20523e-10	4.17948	-5.12514e-10	-0.512514	-1.0023e-08	-5.52296	-16.5125	-775.784	16.5125	0.512514
			7.75539e-07	775.539	-3.48064e-10	4.15194	-2.63261e-10	-0.263261	-9.8972e-09	-5.3972	-16.2633	-775.539	16.2633	0.263261
			7.75294e-07	775.294	-3.71839e-10	4.12816	-1.41704e-11	-0.0141704	-9.76374e-09	-5.26374	-16.0142	-775.294	16.0142	0.0141704
			7.75049e-07	775.049	-3.89943e-10	4.11006	2.3508e-10	0.23508	-9.62606e-09	-5.12606	-15.7649	-775.049	15.7649	-0.23508
			7.74804e-07	774.804	-4.01596e-10	4.0984	4.84826e-10	0.484826	-9.48728e-09	-4.98728	-15.5152	-774.804	15.5152	-0.484826
			7.7456e-07	774.56	-4.08716e-10	4.09128	7.34123e-10	0.734123	-9.34837e-09	-4.84837	-15.2659	-774.56	15.2659	-0.734123
			7.74315e-07	774.315	-4.14173e-10	4.08583	9.83862e-10	0.983862	-9.20975e-09	-4.70975	-15.0161	-774.315	15.0161	-0.983862
			7.74071e-07	774.071	-4.21449e-10	4.07855	1.23309e-09	1.23309	-9.07258e-09	-4.57258	-14.7669	-774.071	14.7669	-1.23309
			7.73826e-07	773.826	-4.33159e-10	4.06684	1.48264e-09	1.48264	-8.93912e-09	-4.43912	-14.5174	-773.826	14.5174	-1.48264
			7.73581e-07	773.581	-4.4879e-10	4.05121	1.73144e-09	1.73144	-8.81324e-09	-4.31324	-14.2686	-773.581	14.2686	-1.73144
			7.73337e-07	773.337	-4.6627e-10	4.03373	1.98033e-09	1.98033	-8.6972e-09	-4.1972	-14.0197	-773.337	14.0197	-1.98033
			7.73092e-07	773.092	-4.81305e-10	4.0187	2.22839e-09	2.22839	-8.59081e-09	-4.09081	-13.7716	-773.092	13.7716	-2.22839
			7.72847e-07	772.847	-4.89973e-10	4.01003	2.4762e-09	2.4762	-8.49125e-09	-3.99125	-13.5238	-772.847	13.5238	-2.4762
			7.72603e-07	772.603	-4.89476e-10	4.01052	2.72431e-09	2.72431	-8.39573e-09	-3.89573	-13.2757	-772.603	13.2757	-2.72431
			7.72359e-07	772.359	-4.80054e-10	4.01995	2.97179e-09	2.97179	-8.30482e-09	-3.80482	-13.0282	-772.359	13.0282	-2.97179
			7.72115e-07	772.115	-4.64309e-10	4.03569	3.21948e-09	3.21948	-8.22014e-09	-3.72014	-12.7805	-772.115	12.7805	-3.21948
			7.71872e-07	771.872	-4.45337e-10	4.05466	3.46633e-09	3.46633	-8.14604e-09	-3.64604	-12.5337	-771.872	12.5337	-3.46633
			7.71628e-07	771.629	-4.26295e-10	4.07371	3.71309e-09	3.71309	-8.08602e-09	-3.58602	-12.2869	-771.629	12.2869	-3.71309
			7.71385e-07	771.385	-4.08332e-10	4.09167	3.9589e-09	3.9589	-8.03919e-09	-3.53919	-12.0411	-771.385	12.0411	-3.9589
			7.71141e-07	771.141	-3.92587e-10	4.10741	4.20478e-09	4.20478	-8.00253e-09	-3.50253	-11.7952	-771.141	11.7952	-4.20478
			7.70898e-07	770.898	-3.78973e-10	4.12103	4.45001e-09	4.45001	-7.97111e-09	-3.47111	-11.55	-770.898	11.55	-4.45001
			7.70654e-07	770.654	-3.68172e-10	4.13183	4.69518e-09	4.69518	-7.94119e-09	-3.44119	-11.3048	-770.654	11.3048	-4.69518
			7.7041e-07	770.41	-3.61678e-10	4.13832	4.94077e-09	4.94077	-7.91202e-09	-3.41202	-11.0592	-770.41	11.0592	-4.94077
			7.70166e-07	770.166	-3.60555e-10	4.13944	5.18586e-09	5.18586	-7.88439e-09	-3.38439	-10.8141	-770.166	10.8141	-5.18586
			7.69921e-07	769.921	-3.65089e-10	4.13491	5.43127e-09	5.43127	-7.85987e-09	-3.35987	-10.5687	-769.921	10.5687	-5.43127
			7.69677e-07	769.677	-3.75093e-10	4.12491	5.67609e-09	5.67609	-7.83936e-09	-3.33936	-10.3239	-769.677	10.3239	-5.67609
			7.69432e-07	769.432	-3.90299e-10	4.1097	5.92127e-09	5.92127	-7.82104e-09	-3.32104	-10.0787	-769.432	10.0787	-5.92127
			7.69187e-07	769.187	-4.0937e-10	4.09063	6.16602e-09	6.16602	-7.80234e-09	-3.30234	-9.83398	-769.187	9.83398	-6.16602
			7.68942e-07	768.942	-4.32064e-10	4.06794	6.41136e-09	6.41136	-7.77993e-09	-3.27993	-9.58864	-768.942	9.58864	-6.41136
			7.68697e-07	768.697	-4.55697e-10	4.0443	6.65645e-09	6.65645	-7.75209e-09	-3.25209	-9.34355	-768.697	9.34355	-6.65645
			7.68452e-07	768.452	-4.77397e-10	4.0226	6.90175e-09	6.90175	-7.71869e-09	-3.21869	-9.09825	-768.452	9.09825	-6.90175
			7.68207e-07	768.207	-4.93782e-10	4.00622	7.14771e-09	7.14771	-7.6799e-09	-3.1799	-8.85229	-768.207	8.85229	-7.14771
			7.67962e-07	767.962	-5.0265e-10	3.99735	7.39338e-09	7.39338	-7.63671e-09	-3.13671	-8.60662	-767.962	8.60662	-7.39338
			7.67718e-07	767.718	-5.03886e-10	3.99611	7.63969e-09	7.63969	-7.58874e-09	-3.08874	-8.36031	-767.718	8.36031	-7.63969
			7.67474e-07	767.474	-5.00234e-10	3.99977	7.88577e-09	7.88577	-7.53488e-09	-3.03488	-8.11423	-767.474	8.11423	-7.88577
			7.6723e-07	767.23	-4.96368e-10	4.00363	8.13259e-09	8.13259	-7.47319e-09	-2.97319	-7.86741	-767.23	7.86741	-8.13259
			7.66986e-07	766.986	-4.95445e-10	4.00456	8.37925e-09	8.37925	-7.40412e-09	-2.90412	-7.62075	-766.986	7.62075	-8.37925
			7.66741e-07	766.741	-5.00561e-10	3.99944	8.62603e-09	8.62603	-7.33162e-09	-2.83162	-7.37397	-766.741	7.37397	-8.62603
			7.66497e-07	766.497	-5.10124e-10	3.98988	8.8732e-09	8.8732	-7.26099e-09	-2.76099	-7.1268	-766.497	7.1268	-8.8732
			7.66252e-07	766.252	-5.21863e-10	3.97814	9.11961e-09	9.11961	-7.19805e-09	-2.69805	-6.88039	-766.252	6.88039	-9.11961
			7.66007e-07	766.007	-5.3218e-10	3.96782	9.36601e-09	9.36601	-7.14773e-09	-2.64773	-6.63399	-766.007	6.63399	-9.36601
			7.65763e-07	765.763	-5.38774e-10	3.96123	9.61143e-09	9.61143	-7.11112e-09	-2.61112	-6.38857	-765.763	6.38857	-9.61143
			7.65519e-07	765.519	-5.42056e-10	3.95794	9.85684e-09	9.85684	-7.08687e-09	-2.58687	-6.14316	-765.519	6.14316	-9.85684
			7.65274e-07	765.274	-5.43818e-10	3.95618	1.01015e-08	10.1015	-7.07123e-09	-2.57123	-5.89853	-765.274	5.89853	-10.1015
			7.6503e-07	765.03	-5.48622e-10	3.95138	1.03464e-08	10.3464	-7.05962e-09	-2.55962	-5.6536	-765.03	5.6536	-10.3464
			7.64785e-07	764.785	-5.59067e-10	3.94093	1.05909e-08	10.5909	-7.04833e-09	-2.54833	-5.40913	-764.785	5.40913	-10.5909
			7.6454e-07	764.54	-5.76972e-10	3.92303	1.08354e-08	10.8354	-7.034e-09	-2.534	-5.16455	-764.54	5.16455	-10.8354
			7.64295e-07	764.295	-6.00733e-10	3.89927	1.10807e-08	11.0807	-7.01415e-09	-2.51415	-4.91931	-764.295	4.91931	-11.0807
			7.6405e-07	764.05	-6.27535e-10	3.87247	1.13257e-08	11.3257	-6.98735e-09	-2.48735	-4.67426	-764.05	4.67426	-11.3257
			7.63805e-07	763.805	-6.53171e-10	3.84683	1.15715e-08	11.5715	-6.95372e-09	-2.45372	-4.42849	-763.805	4.42849	-11.5715
			7.6356e-07	763.56	-6.73393e-10	3.82661	1.1817e-08	11.817	-6.91447e-09	-2.41447	-4.18297	-763.56	4.18297	-11.817
			7.63315e-07	763.315	-6.86083e-10	3.81392	1.20632e-08	12.0632	-6.87133e-09	-2.37133	-3.93684	-763.315	3.93684	-12.0632
			7.63071e-07	763.071	-6.91398e-10	3.8086	1.23089e-08	12.3089	-6.82685e-09	-2.32685	-3.69112	-763.071	3.69112	-12.3089
			7.62827e-07	762.827	-6.92507e-10	3.80749	1.25545e-08	12.5545	-6.78433e-09	-2.28433	-3.44548	-762.827	3.44548	-12.5545
			7.62582e-07	762.582	-6.93032e-10	3.80697	1.28004e-08	12.8004	-6.74688e-09	-2.24688	-3.19957	-762.582	3.19957	-12.8004
			7.62338e-07	762.338	-6.95803e-10	3.8042	1.30456e-08	13.0456	-6.71605e-09	-2.21605	-2.95436	-762.338	2.95436	-13.0456
			7.62093e-07	762.093	-7.00735e-10	3.79927	1.3291e-08	13.291	-6.69203e-09	-2.19203	-2.70896	-762.093	2.70896	-13.291
			7.61849e-07	761.849	-7.06263e-10	3.79374	1.35358e-08	13.5358	-6.67326e-09	-2.17326	-2.46421	-761.849	2.46421	-13.5358
			7.61605e-07	761.605	-7.0821e-10	3.79179	1.37809e-08	13.7809	-6.65622e-09	-2.15622	-2.21908	-761.605	2.21908	-13.7809
			7.61361e-07	761.361	-7.03577e-10	3.79642	1.40257e-08	14.0257	-6.63537e-09	-2.13537	-1.97425	-761.361	1.97425	-14.0257
			7.61117e-07	761.117	-6.9326e-10	3.80674	1.42709e-08	14.2709	-6.60472e-09	-2.10472	-1.72905	-761.117	1.72905	-14.2709
			7.60873e-07	760.873	-6.80058e-10	3.81994	1.45172e-08	14.5172	-6.55902e-09	-2.05902	-1.48283	-760.873	1.48283	-14.5172
			7.6063e-07	760.63	-6.68234e-10	3.83177	1.47636e-08	14.7636	-6.49454e-09	-1.99454	-1.23635	-760.63	1.23635	-14.7636
			7.60385e-07	760.385	-6.60703e-10	3.8393	1.50113e-08	15.0113	-6.41175e-09	-1.91175	-0.988728	-760.385	0.988728	-15.0113
			7.60141e-07	760.141	-6.59964e-10	3.84004	1.52589e-08	15.2589	-6.31587e-09	-1.81587	-0.741061	-760.141	0.741061	-15.2589
			7.59897e-07	759.897	-6.65449e-10	3.83455	1.55072e-08	15.5072	-6.21571e-09	-1.71571	-0.492778	-759.897	0.492778	-15.5072
			7.59652e-07	759.652	-6.75823e-10	3.82418	1.57548e-08	15.7548	-6.12125e-09	-1.62125	-0.245163	-759.652	0.245163	-15.7548
			7.59408e-07	759.408	-6.89608e-10	3.81039	1.6002e-08	16.002	-6.04002e-09	-1.54002	0.00195	-759.408	-0.00195	-16.002
			7.59163e-07	759.163	-7.04387e-10	3.79561	1.62489e-08	16.2489	-5.97586e-09	-1.47586	0.24887	-759.163	-0.24887	-16.2489
			7.58918e-07	758.918	-7.18171e-10	3.78183	1.64947e-08	16.4947	-5.92767e-09	-1.42767	0.494733	-758.918	-0.494733	-16.4947
			7.58673e-07	758.673	-7.27991e-10	3.77201	1.67406e-08	16.7406	-5.89189e-09	-1.39189	0.740577	-758.673	-0.740577	-16.7406
			7.58429e-07	758.429	-7.32055e-10	3.76794	1.69856e-08	16.9856	-5.86472e-09	-1.36472	0.985643	-758.429	-0.985643	-16.9856
			7.58185e-07	758.185	-7.27607e-10	3.77239	1.72309e-08	17.2309	-5.8437e-09	-1.3437	1.23093	-758.185	-1.23093	-17.2309
			7.57941e-07	757.941	-7.15088e-10	3.78491	1.74756e-08	17.4756	-5.82801e-09	-1.32801	1.47556	-757.941	-1.47556	-17.4756
			7.57698e-07	757.698	-6.95889e-10	3.80411	1.772e-08	17.72	-5.81791e-09	-1.31791	1.71998	-757.698	-1.71998	-17.72
			7.57455e-07	757.455	-6.72796e-10	3.8272	1.79646e-08	17.9646	-5.81389e-09	-1.31389	1.96462	-757.455	-1.96462	-17.9646
			7.57211e-07	757.211	-6.49149e-10	3.85085	1.82086e-08	18.2086	-5.81549e-09	-1.31549	2.2086	-757.211	-2.2086	-18.2086
			7.56968e-07	756.968	-6.28259e-10	3.87174	1.84528e-08	18.4528	-5.82201e-09	-1.32201	2.45284	-756.968	-2.45284	-18.4528
			7.56724e-07	756.724	-6.12613e-10	3.88739	1.86965e-08	18.6965	-5.83239e-09	-1.33239	2.69649	-756.724	-2.69649	-18.6965
			7.5648e-07	756.48	-6.02779e-10	3.89722	1.894e-08	18.94	-5.84521e-09	-1.34521	2.94004	-756.48	-2.94004	-18.94
			7.56236e-07	756.236	-5.98687e-10	3.90131	1.9184e-08	19.184	-5.85885e-09	-1.35885	3.18402	-756.236	-3.18402	-19.184
			7.55992e-07	755.992	-5.989e-10	3.9011	1.94275e-08	19.4276	-5.87218e-09	-1.37218	3.42755	-755.992	-3.42755	-19.4276
			7.55748e-07	755.748	-6.00804e-10	3.8992	1.96716e-08	19.6716	-5.88353e-09	-1.38353	3.67161	-755.748	-3.67161	-19.6716
			7.55503e-07	755.503	-6.01458e-10	3.89854	1.99154e-08	19.9154	-5.89118e-09	-1.39118	3.91536	-755.503	-3.91536	-19.9154
			7.55259e-07	755.259	-5.97948e-10	3.90205	2.01597e-08	20.1597	-5.89443e-09	-1.39443	4.15973	-755.259	-4.15973	-20.1597
			7.55016e-07	755.016	-5.87375e-10	3.91263	2.04038e-08	20.4038	-5.89273e-09	-1.39273	4.40383	-755.016	-4.40383	-20.4038
			7.54772e-07	754.772	-5.68275e-10	3.93172	2.06481e-08	20.6481	-5.88734e-09	-1.38734	4.64807	-754.772	-4.64807	-20.6481
			7.54529e-07	754.529	-5.41573e-10	3.95843	2.08929e-08	20.8929	-5.8787e-09	-1.3787	4.89289	-754.529	-4.89289	-20.8929
			7.54286e-07	754.286	-5.09258e-10	3.99074	2.11373e-08	21.1373	-5.86865e-09	-1.36865	5.1373	-754.286	-5.1373	-21.1373
			7.54043e-07	754.043	-4.73816e-10	4.02618	2.13822e-08	21.3822	-5.85713e-09	-1.35713	5.38223	-754.043	-5.38223	-21.3822
			7.538e-07	753.8	-4.38615e-10	4.06138	2.16268e-08	21.6268	-5.84421e-09	-1.34421	5.62676	-753.8	-5.62676	-21.6268
			7.53557e-07	753.557	-4.06911e-10	4.09309	2.18718e-08	21.8718	-5.8294e-09	-1.3294	5.87181	-753.557	-5.87181	-21.8718
			7.53314e-07	753.314	-3.80621e-10	4.11938	2.21165e-08	22.1165	-5.81295e-09	-1.31295	6.11647	-753.314	-6.11647	-22.1165
			7.5307e-07	753.07	-3.61664e-10	4.13834	2.23611e-08	22.3611	-5.79615e-09	-1.29615	6.36114	-753.07	-6.36114	-22.3611
			7.52827e-07	752.827	-3.50636e-10	4.14936	2.26062e-08	22.6062	-5.78116e-09	-1.28116	6.6062	-752.827	-6.6062	-22.6062
			7.52583e-07	752.583	-3.47567e-10	4.15243	2.28506e-08	22.8506	-5.77097e-09	-1.27097	6.85063	-752.583	-6.85063	-22.8506
			7.52338e-07	752.338	-3.50664e-10	4.14934	2.30953e-08	23.0953	-5.7673e-09	-1.2673	7.09525	-752.338	-7.09525	-23.0953
			7.52094e-07	752.094	-3.56633e-10	4.14337	2.33392e-08	23.3392	-5.77057e-09	-1.27057	7.33917	-752.094	-7.33917	-23.3392
			7.51849e-07	751.849	-3.62488e-10	4.13751	2.35828e-08	23.5828	-5.78015e-09	-1.28015	7.58284	-751.849	-7.58284	-23.5828
			7.51605e-07	751.605	-3.65472e-10	4.13453	2.38268e-08	23.8268	-5.79302e-09	-1.29302	7.82684	-751.605	-7.82684	-23.8268
			7.51361e-07	751.361	-3.65273e-10	4.13473	2.40704e-08	24.0704	-5.8053e-09	-1.3053	8.07042	-751.361	-8.07042	-24.0704
			7.51117e-07	751.117	-3.62317e-10	4.13768	2.43146e-08	24.3146	-5.81303e-09	-1.31303	8.31462	-751.117	-8.31462	-24.3146
			7.50873e-07	750.873	-3.57201e-10	4.1428	2.45587e-08	24.5587	-5.81246e-09	-1.31246	8.55868	-750.873	-8.55868	-24.5587
			7.50629e-07	750.629	-3.50693e-10	4.14931	2.48036e-08	24.8036	-5.80067e-09	-1.30067	8.80361	-750.629	-8.80361	-24.8036
			7.50385e-07	750.385	-3.43374e-10	4.15663	2.50486e-08	25.0486	-5.77643e-09	-1.27643	9.04857	-750.385	-9.04857	-25.0486
			7.50141e-07	750.141	-3.35104e-10	4.1649	2.5294e-08	25.294	-5.73878e-09	-1.23878	9.29403	-750.141	-9.29403	-25.294
			7.49897e-07	749.897	-3.2706e-10	4.17294	2.55404e-08	25.5404	-5.68982e-09	-1.18982	9.54038	-749.897	-9.54038	-25.5404
			7.49653e-07	749.653	-3.20495e-10	4.17951	2.57866e-08	25.7866	-5.6327e-09	-1.1327	9.78658	-749.653	-9.78658	-25.7866
			7.49409e-07	749.409	-3.16786e-10	4.18321	2.60333e-08	26.0333	-5.57347e-09	-1.07347	10.0333	-749.409	-10.0333	-26.0333
			7.49165e-07	749.165	-3.15876e-10	4.18412	2.62795e-08	26.2795	-5.51792e-09	-1.01792	10.2795	-749.165	-10.2795	-26.2795
			7.48921e-07	748.921	-3.17368e-10	4.18263	2.65252e-08	26.5252	-5.47201e-09	-0.972015	10.5252	-748.921	-10.5252	-26.5252
			7.48676e-07	748.676	-3.20466e-10	4.17953	2.6771e-08	26.771	-5.43902e-09	-0.939017	10.771	-748.676	-10.771	-26.771
			7.48432e-07	748.432	-3.24247e-10	4.17575	2.70157e-08	27.0157	-5.42029e-09	-0.920287	11.0157	-748.432	-11.0157	-27.0157
			7.48188e-07	748.188	-3.28467e-10	4.17153	2.72604e-08	27.2604	-5.41411e-09	-0.914106	11.2604	-748.188	-11.2604	-27.2604
			7.47943e-07	747.943	-3.31494e-10	4.16851	2.75043e-08	27.5043	-5.4183e-09	-0.918298	11.5043	-747.943	-11.5043	-27.5043
			7.47699e-07	747.699	-3.3256e-10	4.16744	2.77479e-08	27.7479	-5.42931e-09	-0.929311	11.7479	-747.699	-11.7479	-27.7479
			7.47455e-07	747.455	-3.3084e-10	4.16916	2.79919e-08	27.9919	-5.44345e-09	-0.943451	11.9919	-747.455	-11.9919	-27.9919
			7.47211e-07	747.211	-3.26577e-10	4.17342	2.82354e-08	28.2354	-5.4567e-09	-0.956696	12.2354	-747.211	-12.2354	-28.2354
			7.46967e-07	746.967	-3.22513e-10	4.17749	2.84796e-08	28.4796	-5.4658e-09	-0.965805	12.4796	-746.967	-12.4796	-28.4796
			7.46722e-07	746.722	-3.21518e-10	4.17848	2.87235e-08	28.7235	-5.46738e-09	-0.967382	12.7235	-746.722	-12.7235	-28.7235
			7.46478e-07	746.478	-3.26151e-10	4.17385	2.89683e-08	28.9683	-5.46069e-09	-0.960689	12.9683	-746.478	-12.9683	-28.9683
			7.46234e-07	746.234	-3.36155e-10	4.16384	2.92129e-08	29.2129	-5.44652e-09	-0.946521	13.2129	-746.234	-13.2129	-29.2129
			7.45989e-07	745.989	-3.49201e-10	4.1508	2.94576e-08	29.4576	-5.42834e-09	-0.928345	13.4576	-745.989	-13.4576	-29.4576
			7.45744e-07	745.744	-3.62488e-10	4.13751	2.97028e-08	29.7028	-5.41027e-09	-0.910269	13.7028	-745.744	-13.7028	-29.7028
			7.455e-07	745.5	-3.72904e-10	4.1271	2.99473e-08	29.9473	-5.39694e-09	-0.896939	13.9473	-745.5	-13.9473	-29.9473
			7.45255e-07	745.255	-3.79399e-10	4.1206	3.0192e-08	30.192	-5.39189e-09	-0.891894	14.192	-745.255	-14.192	-30.192
			7.45011e-07	745.011	-3.82326e-10	4.11767	3.04359e-08	30.4359	-5.3964e-09	-0.896399	14.4359	-745.011	-14.4359	-30.4359
			7.44766e-07	744.766	-3.82966e-10	4.11703	3.06794e-08	30.6794	-5.4092e-09	-0.909203	14.6794	-744.766	-14.6794	-30.6794
			7.44523e-07	744.523	-3.83094e-10	4.11691	3.09232e-08	30.9232	-5.42724e-09	-0.927236	14.9232	-744.523	-14.9232	-30.9232
			7.44278e-07	744.278	-3.84358e-10	4.11564	3.11665e-08	31.1665	-5.44689e-09	-0.94689	15.1665	-744.278	-15.1665	-31.1665
			7.44034e-07	744.034	-3.88593e-10	4.11141	3.14103e-08	31.4103	-5.46548e-09	-0.965478	15.4103	-744.034	-15.4103	-31.4103
			7.43789e-07	743.789	-3.97575e-10	4.10243	3.16538e-08	31.6538	-5.48057e-09	-0.98057	15.6538	-743.789	-15.6538	-31.6538
			7.43545e-07	743.545	-4.12041e-10	4.08796	3.18974e-08	31.8974	-5.49133e-09	-0.991327	15.8974	-743.545	-15.8974	-31.8974
			7.433e-07	743.3	-4.30686e-10	4.06931	3.21416e-08	32.1416	-5.49778e-09	-0.997779	16.1416	-743.3	-16.1416	-32.1416
			7.43055e-07	743.055	-4.50069e-10	4.04993	3.23856e-08	32.3856	-5.49987e-09	-0.999868	16.3856	-743.055	-16.3856	-32.3856
			7.4281e-07	742.81	-4.65659e-10	4.03434	3.26301e-08	32.6301	-5.49865e-09	-0.998646	16.6301	-742.81	-16.6301	-32.6301
			7.42565e-07	742.565	-4.73773e-10	4.02623	3.28743e-08	32.8743	-5.49572e-09	-0.995718	16.8743	-742.565	-16.8743	-32.8743
			7.42321e-07	742.321	-4.72281e-10	4.02772	3.31184e-08	33.1184	-5.49279e-09	-0.992791	17.1184	-742.321	-17.1184	-33.1184
			7.42077e-07	742.077	-4.63399e-10	4.0366	3.33629e-08	33.3629	-5.49231e-09	-0.992308	17.3629	-742.077	-17.3629	-33.3629
			7.41834e-07	741.834	-4.5267e-10	4.04733	3.36069e-08	33.6069	-5.4936e-09	-0.993601	17.6069	-741.834	-17.6069	-33.6069
			7.4159e-07	741.59	-4.46403e-10	4.0536	3.38513e-08	33.8513	-5.49643e-09	-0.996429	17.8513	-741.59	-17.8513	-33.8513
			7.41345e-07	741.345	-4.48847e-10	4.05115	3.40952e-08	34.0952	-5.49941e-09	-0.999413	18.0952	-741.345	-18.0952	-34.0952
			7.411e-07	741.101	-4.60813e-10	4.03919	3.43392e-08	34.3392	-5.50281e-09	-1.00281	18.3392	-741.101	-18.3392	-34.3392
			7.40856e-07	740.856	-4.79855e-10	4.02014	3.45835e-08	34.5835	-5.50758e-09	-1.00758	18.5835	-740.856	-18.5835	-34.5835
			7.40611e-07	740.611	-5.00418e-10	3.99958	3.48272e-08	34.8272	-5.51529e-09	-1.01529	18.8272	-740.611	-18.8272	-34.8272
			7.40366e-07	740.366	-5.17741e-10	3.98226	3.50713e-08	35.0713	-5.52624e-09	-1.02624	19.0713	-740.366	-19.0713	-35.0713
			7.40121e-07	740.121	-5.28684e-10	3.97132	3.53148e-08	35.3148	-5.5392e-09	-1.0392	19.3148	-740.121	-19.3148	-35.3148
			7.39877e-07	739.877	-5.33075e-10	3.96692	3.55584e-08	35.5584	-5.55046e-09	-1.05046	19.5584	-739.877	-19.5584	-35.5584
			7.39633e-07	739.633	-5.33175e-10	3.96683	3.58027e-08	35.8027	-5.55638e-09	-1.05638	19.8027	-739.633	-19.8027	-35.8027
			7.39388e-07	739.388	-5.32052e-10	3.96795	3.60468e-08	36.0468	-5.55445e-09	-1.05445	20.0468	-739.388	-20.0468	-36.0468
			7.39144e-07	739.144	-5.32436e-10	3.96756	3.62917e-08	36.2917	-5.54479e-09	-1.04479	20.2917	-739.144	-20.2917	-36.2917
			7.389e-07	738.9	-5.36855e-10	3.96314	3.65363e-08	36.5363	-5.53036e-09	-1.03036	20.5363	-738.9	-20.5363	-36.5363
			7.38655e-07	738.655	-5.47456e-10	3.95254	3.67814e-08	36.7814	-5.51391e-09	-1.01391	20.7814	-738.655	-20.7814	-36.7814
			7.3841e-07	738.41	-5.63927e-10	3.93607	3.70259e-08	37.0259	-5.50005e-09	-1.00005	21.0259	-738.41	-21.0259	-37.0259
			7.38166e-07	738.166	-5.84859e-10	3.91514	3.72704e-08	37.2704	-5.48985e-09	-0.98985	21.2704	-738.166	-21.2704	-37.2704
			7.3792e-07	737.92	-6.07696e-10	3.8923	3.75151e-08	37.5151	-5.48317e-09	-0.98317	21.5151	-737.92	-21.5151	-37.5151
			7.37675e-07	737.675	-6.28842e-10	3.87116	3.77593e-08	37.7593	-5.47918e-09	-0.979177	21.7593	-737.675	-21.7593	-37.7593
			7.37431e-07	737.431	-6.4554e-10	3.85446	3.8004e-08	38.004	-5.47416e-09	-0.974161	22.004	-737.431	-22.004	-38.004
			7.37186e-07	737.186	-6.56582e-10	3.84342	3.82483e-08	38.2483	-5.46626e-09	-0.966259	22.2483	-737.186	-22.2483	-38.2483
			7.36942e-07	736.942	-6.62436e-10	3.83756	3.84929e-08	38.4929	-5.45256e-09	-0.95256	22.4929	-736.942	-22.4929	-38.4929
			7.36697e-07	736.697	-6.65037e-10	3.83496	3.87381e-08	38.7381	-5.43183e-09	-0.931827	22.7381	-736.697	-22.7381	-38.7381
			7.36453e-07	736.453	-6.66003e-10	3.834	3.89832e-08	38.9832	-5.40403e-09	-0.90403	22.9832	-736.453	-22.9832	-38.9832
			7.36209e-07	736.209	-6.65961e-10	3.83404	3.92285e-08	39.2285	-5.3713e-09	-0.871303	23.2285	-736.209	-23.2285	-39.2285
			7.35965e-07	735.965	-6.64454e-10	3.83555	3.94743e-08	39.4743	-5.33687e-09	-0.83687	23.4743	-735.965	-23.4743	-39.4743
			7.35721e-07	735.721	-6.60703e-10	3.8393	3.97195e-08	39.7195	-5.30535e-09	-0.80535	23.7195	-735.721	-23.7195	-39.7195
			7.35477e-07	735.477	-6.53597e-10	3.8464	3.9965e-08	39.965	-5.27895e-09	-0.778946	23.965	-735.477	-23.965	-39.965
			7.35233e-07	735.233	-6.42811e-10	3.85719	4.02098e-08	40.2098	-5.26013e-09	-0.760131	24.2098	-735.233	-24.2098	-40.2098
			7.34989e-07	734.989	-6.29879e-10	3.87012	4.04543e-08	40.4543	-5.24815e-09	-0.748151	24.4543	-734.989	-24.4543	-40.4543
			7.34746e-07	734.745	-6.1817e-10	3.88183	4.0699e-08	40.699	-5.24183e-09	-0.741827	24.699	-734.745	-24.699	-40.699
			7.34501e-07	734.501	-6.11789e-10	3.88821	4.09431e-08	40.9431	-5.24039e-09	-0.740392	24.9431	-734.501	-24.9431	-40.9431
			7.34257e-07	734.257	-6.1483e-10	3.88517	4.11875e-08	41.1875	-5.24207e-09	-0.742069	25.1875	-734.257	-25.1875	-41.1875
			7.34013e-07	734.013	-6.29595e-10	3.8704	4.14314e-08	41.4314	-5.24615e-09	-0.746148	25.4314	-734.013	-25.4314	-41.4314
			7.33767e-07	733.767	-6.56582e-10	3.84342	4.16753e-08	41.6753	-5.25008e-09	-0.750084	25.6753	-733.767	-25.6753	-41.6753
			7.33522e-07	733.522	-6.91995e-10	3.80801	4.19197e-08	41.9197	-5.25145e-09	-0.751448	25.9197	-733.522	-25.9197	-41.9197
			7.33276e-07	733.276	-7.31459e-10	3.76854	4.21639e-08	42.1639	-5.24814e-09	-0.748137	26.1639	-733.276	-26.1639	-42.1639
			7.3303e-07	733.03	-7.70496e-10	3.7295	4.24087e-08	42.4087	-5.23833e-09	-0.738332	26.4087	-733.03	-26.4087	-42.4087
			7.32785e-07	732.785	-8.05653e-10	3.69435	4.26533e-08	42.6533	-5.22331e-09	-0.723311	26.6533	-732.785	-26.6533	-42.6533
			7.32539e-07	732.539	-8.35809e-10	3.66419	4.2898e-08	42.898	-5.20606e-09	-0.706059	26.898	-732.539	-26.898	-42.898
			7.32294e-07	732.294	-8.61104e-10	3.6389	4.31431e-08	43.1431	-5.19053e-09	-0.690526	27.1431	-732.294	-27.1431	-43.1431
			7.32049e-07	732.049	-8.80957e-10	3.61904	4.33875e-08	43.3875	-5.18105e-09	-0.681048	27.3875	-732.049	-27.3875	-43.3875
			7.31805e-07	731.805	-8.94599e-10	3.6054	4.3632e-08	43.632	-5.18044e-09	-0.680436	27.632	-731.805	-27.632	-43.632
			7.3156e-07	731.56	-9.01278e-10	3.59872	4.38758e-08	43.8758	-5.18864e-09	-0.688636	27.8758	-731.56	-27.8758	-43.8758
			7.31316e-07	731.316	-8.99971e-10	3.60003	4.41192e-08	44.1192	-5.20327e-09	-0.703273	28.1192	-731.316	-28.1192	-44.1192
			7.31072e-07	731.072	-8.91174e-10	3.60883	4.4363e-08	44.363	-5.22196e-09	-0.721961	28.363	-731.072	-28.363	-44.363
			7.30828e-07	730.828	-8.76466e-10	3.62353	4.46063e-08	44.6063	-5.24312e-09	-0.743121	28.6063	-730.828	-28.6063	-44.6063
			7.30585e-07	730.585	-8.58546e-10	3.64145	4.48499e-08	44.8499	-5.26589e-09	-0.765886	28.8499	-730.585	-28.8499	-44.8499
			7.30341e-07	730.341	-8.402e-10	3.6598	4.50929e-08	45.0929	-5.29209e-09	-0.792091	29.0929	-730.341	-29.0929	-45.0929
			7.30098e-07	730.098	-8.23417e-10	3.67658	4.53358e-08	45.3358	-5.32279e-09	-0.822787	29.3358	-730.098	-29.3358	-45.3358
			7.29854e-07	729.854	-8.11139e-10	3.68886	4.5579e-08	45.579	-5.35624e-09	-0.856239	29.579	-729.854	-29.579	-45.579
			7.2961e-07	729.61	-8.04005e-10	3.69599	4.58218e-08	45.8218	-5.38891e-09	-0.88891	29.8218	-729.61	-29.8218	-45.8218
			7.29366e-07	729.366	-8.01674e-10	3.69833	4.60653e-08	46.0653	-5.41531e-09	-0.915313	30.0653	-729.366	-30.0653	-46.0653
			7.29122e-07	729.122	-8.02683e-10	3.69732	4.63088e-08	46.3088	-5.43139e-09	-0.931386	30.3088	-729.122	-30.3088	-46.3088
			7.28878e-07	728.878	-8.05909e-10	3.69409	4.65527e-08	46.5526	-5.43504e-09	-0.935038	30.5526	-728.878	-30.5526	-46.5526
			7.28633e-07	728.633	-8.10144e-10	3.68986	4.67974e-08	46.7974	-5.42708e-09	-0.92708	30.7974	-728.633	-30.7974	-46.7974
			7.28389e-07	728.389	-8.15686e-10	3.68431	4.7042e-08	47.042	-5.41223e-09	-0.91223	31.042	-728.389	-31.042	-47.042
			7.28144e-07	728.144	-8.23076e-10	3.67692	4.72867e-08	47.2867	-5.39519e-09	-0.895191	31.2867	-728.144	-31.2867	-47.2867
			7.279e-07	727.9	-8.33791e-10	3.66621	4.75318e-08	47.5318	-5.37932e-09	-0.879317	31.5318	-727.9	-31.5318	-47.5318
			7.27655e-07	727.655	-8.47249e-10	3.65275	4.77763e-08	47.7763	-5.36782e-09	-0.867821	31.7763	-727.655	-31.7763	-47.7763
			7.2741e-07	727.41	-8.6207e-10	3.63793	4.80211e-08	48.0211	-5.36032e-09	-0.860317	32.0211	-727.41	-32.0211	-48.0211
			7.27166e-07	727.166	-8.75812e-10	3.62419	4.82653e-08	48.2653	-5.35635e-09	-0.856353	32.2653	-727.166	-32.2653	-48.2653
			7.26921e-07	726.921	-8.85391e-10	3.61461	4.85093e-08	48.5093	-5.35541e-09	-0.855415	32.5093	-726.921	-32.5093	-48.5093
			7.26677e-07	726.677	-8.89298e-10	3.6107	4.87537e-08	48.7537	-5.35739e-09	-0.85739	32.7537	-726.677	-32.7537	-48.7537
			7.26433e-07	726.433	-8.86769e-10	3.61323	4.89976e-08	48.9976	-5.36234e-09	-0.862335	32.9976	-726.433	-32.9976	-48.9976
			7.26189e-07	726.189	-8.80602e-10	3.6194	4.92418e-08	49.2418	-5.3697e-09	-0.869697	33.2418	-726.189	-33.2418	-49.2418
			7.25945e-07	725.945	-8.74505e-10	3.62549	4.94855e-08	49.4855	-5.37807e-09	-0.878067	33.4855	-725.945	-33.4855	-49.4855
			7.25701e-07	725.701	-8.73368e-10	3.62663	4.97293e-08	49.7293	-5.38494e-09	-0.884945	33.7293	-725.701	-33.7293	-49.7293
			7.25456e-07	725.456	-8.80616e-10	3.61938	4.99736e-08	49.9736	-5.38905e-09	-0.889052	33.9736	-725.456	-33.9736	-49.9736
			7.25211e-07	725.211	-8.95551e-10	3.60445	5.02176e-08	50.2176	-5.38988e-09	-0.889876	34.2176	-725.211	-34.2176	-50.2176
			7.24966e-07	724.966	-9.16242e-10	3.58376	5.04622e-08	50.4622	-5.38877e-09	-0.888768	34.4622	-724.966	-34.4622	-50.4622
			7.24721e-07	724.721	-9.38809e-10	3.56119	5.07063e-08	50.7063	-5.38733e-09	-0.887332	34.7063	-724.721	-34.7063	-50.7063
			7.24476e-07	724.476	-9.58818e-10	3.54118	5.09503e-08	50.9503	-5.38688e-09	-0.886878	34.9503	-724.476	-34.9503	-50.9503
			7.24232e-07	724.232	-9.75033e-10	3.52497	5.11948e-08	51.1948	-5.38796e-09	-0.887958	35.1948	-724.232	-35.1948	-51.1948
			7.23987e-07	723.987	-9.86899e-10	3.5131	5.14387e-08	51.4387	-5.38995e-09	-0.889947	35.4387	-723.987	-35.4387	-51.4387
			7.23742e-07	723.742	-9.95795e-10	3.50421	5.16827e-08	51.6827	-5.39279e-09	-0.892789	35.6827	-723.742	-35.6827	-51.6827
			7.23498e-07	723.498	-1.0031e-09	3.4969	5.1927e-08	51.927	-5.39688e-09	-0.896882	35.927	-723.498	-35.927	-51.927
			7.23254e-07	723.254	-1.00904e-09	3.49096	5.21708e-08	52.1708	-5.40377e-09	-0.903774	36.1708	-723.254	-36.1708	-52.1708
			7.23009e-07	723.009	-1.01556e-09	3.48444	5.24149e-08	52.4149	-5.41385e-09	-0.91385	36.4149	-723.009	-36.4149	-52.4149
			7.22765e-07	722.765	-1.02329e-09	3.47671	5.26584e-08	52.6584	-5.42867e-09	-0.928672	36.6584	-722.765	-36.6584	-52.6584
			7.2252e-07	722.52	-1.03307e-09	3.46693	5.29016e-08	52.9016	-5.44847e-09	-0.948468	36.9016	-722.52	-36.9016	-52.9016
			7.22275e-07	722.275	-1.04569e-09	3.45431	5.31452e-08	53.1452	-5.47253e-09	-0.972526	37.1452	-722.275	-37.1452	-53.1452
			7.22031e-07	722.031	-1.06102e-09	3.43898	5.33882e-08	53.3882	-5.49978e-09	-0.999783	37.3882	-722.031	-37.3882	-53.3882
			7.21786e-07	721.786	-1.07771e-09	3.42229	5.36317e-08	53.6317	-5.52752e-09	-1.02752	37.6317	-721.786	-37.6317	-53.6317
			7.21541e-07	721.541	-1.09322e-09	3.40678	5.38747e-08	53.8747	-5.55299e-09	-1.05299	37.8747	-721.541	-37.8747	-53.8747
			7.21296e-07	721.297	-1.10361e-09	3.39639	5.4118e-08	54.118	-5.57257e-09	-1.07257	38.118	-721.297	-38.118	-54.118
			7.21052e-07	721.052	-1.10616e-09	3.39384	5.43621e-08	54.3621	-5.5839e-09	-1.0839	38.3621	-721.052	-38.3621	-54.3621
			7.20808e-07	720.808	-1.09881e-09	3.40119	5.4606e-08	54.606	-5.5864e-09	-1.0864	38.606	-720.808	-38.606	-54.606
			7.20565e-07	720.565	-1.08105e-09	3.41895	5.48502e-08	54.8502	-5.5828e-09	-1.0828	38.8502	-720.565	-38.8502	-54.8502
			7.20321e-07	720.322	-1.05487e-09	3.44513	5.5095e-08	55.095	-5.57642e-09	-1.07642	39.095	-720.322	-39.095	-55.095
			7.20078e-07	720.078	-1.02415e-09	3.47585	5.53391e-08	55.3391	-5.57214e-09	-1.07214	39.3391	-720.078	-39.3391	-55.3391
			7.19836e-07	719.836	-9.94089e-10	3.50591	5.55836e-08	55.5836	-5.57273e-09	-1.07273	39.5836	-719.836	-39.5836	-55.5836
			7.19592e-07	719.592	-9.68012e-10	3.53199	5.58274e-08	55.8274	-5.58023e-09	-1.08023	39.8274	-719.592	-39.8274	-55.8274
			7.19349e-07	719.349	-9.48487e-10	3.55151	5.60709e-08	56.0709	-5.59431e-09	-1.09431	40.0709	-719.349	-40.0709	-56.0709
			7.19105e-07	719.105	-9.36237e-10	3.56376	5.63146e-08	56.3147	-5.61329e-09	-1.11329	40.3147	-719.105	-40.3147	-56.3147
			7.18861e-07	718.861	-9.29501e-10	3.5705	5.65578e-08	56.5578	-5.63551e-09	-1.13551	40.5578	-718.861	-40.5578	-56.5578
			7.18617e-07	718.617	-9.26972e-10	3.57303	5.68014e-08	56.8014	-5.65914e-09	-1.15914	40.8014	-718.617	-40.8014	-56.8014
			7.18373e-07	718.373	-9.27199e-10	3.5728	5.70446e-08	57.0446	-5.68235e-09	-1.18235	41.0446	-718.373	-41.0446	-57.0446
			7.18128e-07	718.129	-9.31405e-10	3.56859	5.72878e-08	57.2878	-5.70345e-09	-1.20345	41.2878	-718.129	-41.2878	-57.2878
			7.17884e-07	717.884	-9.41126e-10	3.55887	5.75317e-08	57.5317	-5.72014e-09	-1.22014	41.5317	-717.884	-41.5317	-57.5317
			7.17639e-07	717.639	-9.5815e-10	3.54185	5.77754e-08	57.7754	-5.7302e-09	-1.2302	41.7754	-717.639	-41.7754	-57.7754
			7.17394e-07	717.394	-9.83104e-10	3.5169	5.80193e-08	58.0193	-5.73222e-09	-1.23222	42.0193	-717.394	-42.0193	-58.0193
			7.17149e-07	717.149	-1.01461e-09	3.48539	5.8264e-08	58.264	-5.72691e-09	-1.22691	42.264	-717.149	-42.264	-58.264
			7.16903e-07	716.903	-1.04788e-09	3.45212	5.85084e-08	58.5084	-5.71656e-09	-1.21656	42.5084	-716.903	-42.5084	-58.5084
			7.16658e-07	716.658	-1.07731e-09	3.42269	5.87533e-08	58.7533	-5.70625e-09	-1.20625	42.7533	-716.658	-42.7533	-58.7533
			7.16413e-07	716.413	-1.09602e-09	3.40398	5.89975e-08	58.9975	-5.70189e-09	-1.20189	42.9975	-716.413	-42.9975	-58.9975
			7.16168e-07	716.168	-1.10049e-09	3.39951	5.92413e-08	59.2413	-5.70801e-09	-1.20801	43.2413	-716.168	-43.2413	-59.2413
			7.15925e-07	715.925	-1.09189e-09	3.40811	5.94851e-08	59.4851	-5.72588e-09	-1.22588	43.4851	-715.925	-43.4851	-59.4851
			7.15681e-07	715.681	-1.07491e-09	3.42509	5.97281e-08	59.7281	-5.75397e-09	-1.25397	43.7281	-715.681	-43.7281	-59.7281
			7.15437e-07	715.437	-1.05889e-09	3.44111	5.99709e-08	59.9709	-5.78713e-09	-1.28713	43.9709	-715.437	-43.9709	-59.9709
			7.15194e-07	715.194	-1.05156e-09	3.44844	6.02141e-08	60.2141	-5.82066e-09	-1.32066	44.2141	-715.194	-44.2141	-60.2141
			7.14949e-07	714.949	-1.0568e-09	3.4432	6.0457e-08	60.457	-5.85022e-09	-1.35022	44.457	-714.949	-44.457	-60.457
			7.14704e-07	714.704	-1.07215e-09	3.42785	6.07006e-08	60.7006	-5.87498e-09	-1.37498	44.7006	-714.704	-44.7006	-60.7006
			7.1446e-07	714.46	-1.09121e-09	3.40879	6.09438e-08	60.9438	-5.89595e-09	-1.39595	44.9438	-714.46	-44.9438	-60.9438
			7.14215e-07	714.215	-1.10545e-09	3.39455	6.11871e-08	61.1871	-5.91522e-09	-1.41522	45.1871	-714.215	-45.1871	-61.1871
			7.1397e-07	713.97	-1.1094e-09	3.3906	6.14309e-08	61.4309	-5.93358e-09	-1.43358	45.4309	-713.97	-45.4309	-61.4309
			7.13727e-07	713.727	-1.10168e-09	3.39832	6.16744e-08	61.6744	-5.94973e-09	-1.44973	45.6744	-713.727	-45.6744	-61.6744
			7.13483e-07	713.483	-1.08538e-09	3.41462	6.1918e-08	61.918	-5.95997e-09	-1.45997	45.918	-713.483	-45.918	-61.918
			7.13239e-07	713.239	-1.06558e-09	3.43442	6.21625e-08	62.1625	-5.96095e-09	-1.46095	46.1625	-713.239	-46.1625	-62.1625
			7.12996e-07	712.996	-1.04776e-09	3.45224	6.24069e-08	62.4069	-5.95044e-09	-1.45044	46.4069	-712.996	-46.4069	-62.4069
			7.12752e-07	712.752	-1.03557e-09	3.46443	6.26523e-08	62.6523	-5.92757e-09	-1.42757	46.6523	-712.752	-46.6523	-62.6523
			7.12508e-07	712.508	-1.03063e-09	3.46937	6.28975e-08	62.8975	-5.89483e-09	-1.39483	46.8975	-712.508	-46.8975	-62.8975
			7.12264e-07	712.264	-1.03256e-09	3.46744	6.3143e-08	63.143	-5.85612e-09	-1.35612	47.143	-712.264	-47.143	-63.143
			7.1202e-07	712.019	-1.04025e-09	3.45975	6.33891e-08	63.3891	-5.81531e-09	-1.31531	47.3891	-712.019	-47.3891	-63.3891
			7.11775e-07	711.775	-1.05025e-09	3.44975	6.36346e-08	63.6346	-5.77613e-09	-1.27613	47.6346	-711.775	-47.6346	-63.6346
			7.1153e-07	711.53	-1.06018e-09	3.43982	6.38799e-08	63.8799	-5.74159e-09	-1.24159	47.8799	-711.53	-47.8799	-63.8799
			7.11286e-07	711.286	-1.06747e-09	3.43253	6.41255e-08	64.1255	-5.71462e-09	-1.21462	48.1255	-711.286	-48.1255	-64.1255
			7.11042e-07	711.042	-1.07145e-09	3.42855	6.43702e-08	64.3702	-5.69612e-09	-1.19612	48.3702	-711.042	-48.3702	-64.3702
			7.10797e-07	710.797	-1.07346e-09	3.42654	6.4615e-08	64.615	-5.68697e-09	-1.18697	48.615	-710.797	-48.615	-64.615
			7.10553e-07	710.553	-1.07704e-09	3.42296	6.48591e-08	64.8591	-5.68623e-09	-1.18623	48.8591	-710.553	-48.8591	-64.8591
			7.10309e-07	710.309	-1.08575e-09	3.41425	6.51029e-08	65.1029	-5.69245e-09	-1.19245	49.1029	-710.309	-49.1029	-65.1029
			7.10064e-07	710.064	-1.10186e-09	3.39814	6.5347e-08	65.347	-5.70337e-09	-1.20337	49.347	-710.064	-49.347	-65.347
			7.09819e-07	709.819	-1.12462e-09	3.37538	6.55905e-08	65.5905	-5.717e-09	-1.217	49.5905	-709.819	-49.5905	-65.5905
			7.09574e-07	709.574	-1.15209e-09	3.34791	6.5834e-08	65.834	-5.73176e-09	-1.23176	49.834	-709.574	-49.834	-65.834
			7.09328e-07	709.328	-1.18017e-09	3.31983	6.60779e-08	66.0779	-5.74697e-09	-1.24697	50.0779	-709.328	-50.0779	-66.0779
			7.09083e-07	709.083	-1.20613e-09	3.29387	6.63213e-08	66.3213	-5.76322e-09	-1.26322	50.3213	-709.083	-50.3213	-66.3213
			7.08838e-07	708.838	-1.22692e-09	3.27308	6.65651e-08	66.5651	-5.78077e-09	-1.28077	50.5651	-708.838	-50.5651	-66.5651
			7.08593e-07	708.593	-1.24156e-09	3.25844	6.68085e-08	66.8085	-5.79942e-09	-1.29942	50.8085	-708.593	-50.8085	-66.8085
			7.08349e-07	708.349	-1.24865e-09	3.25135	6.70518e-08	67.0517	-5.81913e-09	-1.31913	51.0517	-708.349	-51.0517	-67.0517
			7.08105e-07	708.105	-1.24808e-09	3.25192	6.72955e-08	67.2955	-5.83935e-09	-1.33935	51.2955	-708.105	-51.2955	-67.2955
			7.07861e-07	707.861	-1.24083e-09	3.25917	6.75388e-08	67.5388	-5.85831e-09	-1.35831	51.5388	-707.861	-51.5388	-67.5388
			7.07617e-07	707.617	-1.23025e-09	3.26975	6.77822e-08	67.7822	-5.87458e-09	-1.37458	51.7822	-707.617	-51.7822	-67.7822
			7.07373e-07	707.373	-1.21918e-09	3.28082	6.80263e-08	68.0263	-5.88572e-09	-1.38572	52.0263	-707.373	-52.0263	-68.0263
			7.07129e-07	707.129	-1.21164e-09	3.28836	6.82702e-08	68.2702	-5.88913e-09	-1.38913	52.2702	-707.129	-52.2702	-68.2702
			7.06885e-07	706.885	-1.20889e-09	3.29111	6.85145e-08	68.5145	-5.88215e-09	-1.38215	52.5145	-706.885	-52.5145	-68.5145
			7.06641e-07	706.641	-1.20971e-09	3.29029	6.87597e-08	68.7597	-5.86338e-09	-1.36338	52.7597	-706.641	-52.7597	-68.7597
			7.06397e-07	706.397	-1.21139e-09	3.28861	6.90049e-08	69.0049	-5.83381e-09	-1.33381	53.0049	-706.397	-53.0049	-69.0049
			7.06153e-07	706.153	-1.21059e-09	3.28941	6.92508e-08	69.2508	-5.79648e-09	-1.29648	53.2508	-706.153	-53.2508	-69.2508
			7.05909e-07	705.909	-1.20525e-09	3.29475	6.94963e-08	69.4963	-5.7562e-09	-1.2562	53.4963	-705.909	-53.4963	-69.4963
			7.05665e-07	705.665	-1.1958e-09	3.3042	6.97418e-08	69.7418	-5.71826e-09	-1.21826	53.7418	-705.665	-53.7418	-69.7418
			7.05421e-07	705.421	-1.18366e-09	3.31634	6.99875e-08	69.9875	-5.68658e-09	-1.18658	53.9875	-705.421	-53.9875	-69.9875
			7.05177e-07	705.177	-1.17154e-09	3.32846	7.02324e-08	70.2324	-5.6628e-09	-1.1628	54.2324	-705.177	-54.2324	-70.2324
			7.04934e-07	704.934	-1.16247e-09	3.33753	7.04771e-08	70.4771	-5.64627e-09	-1.14627	54.4771	-704.934	-54.4771	-70.4771
			7.0469e-07	704.69	-1.15683e-09	3.34317	7.0722e-08	70.722	-5.63578e-09	-1.13578	54.722	-704.69	-54.722	-70.722
			7.04446e-07	704.446	-1.15501e-09	3.34499	7.09662e-08	70.9662	-5.62974e-09	-1.12974	54.9662	-704.446	-54.9662	-70.9662
			7.04201e-07	704.201	-1.15675e-09	3.34325	7.12108e-08	71.2108	-5.62846e-09	-1.12846	55.2108	-704.201	-55.2108	-71.2108
			7.03957e-07	703.957	-1.16038e-09	3.33962	7.14546e-08	71.4546	-5.63372e-09	-1.13372	55.4546	-703.957	-55.4546	-71.4546
			7.03713e-07	703.713	-1.16469e-09	3.33531	7.16982e-08	71.6982	-5.64581e-09	-1.14581	55.6982	-703.713	-55.6982	-71.6982
			7.03468e-07	703.468	-1.16749e-09	3.33251	7.1942e-08	71.942	-5.66505e-09	-1.16505	55.942	-703.468	-55.942	-71.942
			7.03224e-07	703.224	-1.16718e-09	3.33282	7.21851e-08	72.1851	-5.68846e-09	-1.18846	56.1851	-703.224	-56.1851	-72.1851
			7.0298e-07	702.98	-1.16081e-09	3.33919	7.24283e-08	72.4283	-5.71017e-09	-1.21017	56.4283	-702.98	-56.4283	-72.4283
			7.02736e-07	702.736	-1.14717e-09	3.35283	7.26723e-08	72.6723	-5.72348e-09	-1.22348	56.6723	-702.736	-56.6723	-72.6723
			7.02493e-07	702.493	-1.1257e-09	3.3743	7.29164e-08	72.9164	-5.72215e-09	-1.22215	56.9164	-702.493	-56.9164	-72.9164
			7.0225e-07	702.25	-1.09717e-09	3.40283	7.31612e-08	73.1612	-5.70222e-09	-1.20222	57.1612	-702.25	-57.1612	-73.1612
			7.02007e-07	702.007	-1.06449e-09	3.43551	7.34072e-08	73.4072	-5.66349e-09	-1.16349	57.4072	-702.007	-57.4072	-73.4072
			7.01764e-07	701.764	-1.03077e-09	3.46923	7.36532e-08	73.6532	-5.61029e-09	-1.11029	57.6532	-701.764	-57.6532	-73.6532
			7.01521e-07	701.521	-1.00006e-09	3.49994	7.39e-08	73.9	-5.55017e-09	-1.05017	57.9	-701.521	-57.9	-73.9
			7.01278e-07	701.278	-9.75757e-10	3.52424	7.41461e-08	74.1461	-5.49354e-09	-0.993544	58.1461	-701.278	-58.1461	-74.1461
			7.01034e-07	701.034	-9.6095e-10	3.53905	7.43919e-08	74.3919	-5.44892e-09	-0.948922	58.3919	-701.034	-58.3919	-74.3919
			7.0079e-07	700.79	-9.57141e-10	3.54286	7.46373e-08	74.6373	-5.42304e-09	-0.923044	58.6373	-700.79	-58.6373	-74.6373
			7.00546e-07	700.546	-9.63778e-10	3.53622	7.48816e-08	74.8816	-5.41847e-09	-0.918468	58.8816	-700.546	-58.8816	-74.8816
			7.00301e-07	700.301	-9.77406e-10	3.52259	7.5125e-08	75.125	-5.43366e-09	-0.93366	59.125	-700.301	-59.125	-75.125
			7.00056e-07	700.056	-9.93962e-10	3.50604	7.53684e-08	75.3684	-5.46345e-09	-0.963446	59.3684	-700.056	-59.3684	-75.3684
			6.99812e-07	699.812	-1.00777e-09	3.49223	7.5611e-08	75.611	-5.50091e-09	-1.00091	59.611	-699.812	-59.611	-75.611
			6.99567e-07	699.567	-1.01546e-09	3.48454	7.58536e-08	75.8536	-5.53842e-09	-1.03842	59.8536	-699.567	-59.8536	-75.8536
			6.99323e-07	699.323	-1.0168e-09	3.4832	7.60969e-08	76.0969	-5.56935e-09	-1.06935	60.0969	-699.323	-60.0969	-76.0969
			6.99079e-07	699.079	-1.01381e-09	3.48619	7.63402e-08	76.3402	-5.58906e-09	-1.08906	60.3402	-699.079	-60.3402	-76.3402
			6.98835e-07	698.835	-1.01053e-09	3.48947	7.65845e-08	76.5845	-5.59484e-09	-1.09484	60.5845	-698.835	-60.5845	-76.5845
			6.98591e-07	698.591	-1.01066e-09	3.48934	7.68288e-08	76.8288	-5.58732e-09	-1.08732	60.8288	-698.591	-60.8288	-76.8288
			6.98346e-07	698.346	-1.01629e-09	3.48371	7.70735e-08	77.0735	-5.56954e-09	-1.06954	61.0735	-698.346	-61.0735	-77.0735
			6.98102e-07	698.102	-1.02672e-09	3.47328	7.7319e-08	77.319	-5.54493e-09	-1.04493	61.319	-698.102	-61.319	-77.319
			6.97857e-07	697.857	-1.03885e-09	3.46115	7.7564e-08	77.564	-5.51716e-09	-1.01716	61.564	-697.857	-61.564	-77.564
			6.97612e-07	697.612	-1.04987e-09	3.45013	7.78092e-08	77.8092	-5.48874e-09	-0.988741	61.8092	-697.612	-61.8092	-77.8092
			6.97368e-07	697.368	-1.05746e-09	3.44254	7.80547e-08	78.0547	-5.46087e-09	-0.960873	62.0547	-697.368	-62.0547	-78.0547
			6.97124e-07	697.124	-1.06089e-09	3.43911	7.82997e-08	78.2997	-5.43539e-09	-0.935393	62.2997	-697.124	-62.2997	-78.2997
			6.96879e-07	696.879	-1.06203e-09	3.43797	7.85446e-08	78.5446	-5.41344e-09	-0.913438	62.5446	-696.879	-62.5446	-78.5446
			6.96635e-07	696.635	-1.06291e-09	3.43709	7.87897e-08	78.7897	-5.39729e-09	-0.897294	62.7897	-696.635	-62.7897	-78.7897
			6.96391e-07	696.391	-1.06391e-09	3.43609	7.9034e-08	79.034	-5.39e-09	-0.890004	63.034	-696.391	-63.034	-79.034
			6.96147e-07	696.147	-1.06509e-09	3.43491	7.92784e-08	79.2784	-5.39178e-09	-0.89178	63.2784	-696.147	-63.2784	-79.2784
			6.95903e-07	695.903	-1.06492e-09	3.43508	7.95221e-08	79.5221	-5.40106e-09	-0.90106	63.5221	-695.903	-63.5221	-79.5221
			6.95658e-07	695.659	-1.06152e-09	3.43848	7.97657e-08	79.7657	-5.41405e-09	-0.914049	63.7657	-695.659	-63.7657	-79.7657
			6.95415e-07	695.414	-1.05446e-09	3.44554	8.00097e-08	80.0097	-5.42567e-09	-0.925673	64.0097	-695.414	-64.0097	-80.0097
			6.95171e-07	695.171	-1.04469e-09	3.45531	8.02535e-08	80.2535	-5.43318e-09	-0.933177	64.2535	-695.171	-64.2535	-80.2535
			6.94927e-07	694.927	-1.03419e-09	3.46581	8.04974e-08	80.4974	-5.43518e-09	-0.93518	64.4974	-694.927	-64.4974	-80.4974
			6.94683e-07	694.683	-1.0251e-09	3.4749	8.0742e-08	80.742	-5.43275e-09	-0.93275	64.742	-694.683	-64.742	-80.742
			6.94439e-07	694.439	-1.01978e-09	3.48022	8.09862e-08	80.9862	-5.42859e-09	-0.928586	64.9862	-694.439	-64.9862	-80.9862
			6.94195e-07	694.195	-1.01926e-09	3.48074	8.12304e-08	81.2304	-5.4241e-09	-0.924096	65.2304	-694.195	-65.2304	-81.2304
			6.93951e-07	693.951	-1.02315e-09	3.47685	8.14751e-08	81.4751	-5.41887e-09	-0.918866	65.4751	-693.951	-65.4751	-81.4751
			6.93706e-07	693.706	-1.03034e-09	3.46966	8.17194e-08	81.7194	-5.41159e-09	-0.91159	65.7194	-693.706	-65.7194	-81.7194
			6.93462e-07	693.462	-1.0388e-09	3.4612	8.19643e-08	81.9643	-5.40043e-09	-0.900435	65.9643	-693.462	-65.9643	-81.9643
			6.93217e-07	693.217	-1.04654e-09	3.45346	8.2209e-08	82.209	-5.38381e-09	-0.883808	66.209	-693.217	-66.209	-82.209
			6.92973e-07	692.973	-1.05211e-09	3.44789	8.24538e-08	82.4538	-5.36212e-09	-0.862122	66.4538	-692.973	-66.4538	-82.4538
			6.92728e-07	692.728	-1.05612e-09	3.44388	8.26992e-08	82.6992	-5.33808e-09	-0.838078	66.6992	-692.728	-66.6992	-82.6992
			6.92484e-07	692.484	-1.05942e-09	3.44058	8.29441e-08	82.9441	-5.31523e-09	-0.815227	66.9441	-692.484	-66.9441	-82.9441
			6.9224e-07	692.24	-1.06203e-09	3.43797	8.31888e-08	83.1888	-5.29819e-09	-0.798188	67.1888	-692.24	-67.1888	-83.1888
			6.91995e-07	691.995	-1.06479e-09	3.43521	8.34336e-08	83.4336	-5.28997e-09	-0.789974	67.4336	-691.995	-67.4336	-83.4336
			6.91751e-07	691.751	-1.06666e-09	3.43334	8.36776e-08	83.6776	-5.29185e-09	-0.79185	67.6776	-691.751	-67.6776	-83.6776
			6.91507e-07	691.507	-1.06699e-09	3.43301	8.39212e-08	83.9212	-5.30282e-09	-0.80282	67.9212	-691.507	-67.9212	-83.9212
			6.91263e-07	691.263	-1.06602e-09	3.43398	8.41651e-08	84.1651	-5.31854e-09	-0.818538	68.1651	-691.263	-68.1651	-84.1651
			6.91019e-07	691.019	-1.06679e-09	3.43321	8.44086e-08	84.4086	-5.33318e-09	-0.833175	68.4086	-691.019	-68.4086	-84.4086
			6.90774e-07	690.774	-1.07199e-09	3.42801	8.46524e-08	84.6524	-5.34005e-09	-0.840053	68.6524	-690.774	-68.6524	-84.6524
			6.9053e-07	690.53	-1.08416e-09	3.41584	8.48971e-08	84.8971	-5.33396e-09	-0.833956	68.8971	-690.53	-68.8971	-84.8971
			6.90285e-07	690.285	-1.10302e-09	3.39698	8.51419e-08	85.1419	-5.31324e-09	-0.813237	69.1419	-690.285	-69.1419	-85.1419
			6.9004e-07	690.04	-1.12554e-09	3.37446	8.53876e-08	85.3876	-5.28074e-09	-0.780737	69.3876	-690.04	-69.3876	-85.3876
			6.89795e-07	689.795	-1.14764e-09	3.35236	8.56331e-08	85.6331	-5.24264e-09	-0.742637	69.6331	-689.795	-69.6331	-85.6331
			6.8955e-07	689.55	-1.16559e-09	3.33441	8.58785e-08	85.8785	-5.20674e-09	-0.706741	69.8785	-689.55	-69.8785	-85.8785
			6.89305e-07	689.305	-1.1787e-09	3.3213	8.61241e-08	86.1241	-5.1786e-09	-0.678603	70.1241	-689.305	-70.1241	-86.1241
			6.89061e-07	689.061	-1.19e-09	3.31	8.63688e-08	86.3688	-5.15973e-09	-0.659731	70.3688	-689.061	-70.3688	-86.3688
			6.88816e-07	688.816	-1.20272e-09	3.29728	8.66133e-08	86.6133	-5.14802e-09	-0.648022	70.6133	-688.816	-70.6133	-86.6133
			6.88571e-07	688.571	-1.22004e-09	3.27996	8.68581e-08	86.8581	-5.13992e-09	-0.639921	70.8581	-688.571	-70.8581	-86.8581
			6.88326e-07	688.326	-1.24082e-09	3.25918	8.71024e-08	87.1024	-5.13239e-09	-0.63239	71.1024	-688.326	-71.1024	-87.1024
			6.88081e-07	688.081	-1.26007e-09	3.23993	8.73468e-08	87.3468	-5.12466e-09	-0.624659	71.3468	-688.081	-71.3468	-87.3468
			6.87837e-07	687.837	-1.27323e-09	3.22677	8.75915e-08	87.5915	-5.1175e-09	-0.617497	71.5915	-687.837	-71.5915	-87.5915
			6.87592e-07	687.592	-1.27599e-09	3.22401	8.78357e-08	87.8357	-5.11271e-09	-0.612708	71.8357	-687.592	-71.8357	-87.8357
			6.87349e-07	687.349	-1.26655e-09	3.23345	8.80798e-08	88.0798	-5.11109e-09	-0.611088	72.0798	-687.349	-72.0798	-88.0798
			6.87105e-07	687.105	-1.24686e-09	3.25314	8.83243e-08	88.3243	-5.11208e-09	-0.612082	72.3243	-687.105	-72.3243	-88.3243
			6.86862e-07	686.862	-1.21942e-09	3.28058	8.85682e-08	88.5682	-5.11438e-09	-0.614384	72.5682	-686.862	-72.5682	-88.5682
			6.86619e-07	686.619	-1.18743e-09	3.31257	8.88122e-08	88.8122	-5.11671e-09	-0.616715	72.8122	-686.619	-72.8122	-88.8122
			6.86376e-07	686.376	-1.15268e-09	3.34732	8.90566e-08	89.0566	-5.11775e-09	-0.617752	73.0566	-686.376	-73.0566	-89.0566
			6.86133e-07	686.133	-1.11788e-09	3.38212	8.93007e-08	89.3007	-5.11772e-09	-0.617724	73.3007	-686.133	-73.3007	-89.3007
			6.8589e-07	685.89	-1.08649e-09	3.41351	8.95452e-08	89.5452	-5.11711e-09	-0.617113	73.5452	-685.89	-73.5452	-89.5452
			6.85647e-07	685.647	-1.06261e-09	3.43739	8.97892e-08	89.7892	-5.11831e-09	-0.618307	73.7892	-685.647	-73.7892	-89.7892
			6.85404e-07	685.404	-1.04943e-09	3.45057	9.0033e-08	90.033	-5.12332e-09	-0.623323	74.033	-685.404	-74.033	-90.033
			6.85159e-07	685.159	-1.04857e-09	3.45143	9.02771e-08	90.2771	-5.13449e-09	-0.634493	74.2771	-685.159	-74.2771	-90.2771
			6.84915e-07	684.915	-1.05896e-09	3.44104	9.05204e-08	90.5204	-5.15237e-09	-0.65237	74.5204	-684.915	-74.5204	-90.5204
			6.8467e-07	684.67	-1.07709e-09	3.42291	9.07637e-08	90.7637	-5.17444e-09	-0.67444	74.7637	-684.67	-74.7637	-90.7637
			6.84425e-07	684.425	-1.09717e-09	3.40283	9.10073e-08	91.0073	-5.19608e-09	-0.696083	75.0073	-684.425	-75.0073	-91.0073
			6.8418e-07	684.18	-1.11451e-09	3.38549	9.12508e-08	91.2508	-5.21132e-09	-0.711317	75.2508	-684.18	-75.2508	-91.2508
			6.83935e-07	683.935	-1.12406e-09	3.37594	9.14947e-08	91.4947	-5.21443e-09	-0.714429	75.4947	-683.935	-75.4947	-91.4947
			6.83691e-07	683.691	-1.12408e-09	3.37592	9.17397e-08	91.7396	-5.20245e-09	-0.702449	75.7396	-683.691	-75.7396	-91.7396
			6.83448e-07	683.448	-1.11552e-09	3.38448	9.19847e-08	91.9847	-5.17624e-09	-0.676244	75.9847	-683.448	-75.9847	-91.9847
			6.83204e-07	683.204	-1.10076e-09	3.39924	9.22301e-08	92.2301	-5.14063e-09	-0.640632	76.2301	-683.204	-76.2301	-92.2301
			6.8296e-07	682.96	-1.08521e-09	3.41479	9.24761e-08	92.4761	-5.10108e-09	-0.601083	76.4761	-682.96	-76.4761	-92.4761
			6.82717e-07	682.717	-1.07337e-09	3.42663	9.27215e-08	92.7215	-5.06284e-09	-0.562842	76.7215	-682.717	-76.7215	-92.7215
			6.82473e-07	682.473	-1.06631e-09	3.43369	9.29668e-08	92.9668	-5.02952e-09	-0.529517	76.9668	-682.473	-76.9668	-92.9668
			6.82229e-07	682.229	-1.06388e-09	3.43612	9.32124e-08	93.2124	-5.00256e-09	-0.502559	77.2124	-682.229	-77.2124	-93.2124
			6.81984e-07	681.984	-1.06313e-09	3.43687	9.34572e-08	93.4572	-4.98119e-09	-0.481186	77.4572	-681.984	-77.4572	-93.4572
			6.8174e-07	681.74	-1.06239e-09	3.43761	9.37019e-08	93.7019	-4.96467e-09	-0.464673	77.7019	-681.74	-77.7019	-93.7019
			6.81496e-07	681.496	-1.06173e-09	3.43827	9.39468e-08	93.9468	-4.95239e-09	-0.452395	77.9468	-681.496	-77.9468	-93.9468
			6.81252e-07	681.252	-1.06239e-09	3.43761	9.41912e-08	94.1912	-4.94442e-09	-0.444423	78.1912	-681.252	-78.1912	-94.1912
			6.81008e-07	681.008	-1.06539e-09	3.43461	9.44358e-08	94.4357	-4.94171e-09	-0.441708	78.4357	-681.008	-78.4357	-94.4357
			6.80763e-07	680.763	-1.07032e-09	3.42968	9.46797e-08	94.6797	-4.94481e-09	-0.444806	78.6797	-680.763	-78.6797	-94.6797
			6.80519e-07	680.519	-1.0734e-09	3.4266	9.49233e-08	94.9233	-4.95421e-09	-0.454214	78.9233	-680.519	-78.9233	-94.9233
			6.80275e-07	680.275	-1.07142e-09	3.42858	9.51672e-08	95.1672	-4.97003e-09	-0.470031	79.1672	-680.275	-79.1672	-95.1672
			6.80031e-07	680.031	-1.06192e-09	3.43808	9.54105e-08	95.4105	-4.99098e-09	-0.490977	79.4105	-680.031	-79.4105	-95.4105
			6.79788e-07	679.788	-1.04545e-09	3.45455	9.56536e-08	95.6536	-5.01472e-09	-0.514724	79.6536	-679.788	-79.6536	-95.6536
			6.79544e-07	679.544	-1.02577e-09	3.47423	9.58972e-08	95.8972	-5.03763e-09	-0.537632	79.8972	-679.544	-79.8972	-95.8972
			6.79301e-07	679.301	-1.00793e-09	3.49207	9.61406e-08	96.1406	-5.05609e-09	-0.556091	80.1406	-679.301	-80.1406	-96.1406
			6.79057e-07	679.057	-9.96676e-10	3.50332	9.63842e-08	96.3842	-5.06711e-09	-0.567105	80.3842	-679.057	-80.3842	-96.3842
			6.78813e-07	678.813	-9.95368e-10	3.50463	9.66286e-08	96.6286	-5.06874e-09	-0.568739	80.6286	-678.813	-80.6286	-96.6286
			6.78568e-07	678.568	-1.0055e-09	3.4945	9.68729e-08	96.8729	-5.06195e-09	-0.561946	80.8729	-678.568	-80.8729	-96.8729
			6.78323e-07	678.323	-1.02508e-09	3.47492	9.71174e-08	97.1174	-5.05086e-09	-0.550862	81.1174	-678.323	-81.1174	-97.1174
			6.78078e-07	678.078	-1.05072e-09	3.44928	9.73622e-08	97.3622	-5.04172e-09	-0.541724	81.3622	-678.078	-81.3622	-97.3622
			6.77833e-07	677.833	-1.07795e-09	3.42205	9.76063e-08	97.6063	-5.04097e-09	-0.540971	81.6063	-677.833	-81.6063	-97.6063
			6.77588e-07	677.588	-1.10303e-09	3.39697	9.78499e-08	97.8499	-5.05355e-09	-0.553548	81.8499	-677.588	-81.8499	-97.8499
			6.77343e-07	677.343	-1.12433e-09	3.37567	9.80933e-08	98.0933	-5.08083e-09	-0.580833	82.0933	-677.343	-82.0933	-98.0933
			6.77098e-07	677.098	-1.14221e-09	3.35779	9.83359e-08	98.3359	-5.11983e-09	-0.619827	82.3359	-677.098	-82.3359	-98.3359
			6.76853e-07	676.853	-1.15795e-09	3.34205	9.85782e-08	98.5782	-5.16426e-09	-0.664265	82.5782	-676.853	-82.5782	-98.5782
			6.76609e-07	676.609	-1.17211e-09	3.32789	9.88211e-08	98.8211	-5.20617e-09	-0.706172	82.8211	-676.609	-82.8211	-98.8211
			6.76364e-07	676.364	-1.18389e-09	3.31611	9.90639e-08	99.0639	-5.23874e-09	-0.738744	83.0639	-676.364	-83.0639	-99.0639
			6.76119e-07	676.119	-1.19087e-09	3.30913	9.93072e-08	99.3072	-5.25834e-09	-0.75834	83.3072	-676.119	-83.3072	-99.3072
			6.75875e-07	675.875	-1.19169e-09	3.30831	9.95515e-08	99.5515	-5.26502e-09	-0.76502	83.5515	-675.875	-83.5515	-99.5515
			6.75631e-07	675.631	-1.18591e-09	3.31409	9.97956e-08	99.7956	-5.26181e-09	-0.761808	83.7956	-675.631	-83.7956	-99.7956
			6.75387e-07	675.388	-1.17545e-09	3.32455	1.0004e-07	100.04	-5.25418e-09	-0.754177	84.0404	-675.388	-84.0404	-100.04
			6.75144e-07	675.144	-1.16276e-09	3.33724	1.00285e-07	100.285	-5.24701e-09	-0.747014	84.2847	-675.144	-84.2847	-100.285
			6.749e-07	674.9	-1.15072e-09	3.34928	1.00529e-07	100.529	-5.24501e-09	-0.745011	84.5288	-674.9	-84.5288	-100.529
			6.74656e-07	674.656	-1.14285e-09	3.35715	1.00773e-07	100.773	-5.25035e-09	-0.750354	84.7731	-674.656	-84.7731	-100.773
			6.74412e-07	674.412	-1.1406e-09	3.3594	1.01017e-07	101.017	-5.264e-09	-0.763996	85.0166	-674.412	-85.0166	-101.017
			6.74168e-07	674.168	-1.14505e-09	3.35495	1.0126e-07	101.26	-5.2871e-09	-0.787103	85.2598	-674.168	-85.2598	-101.26
			6.73923e-07	673.923	-1.15504e-09	3.34496	1.01503e-07	101.503	-5.31876e-09	-0.818765	85.5031	-673.923	-85.5031	-101.503
			6.73678e-07	673.678	-1.16763e-09	3.33237	1.01746e-07	101.746	-5.35743e-09	-0.857433	85.7457	-673.678	-85.7457	-101.746
			6.73434e-07	673.434	-1.17897e-09	3.32103	1.01988e-07	101.988	-5.40099e-09	-0.900989	85.9881	-673.434	-85.9881	-101.988
			6.73189e-07	673.189	-1.1844e-09	3.3156	1.02231e-07	102.231	-5.44489e-09	-0.944886	86.2309	-673.189	-86.2309	-102.231
			6.72946e-07	672.946	-1.18169e-09	3.31831	1.02473e-07	102.473	-5.48509e-09	-0.985089	86.4734	-672.946	-86.4734	-102.473
			6.72702e-07	672.702	-1.17262e-09	3.32738	1.02716e-07	102.716	-5.51881e-09	-1.01881	86.7162	-672.702	-86.7162	-102.716
			6.72458e-07	672.458	-1.15993e-09	3.34007	1.0296e-07	102.96	-5.54449e-09	-1.04449	86.9597	-672.458	-86.9597	-102.96
			6.72214e-07	672.214	-1.14698e-09	3.35302	1.03203e-07	103.203	-5.56262e-09	-1.06262	87.203	-672.214	-87.203	-103.203
			6.7197e-07	671.97	-1.1361e-09	3.3639	1.03447e-07	103.447	-5.57477e-09	-1.07477	87.4466	-671.97	-87.4466	-103.447
			6.71727e-07	671.727	-1.12706e-09	3.37294	1.03691e-07	103.691	-5.5814e-09	-1.0814	87.6908	-671.727	-87.6908	-103.691
			6.71483e-07	671.483	-1.11824e-09	3.38176	1.03935e-07	103.935	-5.58297e-09	-1.08297	87.9348	-671.483	-87.9348	-103.935
			6.71239e-07	671.239	-1.10888e-09	3.39112	1.04179e-07	104.179	-5.57908e-09	-1.07908	88.179	-671.239	-88.179	-104.179
			6.70995e-07	670.995	-1.0996e-09	3.4004	1.04424e-07	104.424	-5.57077e-09	-1.07077	88.4238	-670.995	-88.4238	-104.424
			6.70751e-07	670.751	-1.09388e-09	3.40612	1.04668e-07	104.668	-5.56075e-09	-1.06075	88.6682	-670.751	-88.6682	-104.668
			6.70507e-07	670.507	-1.09675e-09	3.40325	1.04913e-07	104.913	-5.55327e-09	-1.05327	88.9125	-670.507	-88.9125	-104.913
			6.70262e-07	670.262	-1.11029e-09	3.38971	1.05157e-07	105.157	-5.55302e-09	-1.05302	89.157	-670.262	-89.157	-105.157
			6.70017e-07	670.017	-1.13331e-09	3.36669	1.05401e-07	105.401	-5.562e-09	-1.062	89.4007	-670.017	-89.4007	-105.401
			6.69772e-07	669.772	-1.16134e-09	3.33866	1.05644e-07	105.644	-5.57868e-09	-1.07868	89.6442	-669.772	-89.6442	-105.644
			6.69527e-07	669.527	-1.18487e-09	3.31513	1.05888e-07	105.888	-5.59683e-09	-1.09683	89.888	-669.527	-89.888	-105.888
			6.69283e-07	669.283	-1.19452e-09	3.30548	1.06131e-07	106.131	-5.6103e-09	-1.1103	90.1315	-669.283	-90.1315	-106.131
			6.69039e-07	669.039	-1.18382e-09	3.31618	1.06375e-07	106.375	-5.6135e-09	-1.1135	90.3754	-669.039	-90.3754	-106.375
			6.68796e-07	668.796	-1.15149e-09	3.34851	1.0662e-07	106.62	-5.6041e-09	-1.1041	90.6202	-668.796	-90.6202	-106.62
			6.68553e-07	668.553	-1.10415e-09	3.39585	1.06865e-07	106.865	-5.58452e-09	-1.08452	90.865	-668.553	-90.865	-106.865
			6.68311e-07	668.311	-1.05231e-09	3.44769	1.0711e-07	107.11	-5.55791e-09	-1.05791	91.1101	-668.311	-91.1101	-107.11
			6.68069e-07	668.069	-1.00665e-09	3.49335	1.07356e-07	107.356	-5.52708e-09	-1.02708	91.3557	-668.069	-91.3557	-107.356
			6.67826e-07	667.826	-9.75132e-10	3.52487	1.07601e-07	107.601	-5.49394e-09	-0.993942	91.601	-667.826	-91.601	-107.601
			6.67582e-07	667.582	-9.60467e-10	3.53953	1.07846e-07	107.846	-5.45911e-09	-0.959111	91.8464	-667.582	-91.8464	-107.846
			6.67338e-07	667.338	-9.6058e-10	3.53942	1.08092e-07	108.092	-5.42249e-09	-0.92249	92.0923	-667.338	-92.0923	-108.092
			6.67093e-07	667.093	-9.70769e-10	3.52923	1.08338e-07	108.338	-5.3851e-09	-0.885101	92.3377	-667.093	-92.3377	-108.338
			6.66849e-07	666.849	-9.87879e-10	3.51212	1.08584e-07	108.584	-5.3479e-09	-0.847897	92.5836	-666.849	-92.5836	-108.584
			6.66603e-07	666.603	-1.0085e-09	3.4915	1.08829e-07	108.829	-5.31189e-09	-0.811887	92.829	-666.603	-92.829	-108.829
			6.66358e-07	666.358	-1.03064e-09	3.46936	1.09074e-07	109.074	-5.27778e-09	-0.777781	93.0743	-666.358	-93.0743	-109.074
			6.66114e-07	666.114	-1.05146e-09	3.44854	1.0932e-07	109.32	-5.24703e-09	-0.747029	93.32	-666.114	-93.32	-109.32
			6.65869e-07	665.869	-1.06929e-09	3.43071	1.09565e-07	109.565	-5.22108e-09	-0.72108	93.565	-665.869	-93.565	-109.565
			6.65624e-07	665.624	-1.08406e-09	3.41594	1.0981e-07	109.81	-5.20218e-09	-0.702179	93.8098	-665.624	-93.8098	-109.81
			6.65379e-07	665.379	-1.09727e-09	3.40273	1.10055e-07	110.055	-5.19182e-09	-0.691819	94.0546	-665.379	-94.0546	-110.055
			6.65135e-07	665.135	-1.11187e-09	3.38813	1.10299e-07	110.299	-5.19011e-09	-0.690114	94.2987	-665.135	-94.2987	-110.299
			6.6489e-07	664.89	-1.13036e-09	3.36964	1.10543e-07	110.543	-5.19716e-09	-0.697163	94.5425	-664.89	-94.5425	-110.543
			6.64645e-07	664.645	-1.15163e-09	3.34837	1.10786e-07	110.786	-5.21184e-09	-0.711843	94.7865	-664.645	-94.7865	-110.786
			6.644e-07	664.4	-1.17326e-09	3.32674	1.1103e-07	111.03	-5.23337e-09	-0.733372	95.0297	-664.4	-95.0297	-111.03
			6.64155e-07	664.155	-1.1909e-09	3.3091	1.11273e-07	111.273	-5.26184e-09	-0.761836	95.2726	-664.155	-95.2726	-111.273
			6.6391e-07	663.91	-1.2007e-09	3.2993	1.11516e-07	111.516	-5.29613e-09	-0.796127	95.5158	-663.91	-95.5158	-111.516
			6.63666e-07	663.666	-1.19981e-09	3.30019	1.11758e-07	111.758	-5.33394e-09	-0.833942	95.7584	-663.666	-95.7584	-111.758
			6.63422e-07	663.422	-1.18714e-09	3.31286	1.12001e-07	112.001	-5.37159e-09	-0.871587	96.001	-663.422	-96.001	-112.001
			6.63179e-07	663.179	-1.16242e-09	3.33758	1.12244e-07	112.244	-5.40387e-09	-0.903874	96.2443	-663.179	-96.2443	-112.244
			6.62936e-07	662.937	-1.12514e-09	3.37486	1.12488e-07	112.488	-5.42583e-09	-0.92583	96.4875	-662.937	-96.4875	-112.488
			6.62694e-07	662.694	-1.0784e-09	3.4216	1.12731e-07	112.731	-5.4339e-09	-0.933901	96.7313	-662.694	-96.7313	-112.731
			6.62452e-07	662.452	-1.02633e-09	3.47367	1.12976e-07	112.976	-5.42709e-09	-0.927094	96.976	-662.452	-96.976	-112.976
			6.6221e-07	662.21	-9.73896e-10	3.5261	1.13221e-07	113.221	-5.4076e-09	-0.907597	97.2208	-662.21	-97.2208	-113.221
			6.61967e-07	661.967	-9.27952e-10	3.57205	1.13466e-07	113.466	-5.38092e-09	-0.880923	97.4658	-661.967	-97.4658	-113.466
			6.61724e-07	661.724	-8.9305e-10	3.60695	1.13711e-07	113.711	-5.35361e-09	-0.85361	97.7113	-661.724	-97.7113	-113.711
			6.61481e-07	661.481	-8.71862e-10	3.62814	1.13956e-07	113.956	-5.3318e-09	-0.831796	97.9562	-661.481	-97.9562	-113.956
			6.61237e-07	661.237	-8.63875e-10	3.63612	1.14201e-07	114.201	-5.31911e-09	-0.819106	98.2007	-661.237	-98.2007	-114.201
			6.60993e-07	660.993	-8.67982e-10	3.63202	1.14445e-07	114.445	-5.31439e-09	-0.814388	98.4454	-660.993	-98.4454	-114.445
			6.60748e-07	660.748	-8.81184e-10	3.61882	1.14689e-07	114.689	-5.31439e-09	-0.814388	98.6894	-660.748	-98.6894	-114.689
			6.60503e-07	660.503	-8.9963e-10	3.60037	1.14933e-07	114.933	-5.31418e-09	-0.814175	98.9335	-660.503	-98.9335	-114.933
			6.60258e-07	660.258	-9.20207e-10	3.57979	1.15178e-07	115.178	-5.31065e-09	-0.810651	99.1781	-660.258	-99.1781	-115.178
			6.60013e-07	660.013	-9.40742e-10	3.55926	1.15422e-07	115.422	-5.3036e-09	-0.803602	99.4224	-660.013	-99.4224	-115.422
			6.59769e-07	659.769	-9.59514e-10	3.54049	1.15667e-07	115.667	-5.29492e-09	-0.794919	99.6668	-659.769	-99.6668	-115.667
			6.59524e-07	659.524	-9.77448e-10	3.52255	1.15912e-07	115.912	-5.28698e-09	-0.786975	99.9116	-659.524	-99.9116	-115.912
			6.59279e-07	659.279	-9.96804e-10	3.5032	1.16156e-07	116.156	-5.28204e-09	-0.782044	100.156	-659.279	-100.156	-116.156
			6.59034e-07	659.034	-1.02149e-09	3.47851	1.164e-07	116.4	-5.28075e-09	-0.780751	100.4	-659.034	-100.4	-116.4
			6.58788e-07	658.788	-1.05571e-09	3.44429	1.16644e-07	116.644	-5.28362e-09	-0.783621	100.644	-658.788	-100.644	-116.644
			6.58542e-07	658.542	-1.10238e-09	3.39762	1.16888e-07	116.888	-5.29171e-09	-0.791707	100.888	-658.542	-100.888	-116.888
			6.58296e-07	658.296	-1.16263e-09	3.33737	1.17132e-07	117.132	-5.30558e-09	-0.805577	101.132	-658.296	-101.132	-117.132
			6.58049e-07	658.049	-1.23306e-09	3.26694	1.17375e-07	117.375	-5.3252e-09	-0.825202	101.375	-658.049	-101.375	-117.375
			6.57802e-07	657.802	-1.30828e-09	3.19172	1.17618e-07	117.618	-5.34856e-09	-0.848565	101.618	-657.802	-101.618	-117.618
			6.57555e-07	657.555	-1.38135e-09	3.11865	1.17862e-07	117.862	-5.372e-09	-0.871999	101.862	-657.555	-101.862	-117.862
			6.57309e-07	657.309	-1.44425e-09	3.05575	1.18105e-07	118.105	-5.39057e-09	-0.890572	102.105	-657.309	-102.105	-118.105
			6.57063e-07	657.062	-1.49255e-09	3.00745	1.18349e-07	118.349	-5.40093e-09	-0.900932	102.349	-657.062	-102.349	-118.349
			6.56817e-07	656.817	-1.524e-09	2.976	1.18593e-07	118.593	-5.40153e-09	-0.901529	102.593	-656.817	-102.593	-118.593
			6.56572e-07	656.572	-1.53966e-09	2.96034	1.18838e-07	118.838	-5.39421e-09	-0.89421	102.838	-656.572	-102.838	-118.838
			6.56328e-07	656.328	-1.54234e-09	2.95766	1.19082e-07	119.082	-5.38243e-09	-0.88243	103.082	-656.328	-103.082	-119.082
			6.56084e-07	656.084	-1.53683e-09	2.96317	1.19327e-07	119.327	-5.37061e-09	-0.870606	103.327	-656.084	-103.327	-119.327
			6.5584e-07	655.84	-1.52846e-09	2.97154	1.19572e-07	119.572	-5.36202e-09	-0.862023	103.572	-655.84	-103.572	-119.572
			6.55597e-07	655.596	-1.52205e-09	2.97795	1.19816e-07	119.816	-5.358e-09	-0.858001	103.816	-655.596	-103.816	-119.816
			6.55352e-07	655.352	-1.52114e-09	2.97886	1.2006e-07	120.06	-5.35877e-09	-0.858769	104.06	-655.352	-104.06	-120.06
			6.55108e-07	655.108	-1.52819e-09	2.97181	1.20304e-07	120.304	-5.36391e-09	-0.863913	104.304	-655.108	-104.304	-120.304
			6.54863e-07	654.863	-1.54315e-09	2.95685	1.20548e-07	120.548	-5.37251e-09	-0.87251	104.548	-654.863	-104.548	-120.548
			6.54618e-07	654.618	-1.56447e-09	2.93553	1.20791e-07	120.791	-5.38423e-09	-0.884234	104.791	-654.618	-104.791	-120.791
			6.54373e-07	654.373	-1.58853e-09	2.91147	1.21035e-07	121.035	-5.39729e-09	-0.897294	105.035	-654.373	-105.035	-121.035
			6.54128e-07	654.128	-1.61093e-09	2.88907	1.21279e-07	121.279	-5.40761e-09	-0.907611	105.279	-654.128	-105.279	-121.279
			6.53883e-07	653.883	-1.62717e-09	2.87283	1.21523e-07	121.523	-5.40961e-09	-0.909615	105.523	-653.883	-105.523	-121.523
			6.53639e-07	653.639	-1.63427e-09	2.86573	1.21768e-07	121.768	-5.39908e-09	-0.899085	105.768	-653.639	-105.768	-121.768
			6.53395e-07	653.395	-1.63105e-09	2.86895	1.22013e-07	122.013	-5.37265e-09	-0.872653	106.013	-653.395	-106.013	-122.013
			6.53151e-07	653.151	-1.62048e-09	2.87952	1.22258e-07	122.258	-5.33258e-09	-0.832578	106.258	-653.151	-106.258	-122.258
			6.52907e-07	652.907	-1.60736e-09	2.89264	1.22505e-07	122.505	-5.28547e-09	-0.785469	106.505	-652.907	-106.505	-122.505
			6.52664e-07	652.664	-1.59797e-09	2.90203	1.2275e-07	122.75	-5.24072e-09	-0.740719	106.75	-652.664	-106.75	-122.75
			6.52419e-07	652.419	-1.59713e-09	2.90287	1.22996e-07	122.996	-5.20701e-09	-0.707011	106.996	-652.419	-106.996	-122.996
			6.52175e-07	652.175	-1.60699e-09	2.89301	1.23241e-07	123.241	-5.18963e-09	-0.689631	107.241	-652.175	-107.241	-123.241
			6.5193e-07	651.93	-1.62642e-09	2.87358	1.23485e-07	123.485	-5.18997e-09	-0.689972	107.485	-651.93	-107.485	-123.485
			6.51685e-07	651.685	-1.65227e-09	2.84773	1.23728e-07	123.728	-5.2057e-09	-0.705703	107.728	-651.685	-107.728	-123.728
			6.5144e-07	651.44	-1.68073e-09	2.81927	1.23972e-07	123.972	-5.23111e-09	-0.731112	107.972	-651.44	-107.972	-123.972
			6.51194e-07	651.194	-1.70816e-09	2.79184	1.24215e-07	124.215	-5.26115e-09	-0.761154	108.215	-651.194	-108.215	-124.215
			6.50949e-07	650.949	-1.73233e-09	2.76767	1.24458e-07	124.458	-5.29115e-09	-0.791153	108.458	-650.949	-108.458	-124.458
			6.50704e-07	650.704	-1.75188e-09	2.74812	1.24701e-07	124.701	-5.31714e-09	-0.817145	108.701	-650.704	-108.701	-124.701
			6.5046e-07	650.46	-1.76536e-09	2.73464	1.24945e-07	124.945	-5.33534e-09	-0.835335	108.945	-650.46	-108.945	-124.945
			6.50215e-07	650.215	-1.77122e-09	2.72878	1.25188e-07	125.188	-5.34385e-09	-0.843847	109.188	-650.215	-109.188	-125.188
			6.49971e-07	649.971	-1.76682e-09	2.73318	1.25433e-07	125.433	-5.34172e-09	-0.841716	109.433	-649.971	-109.433	-125.433
			6.49728e-07	649.728	-1.75107e-09	2.74893	1.25677e-07	125.677	-5.32991e-09	-0.829906	109.677	-649.728	-109.677	-125.677
			6.49484e-07	649.485	-1.72514e-09	2.77486	1.25922e-07	125.922	-5.31268e-09	-0.812683	109.922	-649.485	-109.922	-125.922
			6.49241e-07	649.241	-1.69396e-09	2.80604	1.26167e-07	126.167	-5.29554e-09	-0.795544	110.167	-649.241	-110.167	-126.167
			6.48998e-07	648.998	-1.66601e-09	2.83399	1.26412e-07	126.412	-5.28389e-09	-0.783891	110.412	-648.998	-110.412	-126.412
			6.48755e-07	648.755	-1.65072e-09	2.84928	1.26656e-07	126.656	-5.28305e-09	-0.783053	110.656	-648.755	-110.656	-126.656
			6.48511e-07	648.511	-1.65398e-09	2.84602	1.269e-07	126.9	-5.29402e-09	-0.794024	110.9	-648.511	-110.9	-126.9
			6.48265e-07	648.265	-1.67797e-09	2.82203	1.27143e-07	127.143	-5.31561e-09	-0.81561	111.143	-648.265	-111.143	-127.143
			6.4802e-07	648.02	-1.71854e-09	2.78146	1.27386e-07	127.386	-5.34343e-09	-0.843435	111.386	-648.02	-111.386	-127.386
			6.47774e-07	647.774	-1.76834e-09	2.73166	1.27629e-07	127.629	-5.37133e-09	-0.871331	111.629	-647.774	-111.629	-127.629
			6.47527e-07	647.527	-1.81951e-09	2.68049	1.27873e-07	127.873	-5.39401e-09	-0.894011	111.873	-647.527	-111.873	-127.873
			6.47282e-07	647.282	-1.86585e-09	2.63415	1.28116e-07	128.116	-5.40707e-09	-0.907071	112.116	-647.282	-112.116	-128.116
			6.47036e-07	647.036	-1.90252e-09	2.59748	1.28361e-07	128.361	-5.40981e-09	-0.909814	112.361	-647.036	-112.361	-128.361
			6.46791e-07	646.791	-1.92597e-09	2.57403	1.28605e-07	128.605	-5.40525e-09	-0.905252	112.605	-646.791	-112.605	-128.605
			6.46546e-07	646.547	-1.93535e-09	2.56465	1.28849e-07	128.849	-5.39854e-09	-0.898545	112.849	-646.547	-112.849	-128.849
			6.46302e-07	646.302	-1.92993e-09	2.57007	1.29094e-07	129.094	-5.39526e-09	-0.895262	113.094	-646.302	-113.094	-129.094
			6.46059e-07	646.059	-1.91207e-09	2.58793	1.29338e-07	129.338	-5.3998e-09	-0.899795	113.338	-646.059	-113.338	-129.338
			6.45816e-07	645.816	-1.88663e-09	2.61337	1.29581e-07	129.581	-5.41349e-09	-0.913494	113.581	-645.816	-113.581	-129.581
			6.45573e-07	645.573	-1.8591e-09	2.6409	1.29825e-07	129.825	-5.43384e-09	-0.933845	113.825	-645.573	-113.825	-129.825
			6.45329e-07	645.329	-1.83468e-09	2.66532	1.30068e-07	130.068	-5.45726e-09	-0.957264	114.068	-645.329	-114.068	-130.068
			6.45086e-07	645.086	-1.81714e-09	2.68286	1.30311e-07	130.311	-5.48013e-09	-0.980129	114.311	-645.086	-114.311	-130.311
			6.44842e-07	644.842	-1.80833e-09	2.69167	1.30554e-07	130.554	-5.49863e-09	-0.998632	114.554	-644.842	-114.554	-130.554
			6.44598e-07	644.598	-1.80843e-09	2.69157	1.30798e-07	130.798	-5.51097e-09	-1.01097	114.798	-644.598	-114.798	-130.798
			6.44354e-07	644.354	-1.81637e-09	2.68363	1.31042e-07	131.042	-5.51708e-09	-1.01708	115.042	-644.354	-115.042	-131.042
			6.44109e-07	644.109	-1.83003e-09	2.66997	1.31286e-07	131.286	-5.51669e-09	-1.01669	115.286	-644.109	-115.286	-131.286
			6.43864e-07	643.864	-1.84666e-09	2.65334	1.31531e-07	131.531	-5.51107e-09	-1.01107	115.531	-643.864	-115.531	-131.531
			6.43619e-07	643.619	-1.86125e-09	2.63875	1.31775e-07	131.775	-5.50149e-09	-1.00149	115.775	-643.619	-115.775	-131.775
			6.43375e-07	643.375	-1.86996e-09	2.63004	1.3202e-07	132.02	-5.48998e-09	-0.989977	116.02	-643.375	-116.02	-132.02
			6.43131e-07	643.131	-1.86965e-09	2.63035	1.32265e-07	132.265	-5.47768e-09	-0.977685	116.265	-643.131	-116.265	-132.265
			6.42887e-07	642.887	-1.85954e-09	2.64046	1.32509e-07	132.509	-5.46386e-09	-0.963858	116.509	-642.887	-116.509	-132.509
			6.42643e-07	642.643	-1.84006e-09	2.65994	1.32754e-07	132.754	-5.44817e-09	-0.948169	116.754	-642.643	-116.754	-132.754
			6.424e-07	642.4	-1.81443e-09	2.68557	1.32999e-07	132.999	-5.42958e-09	-0.929581	116.999	-642.4	-116.999	-132.999
			6.42157e-07	642.157	-1.78563e-09	2.71437	1.33244e-07	133.244	-5.40937e-09	-0.909373	117.244	-642.157	-117.244	-133.244
			6.41914e-07	641.914	-1.75563e-09	2.74437	1.33489e-07	133.489	-5.38969e-09	-0.889691	117.489	-641.914	-117.489	-133.489
			6.41671e-07	641.671	-1.72556e-09	2.77444	1.33734e-07	133.734	-5.3747e-09	-0.874699	117.734	-641.671	-117.734	-133.734
			6.41428e-07	641.428	-1.69456e-09	2.80544	1.33978e-07	133.978	-5.36639e-09	-0.866386	117.978	-641.428	-117.978	-133.978
			6.41185e-07	641.185	-1.66039e-09	2.83961	1.34222e-07	134.222	-5.36407e-09	-0.864069	118.222	-641.185	-118.222	-134.222
			6.40942e-07	640.942	-1.62244e-09	2.87756	1.34467e-07	134.467	-5.36485e-09	-0.864851	118.467	-640.942	-118.467	-134.467
			6.407e-07	640.7	-1.58118e-09	2.91882	1.34711e-07	134.711	-5.36387e-09	-0.86387	118.711	-640.7	-118.711	-134.711
			6.40457e-07	640.457	-1.53935e-09	2.96065	1.34955e-07	134.955	-5.35806e-09	-0.858058	118.955	-640.457	-118.955	-134.955
			6.40215e-07	640.215	-1.50091e-09	2.99909	1.352e-07	135.2	-5.34821e-09	-0.84821	119.2	-640.215	-119.2	-135.2
			6.39971e-07	639.971	-1.46951e-09	3.03049	1.35444e-07	135.444	-5.33749e-09	-0.837495	119.444	-639.971	-119.444	-135.444
			6.39728e-07	639.728	-1.44676e-09	3.05324	1.35689e-07	135.689	-5.32888e-09	-0.828883	119.689	-639.728	-119.689	-135.689
			6.39485e-07	639.485	-1.43319e-09	3.06681	1.35933e-07	135.933	-5.32573e-09	-0.825728	119.933	-639.485	-119.933	-135.933
			6.39241e-07	639.241	-1.42745e-09	3.07255	1.36177e-07	136.177	-5.32793e-09	-0.827931	120.177	-639.241	-120.177	-136.177
			6.38996e-07	638.996	-1.42871e-09	3.07129	1.36421e-07	136.421	-5.33407e-09	-0.83407	120.421	-638.996	-120.421	-136.421
			6.38752e-07	638.752	-1.43612e-09	3.06388	1.36665e-07	136.665	-5.34289e-09	-0.842895	120.665	-638.752	-120.665	-136.665
			6.38507e-07	638.507	-1.44801e-09	3.05199	1.36909e-07	136.909	-5.35435e-09	-0.854349	120.909	-638.507	-120.909	-136.909
			6.38263e-07	638.263	-1.46235e-09	3.03765	1.37152e-07	137.152	-5.36936e-09	-0.869356	121.152	-638.263	-121.152	-137.152
			6.38018e-07	638.018	-1.47682e-09	3.02318	1.37396e-07	137.396	-5.38773e-09	-0.88773	121.396	-638.018	-121.396	-137.396
			6.37773e-07	637.773	-1.48901e-09	3.01099	1.37639e-07	137.639	-5.40858e-09	-0.908578	121.639	-637.773	-121.639	-137.639
			6.37529e-07	637.529	-1.49822e-09	3.00178	1.37883e-07	137.883	-5.42837e-09	-0.928373	121.883	-637.529	-121.883	-137.883
			6.37284e-07	637.284	-1.50513e-09	2.99487	1.38127e-07	138.127	-5.4429e-09	-0.942897	122.127	-637.284	-122.127	-138.127
			6.3704e-07	637.04	-1.51144e-09	2.98856	1.38371e-07	138.371	-5.44722e-09	-0.947217	122.371	-637.04	-122.371	-138.371
			6.36796e-07	636.796	-1.51665e-09	2.98335	1.38615e-07	138.615	-5.43909e-09	-0.939088	122.615	-636.796	-122.615	-138.615
			6.36551e-07	636.551	-1.5207e-09	2.9793	1.3886e-07	138.86	-5.41895e-09	-0.918951	122.86	-636.551	-122.86	-138.86
			6.36307e-07	636.307	-1.52111e-09	2.97889	1.39105e-07	139.105	-5.38982e-09	-0.889819	123.105	-636.307	-123.105	-139.105
			6.36063e-07	636.063	-1.51667e-09	2.98333	1.39351e-07	139.351	-5.35782e-09	-0.857816	123.351	-636.063	-123.351	-139.351
			6.35819e-07	635.819	-1.50646e-09	2.99354	1.39596e-07	139.596	-5.32723e-09	-0.827235	123.596	-635.819	-123.596	-139.596
			6.35576e-07	635.576	-1.49221e-09	3.00779	1.39841e-07	139.841	-5.30154e-09	-0.801541	123.841	-635.576	-123.841	-139.841
			6.35332e-07	635.332	-1.47645e-09	3.02355	1.40086e-07	140.086	-5.28128e-09	-0.781277	124.086	-635.332	-124.086	-140.086
			6.35089e-07	635.089	-1.46184e-09	3.03816	1.40331e-07	140.331	-5.26549e-09	-0.765489	124.331	-635.089	-124.331	-140.331
			6.34845e-07	634.845	-1.44926e-09	3.05074	1.40576e-07	140.576	-5.25214e-09	-0.752144	124.576	-634.845	-124.576	-140.576
			6.34601e-07	634.601	-1.4389e-09	3.0611	1.4082e-07	140.82	-5.24167e-09	-0.741671	124.82	-634.601	-124.82	-140.82
			6.34357e-07	634.357	-1.42935e-09	3.07065	1.41064e-07	141.064	-5.23508e-09	-0.735077	125.064	-634.357	-125.064	-141.064
			6.34114e-07	634.114	-1.41875e-09	3.08125	1.41309e-07	141.309	-5.23265e-09	-0.732647	125.309	-634.114	-125.309	-141.309
			6.3387e-07	633.87	-1.40754e-09	3.09246	1.41553e-07	141.553	-5.2332e-09	-0.733201	125.553	-633.87	-125.553	-141.553
			6.33626e-07	633.626	-1.39754e-09	3.10246	1.41797e-07	141.797	-5.23398e-09	-0.733983	125.797	-633.626	-125.797	-141.797
			6.33382e-07	633.382	-1.39079e-09	3.10921	1.42042e-07	142.042	-5.23214e-09	-0.732136	126.042	-633.382	-126.042	-142.042
			6.33138e-07	633.138	-1.38966e-09	3.11034	1.42286e-07	142.286	-5.22661e-09	-0.726608	126.286	-633.138	-126.286	-142.286
			6.32894e-07	632.894	-1.39509e-09	3.10491	1.4253e-07	142.53	-5.21881e-09	-0.718806	126.53	-632.894	-126.53	-142.53
			6.32649e-07	632.649	-1.40532e-09	3.09468	1.42775e-07	142.775	-5.21284e-09	-0.712837	126.775	-632.649	-126.775	-142.775
			6.32404e-07	632.404	-1.41854e-09	3.08146	1.43019e-07	143.019	-5.21207e-09	-0.71207	127.019	-632.404	-127.019	-143.019
			6.3216e-07	632.16	-1.43374e-09	3.06626	1.43263e-07	143.263	-5.21727e-09	-0.717271	127.263	-632.16	-127.263	-143.263
			6.31915e-07	631.915	-1.44973e-09	3.05027	1.43507e-07	143.507	-5.22644e-09	-0.726437	127.507	-631.915	-127.507	-143.507
			6.3167e-07	631.67	-1.46869e-09	3.03131	1.43751e-07	143.751	-5.23506e-09	-0.735063	127.751	-631.67	-127.751	-143.751
			6.31425e-07	631.425	-1.48978e-09	3.01022	1.43995e-07	143.995	-5.23722e-09	-0.737223	127.995	-631.425	-127.995	-143.995
			6.3118e-07	631.18	-1.51209e-09	2.98791	1.44239e-07	144.239	-5.23012e-09	-0.730118	128.239	-631.18	-128.239	-144.239
			6.30935e-07	630.935	-1.53183e-09	2.96817	1.44484e-07	144.484	-5.21237e-09	-0.712368	128.484	-630.935	-128.484	-144.484
			6.3069e-07	630.69	-1.54588e-09	2.95412	1.44729e-07	144.729	-5.18692e-09	-0.686917	128.729	-630.69	-128.729	-144.729
			6.30446e-07	630.446	-1.55222e-09	2.94778	1.44975e-07	144.975	-5.15845e-09	-0.658452	128.975	-630.446	-128.975	-144.975
			6.30202e-07	630.202	-1.55199e-09	2.94801	1.4522e-07	145.22	-5.13216e-09	-0.632162	129.22	-630.202	-129.22	-145.22
			6.29958e-07	629.958	-1.54777e-09	2.95223	1.45464e-07	145.464	-5.11181e-09	-0.611812	129.464	-629.958	-129.464	-145.464
			6.29714e-07	629.714	-1.54411e-09	2.95589	1.45709e-07	145.709	-5.09878e-09	-0.598781	129.709	-629.714	-129.709	-145.709
			6.2947e-07	629.47	-1.54415e-09	2.95585	1.45954e-07	145.954	-5.09197e-09	-0.591974	129.954	-629.47	-129.954	-145.954
			6.29225e-07	629.225	-1.54932e-09	2.95068	1.46198e-07	146.198	-5.0902e-09	-0.590198	130.198	-629.225	-130.198	-146.198
			6.28981e-07	628.981	-1.5609e-09	2.9391	1.46442e-07	146.442	-5.09251e-09	-0.592514	130.442	-628.981	-130.442	-146.442
			6.28736e-07	628.736	-1.57995e-09	2.92005	1.46686e-07	146.686	-5.0983e-09	-0.598298	130.686	-628.736	-130.686	-146.686
			6.28491e-07	628.491	-1.60548e-09	2.89452	1.4693e-07	146.93	-5.10772e-09	-0.60772	130.93	-628.491	-130.93	-146.93
			6.28245e-07	628.245	-1.63663e-09	2.86337	1.47173e-07	147.173	-5.12015e-09	-0.620154	131.173	-628.245	-131.173	-147.173
			6.28e-07	628	-1.67118e-09	2.82882	1.47417e-07	147.417	-5.13316e-09	-0.633157	131.417	-628	-131.417	-147.417
			6.27754e-07	627.754	-1.70611e-09	2.79389	1.47661e-07	147.661	-5.14455e-09	-0.644554	131.661	-627.754	-131.661	-147.661
			6.27509e-07	627.509	-1.73911e-09	2.76089	1.47905e-07	147.905	-5.15199e-09	-0.651986	131.905	-627.509	-131.905	-147.905
			6.27264e-07	627.264	-1.76807e-09	2.73193	1.48149e-07	148.149	-5.15415e-09	-0.654146	132.149	-627.264	-132.149	-148.149
			6.27019e-07	627.019	-1.79014e-09	2.70986	1.48393e-07	148.393	-5.15258e-09	-0.652583	132.393	-627.019	-132.393	-148.393
			6.26774e-07	626.774	-1.80456e-09	2.69544	1.48637e-07	148.637	-5.15098e-09	-0.650977	132.637	-626.774	-132.637	-148.637
			6.2653e-07	626.529	-1.80975e-09	2.69025	1.48882e-07	148.882	-5.15308e-09	-0.653081	132.882	-626.529	-132.882	-148.882
			6.26286e-07	626.286	-1.80664e-09	2.69336	1.49125e-07	149.125	-5.16203e-09	-0.662033	133.125	-626.286	-133.125	-149.125
			6.26042e-07	626.042	-1.7975e-09	2.7025	1.49369e-07	149.369	-5.17812e-09	-0.67812	133.369	-626.042	-133.369	-149.369
			6.25798e-07	625.798	-1.78616e-09	2.71384	1.49612e-07	149.612	-5.19945e-09	-0.699451	133.612	-625.798	-133.612	-149.612
			6.25554e-07	625.554	-1.77542e-09	2.72458	1.49856e-07	149.856	-5.22227e-09	-0.722273	133.856	-625.554	-133.856	-149.856
			6.2531e-07	625.31	-1.76601e-09	2.73399	1.50099e-07	150.099	-5.24298e-09	-0.742978	134.099	-625.31	-134.099	-150.099
			6.25067e-07	625.067	-1.75571e-09	2.74429	1.50343e-07	150.343	-5.26074e-09	-0.760742	134.343	-625.067	-134.343	-150.343
			6.24823e-07	624.823	-1.74303e-09	2.75697	1.50586e-07	150.586	-5.27632e-09	-0.776317	134.586	-624.823	-134.586	-150.586
			6.24579e-07	624.579	-1.72768e-09	2.77232	1.5083e-07	150.83	-5.29165e-09	-0.791651	134.83	-624.579	-134.83	-150.83
			6.24336e-07	624.336	-1.7115e-09	2.7885	1.51073e-07	151.073	-5.30791e-09	-0.807908	135.073	-624.336	-135.073	-151.073
			6.24092e-07	624.092	-1.69731e-09	2.80269	1.51317e-07	151.317	-5.32463e-09	-0.824634	135.317	-624.092	-135.317	-151.317
			6.23848e-07	623.848	-1.68781e-09	2.81219	1.5156e-07	151.56	-5.33998e-09	-0.839982	135.56	-623.848	-135.56	-151.56
			6.23604e-07	623.604	-1.68272e-09	2.81728	1.51804e-07	151.804	-5.35169e-09	-0.851691	135.804	-623.604	-135.804	-151.804
			6.2336e-07	623.36	-1.68026e-09	2.81974	1.52048e-07	152.048	-5.3581e-09	-0.858101	136.048	-623.36	-136.048	-152.048
			6.23116e-07	623.116	-1.67793e-09	2.82207	1.52292e-07	152.292	-5.35817e-09	-0.858172	136.292	-623.116	-136.292	-152.292
			6.22872e-07	622.872	-1.6736e-09	2.8264	1.52536e-07	152.536	-5.35159e-09	-0.851592	136.536	-622.872	-136.536	-152.536
			6.22628e-07	622.628	-1.66781e-09	2.83219	1.52781e-07	152.781	-5.33998e-09	-0.839982	136.781	-622.628	-136.781	-152.781
			6.22384e-07	622.384	-1.66159e-09	2.83841	1.53026e-07	153.026	-5.32552e-09	-0.825515	137.026	-622.384	-137.026	-153.026
			6.2214e-07	622.14	-1.65641e-09	2.84359	1.53271e-07	153.271	-5.31067e-09	-0.810665	137.271	-622.14	-137.271	-153.271
			6.21896e-07	621.896	-1.65462e-09	2.84538	1.53516e-07	153.516	-5.29843e-09	-0.798429	137.516	-621.896	-137.516	-153.516
			6.21652e-07	621.652	-1.65744e-09	2.84256	1.5376e-07	153.76	-5.29093e-09	-0.790926	137.76	-621.652	-137.76	-153.76
			6.21407e-07	621.408	-1.665e-09	2.835	1.54004e-07	154.004	-5.28914e-09	-0.789135	138.004	-621.408	-138.004	-154.004
			6.21163e-07	621.163	-1.67755e-09	2.82245	1.54248e-07	154.248	-5.29242e-09	-0.792418	138.248	-621.163	-138.248	-154.248
			6.20918e-07	620.918	-1.69278e-09	2.80722	1.54492e-07	154.492	-5.29984e-09	-0.799836	138.492	-620.918	-138.492	-154.492
			6.20673e-07	620.673	-1.70777e-09	2.79223	1.54736e-07	154.736	-5.30956e-09	-0.809556	138.736	-620.673	-138.736	-154.736
			6.20429e-07	620.429	-1.72007e-09	2.77993	1.5498e-07	154.98	-5.31929e-09	-0.819291	138.98	-620.429	-138.98	-154.98
			6.20184e-07	620.184	-1.72709e-09	2.77291	1.55224e-07	155.224	-5.32692e-09	-0.826922	139.224	-620.184	-139.224	-155.224
			6.1994e-07	619.94	-1.72907e-09	2.77093	1.55468e-07	155.468	-5.32982e-09	-0.829821	139.468	-619.94	-139.468	-155.468
			6.19696e-07	619.696	-1.72683e-09	2.77317	1.55712e-07	155.712	-5.32631e-09	-0.826311	139.712	-619.696	-139.712	-155.712
			6.19452e-07	619.452	-1.72299e-09	2.77701	1.55957e-07	155.957	-5.31707e-09	-0.817074	139.957	-619.452	-139.957	-155.957
			6.19208e-07	619.208	-1.7195e-09	2.7805	1.56201e-07	156.201	-5.30354e-09	-0.803545	140.201	-619.208	-140.201	-156.201
			6.18964e-07	618.964	-1.71692e-09	2.78308	1.56446e-07	156.446	-5.28983e-09	-0.789832	140.446	-618.964	-140.446	-156.446
			6.1872e-07	618.72	-1.71546e-09	2.78454	1.56691e-07	156.691	-5.27946e-09	-0.779458	140.691	-618.72	-140.691	-156.691
			6.18476e-07	618.476	-1.7136e-09	2.7864	1.56935e-07	156.935	-5.2746e-09	-0.774598	140.935	-618.476	-140.935	-156.935
			6.18232e-07	618.232	-1.71133e-09	2.78867	1.57179e-07	157.179	-5.27551e-09	-0.775507	141.179	-618.232	-141.179	-157.179
			6.17988e-07	617.988	-1.70776e-09	2.79224	1.57423e-07	157.423	-5.27905e-09	-0.779046	141.423	-617.988	-141.423	-157.423
			6.17744e-07	617.744	-1.70401e-09	2.79599	1.57667e-07	157.667	-5.28088e-09	-0.780879	141.667	-617.744	-141.667	-157.667
			6.175e-07	617.5	-1.70143e-09	2.79857	1.57911e-07	157.911	-5.27704e-09	-0.777042	141.911	-617.5	-141.911	-157.911
			6.17256e-07	617.256	-1.69989e-09	2.80011	1.58156e-07	158.156	-5.26478e-09	-0.764778	142.156	-617.256	-142.156	-158.156
			6.17011e-07	617.011	-1.69996e-09	2.80004	1.58401e-07	158.401	-5.24419e-09	-0.744186	142.401	-617.011	-142.401	-158.401
			6.16767e-07	616.767	-1.70108e-09	2.79892	1.58646e-07	158.646	-5.2176e-09	-0.717598	142.646	-616.767	-142.646	-158.646
			6.16523e-07	616.523	-1.7019e-09	2.7981	1.58892e-07	158.892	-5.18777e-09	-0.687769	142.892	-616.523	-142.892	-158.892
			6.16279e-07	616.279	-1.70263e-09	2.79737	1.59137e-07	159.137	-5.15869e-09	-0.658694	143.137	-616.279	-143.137	-159.137
			6.16034e-07	616.034	-1.70415e-09	2.79585	1.59382e-07	159.382	-5.13402e-09	-0.634024	143.382	-616.034	-143.382	-159.382
			6.1579e-07	615.79	-1.70703e-09	2.79297	1.59627e-07	159.627	-5.11636e-09	-0.61636	143.627	-615.79	-143.627	-159.627
			6.15546e-07	615.546	-1.71256e-09	2.78744	1.59871e-07	159.871	-5.10778e-09	-0.607776	143.871	-615.546	-143.871	-159.871
			6.15301e-07	615.301	-1.71958e-09	2.78042	1.60115e-07	160.115	-5.10871e-09	-0.608714	144.115	-615.301	-144.115	-160.115
			6.15057e-07	615.057	-1.7267e-09	2.7733	1.6036e-07	160.36	-5.11788e-09	-0.61788	144.36	-615.057	-144.36	-160.36
			6.14813e-07	614.813	-1.73111e-09	2.76889	1.60603e-07	160.603	-5.13236e-09	-0.632361	144.603	-614.813	-144.603	-160.603
			6.14568e-07	614.568	-1.73143e-09	2.76857	1.60846e-07	160.846	-5.14823e-09	-0.648235	144.846	-614.568	-144.846	-160.846
			6.14324e-07	614.324	-1.7289e-09	2.7711	1.6109e-07	161.09	-5.16165e-09	-0.66165	145.09	-614.324	-145.09	-161.09
			6.1408e-07	614.08	-1.72483e-09	2.77517	1.61334e-07	161.334	-5.17219e-09	-0.672194	145.334	-614.08	-145.334	-161.334
			6.13836e-07	613.836	-1.72245e-09	2.77755	1.61578e-07	161.578	-5.1821e-09	-0.682099	145.578	-613.836	-145.578	-161.578
			6.13592e-07	613.592	-1.72208e-09	2.77792	1.61821e-07	161.821	-5.19546e-09	-0.695457	145.821	-613.592	-145.821	-161.821
			6.13348e-07	613.348	-1.72338e-09	2.77662	1.62065e-07	162.065	-5.21805e-09	-0.718053	146.065	-613.348	-146.065	-162.065
			6.13104e-07	613.104	-1.72426e-09	2.77574	1.62308e-07	162.308	-5.25304e-09	-0.75304	146.308	-613.104	-146.308	-162.308
			6.1286e-07	612.86	-1.72286e-09	2.77714	1.6255e-07	162.55	-5.30025e-09	-0.800248	146.55	-612.86	-146.55	-162.55
			6.12616e-07	612.616	-1.71945e-09	2.78055	1.62792e-07	162.792	-5.35523e-09	-0.85523	146.792	-612.616	-146.792	-162.792
			6.12372e-07	612.371	-1.71502e-09	2.78498	1.63034e-07	163.034	-5.40959e-09	-0.909587	147.034	-612.371	-147.034	-163.034
			6.12128e-07	612.128	-1.71169e-09	2.78831	1.63277e-07	163.277	-5.4539e-09	-0.953896	147.277	-612.128	-147.277	-163.277
			6.11883e-07	611.883	-1.71178e-09	2.78822	1.6352e-07	163.52	-5.48117e-09	-0.981167	147.52	-611.883	-147.52	-163.52
			6.11639e-07	611.639	-1.71651e-09	2.78349	1.63764e-07	163.764	-5.48772e-09	-0.987718	147.764	-611.639	-147.764	-163.764
			6.11394e-07	611.394	-1.72544e-09	2.77456	1.64008e-07	164.008	-5.47518e-09	-0.975184	148.008	-611.394	-148.008	-164.008
			6.1115e-07	611.15	-1.73789e-09	2.76211	1.64254e-07	164.254	-5.44915e-09	-0.94915	148.254	-611.15	-148.254	-164.254
			6.10905e-07	610.905	-1.75137e-09	2.74863	1.64499e-07	164.499	-5.41601e-09	-0.91601	148.499	-610.905	-148.499	-164.499
			6.10661e-07	610.661	-1.76358e-09	2.73642	1.64744e-07	164.744	-5.38126e-09	-0.881264	148.744	-610.661	-148.744	-164.744
			6.10416e-07	610.416	-1.77287e-09	2.72713	1.6499e-07	164.99	-5.34771e-09	-0.847713	148.99	-610.416	-148.99	-164.99
			6.10172e-07	610.172	-1.77837e-09	2.72163	1.65235e-07	165.235	-5.31585e-09	-0.815852	149.235	-610.172	-149.235	-165.235
			6.09927e-07	609.927	-1.78134e-09	2.71866	1.65481e-07	165.481	-5.2871e-09	-0.787103	149.481	-609.927	-149.481	-165.481
			6.09683e-07	609.683	-1.78325e-09	2.71675	1.65726e-07	165.726	-5.26394e-09	-0.763939	149.726	-609.683	-149.726	-165.726
			6.09439e-07	609.439	-1.78646e-09	2.71354	1.65971e-07	165.971	-5.24889e-09	-0.74889	149.971	-609.439	-149.971	-165.971
			6.09195e-07	609.195	-1.78997e-09	2.71003	1.66215e-07	166.215	-5.24453e-09	-0.744528	150.215	-609.195	-150.215	-166.215
			6.0895e-07	608.95	-1.79204e-09	2.70796	1.66459e-07	166.459	-5.24979e-09	-0.749785	150.459	-608.95	-150.459	-166.459
			6.08706e-07	608.706	-1.78944e-09	2.71056	1.66703e-07	166.703	-5.26033e-09	-0.76033	150.703	-608.706	-150.703	-166.703
			6.08462e-07	608.462	-1.78021e-09	2.71979	1.66946e-07	166.946	-5.27117e-09	-0.771173	150.946	-608.462	-150.946	-166.946
			6.08219e-07	608.219	-1.76558e-09	2.73442	1.6719e-07	167.19	-5.27644e-09	-0.776445	151.19	-608.219	-151.19	-167.19
			6.07975e-07	607.975	-1.74982e-09	2.75018	1.67435e-07	167.435	-5.27281e-09	-0.772807	151.435	-607.975	-151.435	-167.435
			6.07732e-07	607.732	-1.73939e-09	2.76061	1.67679e-07	167.679	-5.26059e-09	-0.760586	151.679	-607.732	-151.679	-167.679
			6.07487e-07	607.487	-1.73882e-09	2.76118	1.67924e-07	167.924	-5.24099e-09	-0.740989	151.924	-607.487	-151.924	-167.924
			6.07243e-07	607.243	-1.74942e-09	2.75058	1.6817e-07	168.17	-5.21621e-09	-0.716205	152.17	-607.243	-152.17	-168.17
			6.06998e-07	606.998	-1.76902e-09	2.73098	1.68415e-07	168.415	-5.18876e-09	-0.688764	152.415	-606.998	-152.415	-168.415
			6.06753e-07	606.753	-1.79136e-09	2.70864	1.6866e-07	168.66	-5.16092e-09	-0.660925	152.66	-606.753	-152.66	-168.66
			6.06508e-07	606.508	-1.81018e-09	2.68982	1.68905e-07	168.905	-5.13473e-09	-0.634734	152.905	-606.508	-152.905	-168.905
			6.06263e-07	606.263	-1.82e-09	2.68	1.6915e-07	169.15	-5.11302e-09	-0.61302	153.15	-606.263	-153.15	-169.15
			6.06019e-07	606.019	-1.81757e-09	2.68243	1.69395e-07	169.395	-5.09898e-09	-0.59898	153.395	-606.019	-153.395	-169.395
			6.05776e-07	605.776	-1.80112e-09	2.69888	1.69639e-07	169.639	-5.09554e-09	-0.595541	153.639	-605.776	-153.639	-169.639
			6.05533e-07	605.533	-1.77256e-09	2.72744	1.69883e-07	169.883	-5.10512e-09	-0.605119	153.883	-605.533	-153.883	-169.883
			6.0529e-07	605.29	-1.73423e-09	2.76577	1.70126e-07	170.126	-5.12622e-09	-0.626222	154.126	-605.29	-154.126	-170.126
			6.05048e-07	605.048	-1.69197e-09	2.80803	1.70369e-07	170.369	-5.15481e-09	-0.654814	154.369	-605.048	-154.369	-170.369
			6.04805e-07	604.805	-1.65305e-09	2.84695	1.70612e-07	170.612	-5.18393e-09	-0.683932	154.612	-604.805	-154.612	-170.612
			6.04562e-07	604.562	-1.62497e-09	2.87503	1.70856e-07	170.856	-5.20549e-09	-0.70549	154.856	-604.562	-154.856	-170.856
			6.04318e-07	604.318	-1.61346e-09	2.88654	1.71099e-07	171.099	-5.21304e-09	-0.713036	155.099	-604.318	-155.099	-171.099
			6.04073e-07	604.073	-1.62001e-09	2.87999	1.71344e-07	171.344	-5.20225e-09	-0.70225	155.344	-604.073	-155.344	-171.344
			6.03829e-07	603.829	-1.64138e-09	2.85862	1.71589e-07	171.589	-5.17366e-09	-0.673658	155.589	-603.829	-155.589	-171.589
			6.03583e-07	603.583	-1.67088e-09	2.82912	1.71835e-07	171.835	-5.13181e-09	-0.631807	155.835	-603.583	-155.835	-171.835
			6.03338e-07	603.338	-1.70034e-09	2.79966	1.72081e-07	172.081	-5.08377e-09	-0.583774	156.081	-603.338	-156.081	-172.081
			6.03093e-07	603.093	-1.72289e-09	2.77711	1.72327e-07	172.327	-5.03725e-09	-0.537248	156.327	-603.093	-156.327	-172.327
			6.02848e-07	602.848	-1.73541e-09	2.76459	1.72573e-07	172.573	-5.00036e-09	-0.500357	156.573	-602.848	-156.573	-172.573
			6.02604e-07	602.604	-1.73698e-09	2.76302	1.72818e-07	172.818	-4.97674e-09	-0.476738	156.818	-602.604	-156.818	-172.818
			6.0236e-07	602.36	-1.72902e-09	2.77098	1.73062e-07	173.062	-4.96645e-09	-0.466449	157.062	-602.36	-157.062	-173.062
			6.02117e-07	602.117	-1.7142e-09	2.7858	1.73306e-07	173.306	-4.96715e-09	-0.467146	157.306	-602.117	-157.306	-173.306
			6.01873e-07	601.873	-1.69403e-09	2.80597	1.7355e-07	173.55	-4.97481e-09	-0.474805	157.55	-601.873	-157.55	-173.55
			6.0163e-07	601.63	-1.67178e-09	2.82822	1.73794e-07	173.794	-4.98539e-09	-0.485392	157.794	-601.63	-157.794	-173.794
			6.01387e-07	601.387	-1.64984e-09	2.85017	1.74038e-07	174.038	-4.99487e-09	-0.494871	158.038	-601.387	-158.038	-174.038
			6.01143e-07	601.143	-1.63169e-09	2.86831	1.74282e-07	174.282	-5.00165e-09	-0.50165	158.282	-601.143	-158.282	-174.282
			6.00899e-07	600.899	-1.61991e-09	2.88009	1.74526e-07	174.526	-5.00431e-09	-0.504307	158.526	-600.899	-158.526	-174.526
			6.00655e-07	600.655	-1.61685e-09	2.88315	1.7477e-07	174.77	-5.00397e-09	-0.503966	158.77	-600.655	-158.77	-174.77
			6.00411e-07	600.411	-1.6233e-09	2.8767	1.75014e-07	175.014	-5.00151e-09	-0.501508	159.014	-600.411	-159.014	-175.014
			6.00166e-07	600.166	-1.63835e-09	2.86165	1.75259e-07	175.259	-4.99922e-09	-0.49922	159.259	-600.166	-159.259	-175.259
			5.99921e-07	599.921	-1.66048e-09	2.83952	1.75503e-07	175.503	-4.99859e-09	-0.498594	159.503	-599.921	-159.503	-175.503
			5.99676e-07	599.676	-1.68526e-09	2.81474	1.75747e-07	175.747	-4.99958e-09	-0.499575	159.747	-599.676	-159.747	-175.747
			5.99431e-07	599.431	-1.70855e-09	2.79145	1.75991e-07	175.991	-5.00057e-09	-0.50057	159.991	-599.431	-159.991	-175.991
			5.99186e-07	599.186	-1.72647e-09	2.77353	1.76236e-07	176.236	-4.99879e-09	-0.498793	160.236	-599.186	-160.236	-176.236
			5.98942e-07	598.942	-1.73769e-09	2.76231	1.7648e-07	176.48	-4.99338e-09	-0.493379	160.48	-598.942	-160.48	-176.48
			5.98697e-07	598.697	-1.74505e-09	2.75495	1.76724e-07	176.724	-4.98494e-09	-0.484938	160.724	-598.697	-160.724	-176.724
			5.98453e-07	598.453	-1.75416e-09	2.74584	1.76969e-07	176.969	-4.97533e-09	-0.475331	160.969	-598.453	-160.969	-176.969
			5.98208e-07	598.208	-1.77147e-09	2.72853	1.77213e-07	177.213	-4.96631e-09	-0.466307	161.213	-598.208	-161.213	-177.213
			5.97962e-07	597.962	-1.80108e-09	2.69892	1.77458e-07	177.458	-4.95974e-09	-0.459742	161.458	-597.962	-161.458	-177.458
			5.97717e-07	597.717	-1.84172e-09	2.65828	1.77702e-07	177.702	-4.9561e-09	-0.456104	161.702	-597.717	-161.702	-177.702
			5.97471e-07	597.471	-1.88788e-09	2.61212	1.77946e-07	177.946	-4.95454e-09	-0.454541	161.946	-597.471	-161.946	-177.946
			5.97225e-07	597.225	-1.93132e-09	2.56868	1.7819e-07	178.19	-4.95455e-09	-0.454555	162.19	-597.225	-162.19	-178.19
			5.9698e-07	596.98	-1.96462e-09	2.53538	1.78435e-07	178.435	-4.95595e-09	-0.455948	162.435	-596.98	-162.435	-178.435
			5.96735e-07	596.735	-1.98368e-09	2.51632	1.78679e-07	178.679	-4.95939e-09	-0.459387	162.679	-596.735	-162.679	-178.679
			5.9649e-07	596.49	-1.98875e-09	2.51125	1.78923e-07	178.923	-4.9641e-09	-0.464105	162.923	-596.49	-162.923	-178.923
			5.96246e-07	596.246	-1.98433e-09	2.51567	1.79166e-07	179.166	-4.96966e-09	-0.469661	163.166	-596.246	-163.166	-179.166
			5.96003e-07	596.003	-1.97654e-09	2.52346	1.79411e-07	179.411	-4.97479e-09	-0.474791	163.411	-596.003	-163.411	-179.411
			5.95759e-07	595.759	-1.97137e-09	2.52863	1.79655e-07	179.655	-4.97913e-09	-0.479126	163.655	-595.759	-163.655	-179.655
			5.95514e-07	595.514	-1.97403e-09	2.52597	1.79898e-07	179.898	-4.98296e-09	-0.482963	163.898	-595.514	-163.898	-179.898
			5.9527e-07	595.27	-1.98648e-09	2.51352	1.80143e-07	180.143	-4.98865e-09	-0.488647	164.143	-595.27	-164.143	-180.143
			5.95025e-07	595.025	-2.00803e-09	2.49197	1.80386e-07	180.386	-4.99958e-09	-0.499575	164.386	-595.025	-164.386	-180.386
			5.9478e-07	594.78	-2.03474e-09	2.46526	1.8063e-07	180.63	-5.01855e-09	-0.518547	164.63	-594.78	-164.63	-180.63
			5.94534e-07	594.534	-2.06145e-09	2.43855	1.80873e-07	180.873	-5.04556e-09	-0.545561	164.873	-594.534	-164.873	-180.873
			5.94289e-07	594.289	-2.08349e-09	2.41651	1.81116e-07	181.116	-5.07745e-09	-0.577451	165.116	-594.289	-165.116	-181.116
			5.94045e-07	594.045	-2.09783e-09	2.40217	1.81359e-07	181.359	-5.10927e-09	-0.609269	165.359	-594.045	-165.359	-181.359
			5.938e-07	593.8	-2.10536e-09	2.39464	1.81602e-07	181.602	-5.13492e-09	-0.634919	165.602	-593.8	-165.602	-181.602
			5.93556e-07	593.556	-2.109e-09	2.391	1.81846e-07	181.846	-5.15149e-09	-0.651489	165.846	-593.556	-165.846	-181.846
			5.93312e-07	593.312	-2.1125e-09	2.3875	1.82089e-07	182.089	-5.1596e-09	-0.659603	166.089	-593.312	-166.089	-182.089
			5.93067e-07	593.067	-2.11841e-09	2.38159	1.82333e-07	182.333	-5.16212e-09	-0.662119	166.333	-593.067	-166.333	-182.333
			5.92823e-07	592.823	-2.12651e-09	2.37349	1.82578e-07	182.578	-5.16299e-09	-0.662986	166.578	-592.823	-166.578	-182.578
			5.92578e-07	592.578	-2.13478e-09	2.36522	1.82822e-07	182.822	-5.16399e-09	-0.663995	166.822	-592.578	-166.822	-182.822
			5.92334e-07	592.334	-2.13903e-09	2.36097	1.83066e-07	183.066	-5.16462e-09	-0.66462	167.066	-592.334	-167.066	-183.066
			5.9209e-07	592.09	-2.13613e-09	2.36387	1.8331e-07	183.31	-5.16272e-09	-0.662716	167.31	-592.09	-167.31	-183.31
			5.91846e-07	591.846	-2.12392e-09	2.37608	1.83555e-07	183.555	-5.15585e-09	-0.655852	167.555	-591.846	-167.555	-183.555
			5.91603e-07	591.603	-2.10255e-09	2.39745	1.83799e-07	183.799	-5.14443e-09	-0.644426	167.799	-591.603	-167.799	-183.799
			5.9136e-07	591.36	-2.07454e-09	2.42546	1.84044e-07	184.044	-5.13081e-09	-0.630812	168.044	-591.36	-168.044	-184.044
			5.91117e-07	591.117	-2.04362e-09	2.45638	1.84289e-07	184.289	-5.11895e-09	-0.618946	168.289	-591.117	-168.289	-184.289
			5.90874e-07	590.874	-2.014e-09	2.486	1.84533e-07	184.533	-5.11313e-09	-0.613134	168.533	-590.874	-168.533	-184.533
			5.90631e-07	590.631	-1.99033e-09	2.50967	1.84777e-07	184.777	-5.11652e-09	-0.616516	168.777	-590.631	-168.777	-184.777
			5.90387e-07	590.387	-1.9759e-09	2.5241	1.85021e-07	185.021	-5.12955e-09	-0.629548	169.021	-590.387	-169.021	-185.021
			5.90143e-07	590.143	-1.97266e-09	2.52734	1.85264e-07	185.264	-5.15125e-09	-0.651247	169.264	-590.143	-169.264	-185.264
			5.89898e-07	589.898	-1.98073e-09	2.51926	1.85507e-07	185.507	-5.17916e-09	-0.679158	169.507	-589.898	-169.507	-185.507
			5.89653e-07	589.653	-1.99861e-09	2.50139	1.8575e-07	185.75	-5.2089e-09	-0.708901	169.75	-589.653	-169.75	-185.75
			5.89409e-07	589.409	-2.02305e-09	2.47695	1.85993e-07	185.993	-5.2354e-09	-0.735404	169.993	-589.409	-169.993	-185.993
			5.89163e-07	589.163	-2.04993e-09	2.45007	1.86237e-07	186.237	-5.25448e-09	-0.754475	170.237	-589.163	-170.237	-186.237
			5.88918e-07	588.918	-2.07583e-09	2.42417	1.86481e-07	186.481	-5.26134e-09	-0.761339	170.481	-588.918	-170.481	-186.481
			5.88673e-07	588.673	-2.099e-09	2.401	1.86725e-07	186.725	-5.25425e-09	-0.754248	170.725	-588.673	-170.725	-186.725
			5.88428e-07	588.428	-2.11868e-09	2.38132	1.8697e-07	186.97	-5.2341e-09	-0.734097	170.97	-588.428	-170.97	-186.97
			5.88183e-07	588.183	-2.13481e-09	2.36519	1.87216e-07	187.216	-5.20532e-09	-0.70532	171.216	-588.183	-171.216	-187.216
			5.87939e-07	587.939	-2.1476e-09	2.3524	1.87461e-07	187.461	-5.1748e-09	-0.674795	171.461	-587.939	-171.461	-187.461
			5.87694e-07	587.694	-2.15722e-09	2.34278	1.87706e-07	187.706	-5.1496e-09	-0.649599	171.706	-587.694	-171.706	-187.706
			5.8745e-07	587.45	-2.16211e-09	2.33789	1.87951e-07	187.951	-5.13529e-09	-0.635289	171.951	-587.45	-171.951	-187.951
			5.87206e-07	587.206	-2.161e-09	2.339	1.88195e-07	188.195	-5.13455e-09	-0.63455	172.195	-587.206	-172.195	-188.195
			5.86962e-07	586.962	-2.15293e-09	2.34707	1.88439e-07	188.439	-5.14529e-09	-0.645293	172.439	-586.962	-172.439	-188.439
			5.86718e-07	586.718	-2.13848e-09	2.36152	1.88682e-07	188.682	-5.16239e-09	-0.662389	172.682	-586.718	-172.682	-188.682
			5.86475e-07	586.475	-2.11919e-09	2.38081	1.88926e-07	188.926	-5.17907e-09	-0.679072	172.926	-586.475	-172.926	-188.926
			5.86232e-07	586.232	-2.09881e-09	2.40119	1.8917e-07	189.17	-5.1878e-09	-0.687798	173.17	-586.232	-173.17	-189.17
			5.85988e-07	585.988	-2.08078e-09	2.41922	1.89414e-07	189.414	-5.1839e-09	-0.683904	173.414	-585.988	-173.414	-189.414
			5.85744e-07	585.744	-2.06751e-09	2.43249	1.89659e-07	189.659	-5.16605e-09	-0.666055	173.659	-585.744	-173.659	-189.659
			5.855e-07	585.5	-2.0597e-09	2.4403	1.89904e-07	189.904	-5.13584e-09	-0.635843	173.904	-585.5	-173.904	-189.904
			5.85256e-07	585.256	-2.05492e-09	2.44508	1.9015e-07	190.15	-5.09771e-09	-0.597715	174.15	-585.256	-174.15	-190.15
			5.85013e-07	585.013	-2.04859e-09	2.45141	1.90396e-07	190.396	-5.05656e-09	-0.55656	174.396	-585.013	-174.396	-190.396
			5.84769e-07	584.769	-2.03835e-09	2.46165	1.90641e-07	190.641	-5.01632e-09	-0.516315	174.641	-584.769	-174.641	-190.641
			5.84525e-07	584.525	-2.02374e-09	2.47626	1.90887e-07	190.887	-4.97925e-09	-0.479254	174.887	-584.525	-174.887	-190.887
			5.84282e-07	584.282	-2.00718e-09	2.49282	1.91132e-07	191.132	-4.94634e-09	-0.446341	175.132	-584.282	-175.132	-191.132
			5.84038e-07	584.038	-1.99274e-09	2.50726	1.91378e-07	191.378	-4.9169e-09	-0.416896	175.378	-584.038	-175.378	-191.378
			5.83794e-07	583.794	-1.98473e-09	2.51527	1.91623e-07	191.623	-4.89146e-09	-0.391459	175.623	-583.794	-175.623	-191.623
			5.8355e-07	583.55	-1.98493e-09	2.51507	1.91867e-07	191.867	-4.87047e-09	-0.370469	175.867	-583.55	-175.867	-191.867
			5.83306e-07	583.306	-1.9926e-09	2.5074	1.92112e-07	192.112	-4.85509e-09	-0.355093	176.112	-583.306	-176.112	-192.112
			5.83061e-07	583.061	-2.00545e-09	2.49455	1.92357e-07	192.357	-4.84756e-09	-0.347561	176.357	-583.061	-176.357	-192.357
			5.82816e-07	582.816	-2.02166e-09	2.47834	1.92601e-07	192.601	-4.84871e-09	-0.348713	176.601	-582.816	-176.601	-192.601
			5.82571e-07	582.571	-2.03926e-09	2.46074	1.92845e-07	192.845	-4.85813e-09	-0.358134	176.845	-582.571	-176.845	-192.845
			5.82327e-07	582.327	-2.05764e-09	2.44236	1.93088e-07	193.088	-4.87482e-09	-0.374818	177.088	-582.327	-177.088	-193.088
			5.82082e-07	582.082	-2.07646e-09	2.42354	1.93332e-07	193.332	-4.89568e-09	-0.395679	177.332	-582.082	-177.332	-193.332
			5.81837e-07	581.837	-2.09529e-09	2.40471	1.93575e-07	193.575	-4.91719e-09	-0.417195	177.575	-581.837	-177.575	-193.575
			5.81592e-07	581.592	-2.11336e-09	2.38664	1.93819e-07	193.819	-4.93747e-09	-0.437474	177.819	-581.592	-177.819	-193.819
			5.81347e-07	581.347	-2.12991e-09	2.37009	1.94062e-07	194.062	-4.95502e-09	-0.455024	178.062	-581.347	-178.062	-194.062
			5.81102e-07	581.102	-2.14415e-09	2.35585	1.94305e-07	194.305	-4.96925e-09	-0.469249	178.305	-581.102	-178.305	-194.305
			5.80858e-07	580.858	-2.15458e-09	2.34542	1.94549e-07	194.549	-4.98028e-09	-0.480277	178.549	-580.858	-178.549	-194.549
			5.80613e-07	580.613	-2.16147e-09	2.33853	1.94793e-07	194.793	-4.98764e-09	-0.487638	178.793	-580.613	-178.793	-194.793
			5.80369e-07	580.369	-2.16501e-09	2.33499	1.95037e-07	195.037	-4.99174e-09	-0.491745	179.037	-580.369	-179.037	-195.037
			5.80125e-07	580.125	-2.16471e-09	2.33529	1.95282e-07	195.282	-4.99315e-09	-0.493152	179.282	-580.125	-179.282	-195.282
			5.79881e-07	579.881	-2.16064e-09	2.33936	1.95525e-07	195.525	-4.99521e-09	-0.495212	179.525	-579.881	-179.525	-195.525
			5.79637e-07	579.637	-2.15351e-09	2.34649	1.95769e-07	195.769	-5.00236e-09	-0.50236	179.769	-579.637	-179.769	-195.769
			5.79393e-07	579.393	-2.14334e-09	2.35666	1.96013e-07	196.013	-5.01919e-09	-0.519186	180.013	-579.393	-180.013	-196.013
			5.79149e-07	579.149	-2.13177e-09	2.36823	1.96256e-07	196.256	-5.0466e-09	-0.546599	180.256	-579.149	-180.256	-196.256
			5.78906e-07	578.906	-2.12144e-09	2.37856	1.96499e-07	196.499	-5.08207e-09	-0.582069	180.499	-578.906	-180.499	-196.499
			5.78662e-07	578.662	-2.11534e-09	2.38466	1.96741e-07	196.741	-5.11819e-09	-0.618193	180.741	-578.662	-180.741	-196.741
			5.78418e-07	578.418	-2.11544e-09	2.38456	1.96985e-07	196.985	-5.14657e-09	-0.646572	180.985	-578.418	-180.985	-196.985
			5.78173e-07	578.173	-2.12102e-09	2.37898	1.97228e-07	197.228	-5.16182e-09	-0.66182	181.228	-578.173	-181.228	-197.228
			5.77929e-07	577.929	-2.13016e-09	2.36984	1.97472e-07	197.472	-5.16321e-09	-0.663213	181.472	-577.929	-181.472	-197.472
			5.77684e-07	577.684	-2.13848e-09	2.36152	1.97717e-07	197.717	-5.15354e-09	-0.653535	181.717	-577.684	-181.717	-197.717
			5.7744e-07	577.44	-2.14275e-09	2.35725	1.97962e-07	197.962	-5.13934e-09	-0.639339	181.962	-577.44	-181.962	-197.962
			5.77196e-07	577.196	-2.14123e-09	2.35877	1.98206e-07	198.206	-5.1251e-09	-0.6251	182.206	-577.196	-182.206	-198.206
			5.76952e-07	576.952	-2.13433e-09	2.36567	1.98451e-07	198.451	-5.11288e-09	-0.612878	182.451	-576.952	-182.451	-198.451
			5.76708e-07	576.708	-2.12559e-09	2.37441	1.98696e-07	198.696	-5.1024e-09	-0.602405	182.696	-576.708	-182.696	-198.696
			5.76464e-07	576.464	-2.11888e-09	2.38112	1.9894e-07	198.94	-5.09398e-09	-0.593978	182.94	-576.464	-182.94	-198.94
			5.7622e-07	576.22	-2.11857e-09	2.38143	1.99185e-07	199.185	-5.08852e-09	-0.588521	183.185	-576.22	-183.185	-199.185
			5.75976e-07	575.976	-2.12631e-09	2.37369	1.99429e-07	199.429	-5.08942e-09	-0.589416	183.429	-575.976	-183.429	-199.429
			5.75731e-07	575.731	-2.14156e-09	2.35844	1.99672e-07	199.672	-5.09862e-09	-0.598625	183.672	-575.731	-183.672	-199.672
			5.75486e-07	575.486	-2.16089e-09	2.33911	1.99916e-07	199.916	-5.1169e-09	-0.6169	183.916	-575.486	-183.916	-199.916
			5.75241e-07	575.241	-2.18057e-09	2.31943	2.00159e-07	200.159	-5.13898e-09	-0.638984	184.159	-575.241	-184.159	-200.159
			5.74996e-07	574.996	-2.19624e-09	2.30376	2.00403e-07	200.403	-5.15814e-09	-0.65814	184.403	-574.996	-184.403	-200.403
			5.74752e-07	574.752	-2.20646e-09	2.29354	2.00647e-07	200.647	-5.16607e-09	-0.666069	184.647	-574.752	-184.647	-200.647
			5.74507e-07	574.507	-2.21033e-09	2.28967	2.00891e-07	200.891	-5.15879e-09	-0.658793	184.891	-574.507	-184.891	-200.891
			5.74263e-07	574.263	-2.20871e-09	2.29129	2.01136e-07	201.136	-5.13668e-09	-0.636681	185.136	-574.263	-185.136	-201.136
			5.74019e-07	574.019	-2.20149e-09	2.29851	2.01381e-07	201.381	-5.10728e-09	-0.607279	185.381	-574.019	-185.381	-201.381
			5.73776e-07	573.776	-2.18885e-09	2.31115	2.01627e-07	201.627	-5.0786e-09	-0.578601	185.627	-573.776	-185.627	-201.627
			5.73532e-07	573.532	-2.17136e-09	2.32864	2.01872e-07	201.872	-5.0592e-09	-0.559204	185.872	-573.532	-185.872	-201.872
			5.73289e-07	573.289	-2.14918e-09	2.35082	2.02116e-07	202.116	-5.05257e-09	-0.552567	186.116	-573.289	-186.116	-202.116
			5.73046e-07	573.046	-2.12333e-09	2.37667	2.0236e-07	202.36	-5.05895e-09	-0.558948	186.36	-573.046	-186.36	-202.36
			5.72803e-07	572.803	-2.0955e-09	2.4045	2.02604e-07	202.604	-5.07462e-09	-0.574623	186.604	-572.803	-186.604	-202.604
			5.72559e-07	572.559	-2.06783e-09	2.43217	2.02847e-07	202.847	-5.09519e-09	-0.595186	186.847	-572.559	-186.847	-202.847
			5.72316e-07	572.316	-2.04269e-09	2.45731	2.0309e-07	203.09	-5.11684e-09	-0.616843	187.09	-572.316	-187.09	-203.09
			5.72073e-07	572.073	-2.02247e-09	2.47753	2.03334e-07	203.334	-5.13679e-09	-0.636795	187.334	-572.073	-187.334	-203.334
			5.71829e-07	571.829	-2.00842e-09	2.49158	2.03577e-07	203.577	-5.15251e-09	-0.652512	187.577	-571.829	-187.577	-203.577
			5.71585e-07	571.585	-1.99993e-09	2.50007	2.03821e-07	203.821	-5.1626e-09	-0.662602	187.821	-571.585	-187.821	-203.821
			5.71342e-07	571.341	-1.99472e-09	2.50528	2.04065e-07	204.065	-5.16681e-09	-0.666808	188.065	-571.341	-188.065	-204.065
			5.71097e-07	571.097	-1.98825e-09	2.51175	2.04309e-07	204.309	-5.16591e-09	-0.665913	188.309	-571.097	-188.309	-204.309
			5.70854e-07	570.854	-1.9763e-09	2.5237	2.04554e-07	204.554	-5.16171e-09	-0.661707	188.554	-570.854	-188.554	-204.554
			5.7061e-07	570.61	-1.95533e-09	2.54467	2.04798e-07	204.798	-5.15564e-09	-0.655639	188.798	-570.61	-188.798	-204.798
			5.70367e-07	570.367	-1.92659e-09	2.57341	2.05043e-07	205.043	-5.14741e-09	-0.64741	189.043	-570.367	-189.043	-205.043
			5.70124e-07	570.125	-1.89368e-09	2.60632	2.05287e-07	205.287	-5.13583e-09	-0.635829	189.287	-570.125	-189.287	-205.287
			5.69881e-07	569.881	-1.86315e-09	2.63685	2.05532e-07	205.532	-5.11799e-09	-0.617994	189.532	-569.881	-189.532	-205.532
			5.69638e-07	569.638	-1.84103e-09	2.65897	2.05777e-07	205.777	-5.09409e-09	-0.594091	189.777	-569.638	-189.777	-205.777
			5.69394e-07	569.394	-1.83186e-09	2.66814	2.06022e-07	206.022	-5.06499e-09	-0.564987	190.022	-569.394	-190.022	-206.022
			5.6915e-07	569.15	-1.83513e-09	2.66487	2.06268e-07	206.268	-5.03489e-09	-0.534889	190.268	-569.15	-190.268	-206.268
			5.68905e-07	568.905	-1.84755e-09	2.65245	2.06513e-07	206.513	-5.00749e-09	-0.50749	190.513	-568.905	-190.513	-206.513
			5.6866e-07	568.66	-1.86459e-09	2.63541	2.06758e-07	206.758	-4.98633e-09	-0.486331	190.758	-568.66	-190.758	-206.758
			5.68416e-07	568.416	-1.88402e-09	2.61598	2.07002e-07	207.002	-4.97168e-09	-0.471679	191.002	-568.416	-191.002	-207.002
			5.68171e-07	568.171	-1.90537e-09	2.59463	2.07247e-07	207.247	-4.96155e-09	-0.461547	191.247	-568.171	-191.247	-207.247
			5.67926e-07	567.926	-1.93157e-09	2.56843	2.07492e-07	207.492	-4.95325e-09	-0.453248	191.492	-567.926	-191.492	-207.492
			5.6768e-07	567.68	-1.96513e-09	2.53487	2.07736e-07	207.736	-4.94427e-09	-0.444266	191.736	-567.68	-191.736	-207.736
			5.67434e-07	567.434	-2.00599e-09	2.49401	2.07981e-07	207.981	-4.93339e-09	-0.433395	191.981	-567.434	-191.981	-207.981
			5.67188e-07	567.188	-2.05119e-09	2.44881	2.08225e-07	208.225	-4.92083e-09	-0.420833	192.225	-567.188	-192.225	-208.225
			5.66943e-07	566.943	-2.09529e-09	2.40471	2.0847e-07	208.47	-4.9083e-09	-0.408299	192.47	-566.943	-192.47	-208.47
			5.66697e-07	566.697	-2.13191e-09	2.36809	2.08714e-07	208.714	-4.89852e-09	-0.398522	192.714	-566.697	-192.714	-208.714
			5.66452e-07	566.452	-2.15783e-09	2.34217	2.08959e-07	208.959	-4.89271e-09	-0.392709	192.959	-566.452	-192.959	-208.959
			5.66207e-07	566.207	-2.17231e-09	2.32769	2.09203e-07	209.203	-4.89115e-09	-0.391146	193.203	-566.207	-193.203	-209.203
			5.65963e-07	565.963	-2.17875e-09	2.32125	2.09447e-07	209.447	-4.89248e-09	-0.392482	193.447	-565.963	-193.447	-209.447
			5.65719e-07	565.719	-2.18202e-09	2.31798	2.09691e-07	209.691	-4.89342e-09	-0.39342	193.691	-565.719	-193.691	-209.691
			5.65474e-07	565.474	-2.18752e-09	2.31248	2.09936e-07	209.936	-4.8915e-09	-0.391501	193.936	-565.474	-193.936	-209.936
			5.6523e-07	565.23	-2.19866e-09	2.30134	2.1018e-07	210.18	-4.88442e-09	-0.384424	194.18	-565.23	-194.18	-210.18
			5.64985e-07	564.985	-2.21656e-09	2.28344	2.10425e-07	210.425	-4.87183e-09	-0.371834	194.425	-564.985	-194.425	-210.425
			5.6474e-07	564.74	-2.23924e-09	2.26076	2.1067e-07	210.67	-4.85644e-09	-0.356443	194.67	-564.74	-194.67	-210.67
			5.64495e-07	564.495	-2.26308e-09	2.23692	2.10914e-07	210.914	-4.84154e-09	-0.341536	194.914	-564.495	-194.914	-210.914
			5.6425e-07	564.25	-2.2829e-09	2.2171	2.11159e-07	211.159	-4.83074e-09	-0.330736	195.159	-564.25	-195.159	-211.159
			5.64005e-07	564.005	-2.29479e-09	2.20521	2.11403e-07	211.403	-4.82688e-09	-0.326885	195.403	-564.005	-195.403	-211.403
			5.63761e-07	563.761	-2.29498e-09	2.20502	2.11647e-07	211.647	-4.8302e-09	-0.330196	195.647	-563.761	-195.647	-211.647
			5.63517e-07	563.517	-2.28364e-09	2.21636	2.11891e-07	211.891	-4.84e-09	-0.340001	195.891	-563.517	-195.891	-211.891
			5.63274e-07	563.274	-2.26302e-09	2.23698	2.12134e-07	212.134	-4.85397e-09	-0.353971	196.134	-563.274	-196.134	-212.134
			5.63031e-07	563.031	-2.2375e-09	2.2625	2.12378e-07	212.378	-4.87046e-09	-0.370455	196.378	-563.031	-196.378	-212.378
			5.62787e-07	562.787	-2.21287e-09	2.28713	2.12622e-07	212.622	-4.89007e-09	-0.390066	196.622	-562.787	-196.622	-212.622
			5.62544e-07	562.544	-2.19273e-09	2.30727	2.12865e-07	212.865	-4.91395e-09	-0.413955	196.865	-562.544	-196.865	-212.865
			5.623e-07	562.3	-2.17855e-09	2.32145	2.13108e-07	213.108	-4.94346e-09	-0.443456	197.108	-562.3	-197.108	-213.108
			5.62056e-07	562.056	-2.16985e-09	2.33015	2.13351e-07	213.351	-4.9778e-09	-0.477804	197.351	-562.056	-197.351	-213.351
			5.61813e-07	561.813	-2.16499e-09	2.33501	2.13594e-07	213.594	-5.0142e-09	-0.514198	197.594	-561.813	-197.594	-213.594
			5.61568e-07	561.568	-2.1636e-09	2.3364	2.13837e-07	213.837	-5.04646e-09	-0.546457	197.837	-561.568	-197.837	-213.837
			5.61324e-07	561.324	-2.16595e-09	2.33405	2.1408e-07	214.08	-5.06919e-09	-0.569194	198.08	-561.324	-198.08	-214.08
			5.6108e-07	561.08	-2.17247e-09	2.32753	2.14324e-07	214.324	-5.07916e-09	-0.579156	198.324	-561.08	-198.324	-214.324
			5.60835e-07	560.835	-2.18223e-09	2.31777	2.14568e-07	214.568	-5.0769e-09	-0.576896	198.568	-560.835	-198.568	-214.568
			5.60591e-07	560.591	-2.19201e-09	2.30799	2.14813e-07	214.813	-5.06681e-09	-0.566807	198.813	-560.591	-198.813	-214.813
			5.60346e-07	560.346	-2.19766e-09	2.30234	2.15057e-07	215.057	-5.0546e-09	-0.554599	199.057	-560.346	-199.057	-215.057
			5.60102e-07	560.102	-2.1956e-09	2.3044	2.15302e-07	215.302	-5.04404e-09	-0.544041	199.302	-560.102	-199.302	-215.302
			5.59858e-07	559.858	-2.18476e-09	2.31524	2.15546e-07	215.546	-5.03692e-09	-0.536921	199.546	-559.858	-199.546	-215.546
			5.59615e-07	559.615	-2.1668e-09	2.3332	2.15791e-07	215.791	-5.03129e-09	-0.531294	199.791	-559.615	-199.791	-215.791
			5.59372e-07	559.372	-2.1447e-09	2.3553	2.16035e-07	216.035	-5.02388e-09	-0.523875	200.035	-559.372	-200.035	-216.035
			5.59128e-07	559.128	-2.12283e-09	2.37717	2.1628e-07	216.28	-5.01147e-09	-0.51147	200.28	-559.128	-200.28	-216.28
			5.58885e-07	558.885	-2.10363e-09	2.39637	2.16525e-07	216.525	-4.99196e-09	-0.491958	200.525	-558.885	-200.525	-216.525
			5.58641e-07	558.641	-2.08875e-09	2.41125	2.1677e-07	216.77	-4.96534e-09	-0.465341	200.77	-558.641	-200.77	-216.77
			5.58397e-07	558.397	-2.07914e-09	2.42085	2.17015e-07	217.015	-4.93286e-09	-0.432855	201.015	-558.397	-201.015	-217.015
			5.58153e-07	558.154	-2.07399e-09	2.42601	2.17261e-07	217.261	-4.89582e-09	-0.395821	201.261	-558.154	-201.261	-217.261
			5.57909e-07	557.909	-2.07313e-09	2.42687	2.17506e-07	217.506	-4.85771e-09	-0.357708	201.506	-557.909	-201.506	-217.506
			5.57665e-07	557.665	-2.07613e-09	2.42387	2.17752e-07	217.752	-4.82136e-09	-0.321357	201.752	-557.665	-201.752	-217.752
			5.57421e-07	557.421	-2.08383e-09	2.41617	2.17997e-07	217.997	-4.79093e-09	-0.290931	201.997	-557.421	-201.997	-217.997
			5.57176e-07	557.176	-2.09576e-09	2.40424	2.18242e-07	218.242	-4.77104e-09	-0.271036	202.242	-557.176	-202.242	-218.242
			5.56931e-07	556.931	-2.11135e-09	2.38865	2.18486e-07	218.486	-4.76369e-09	-0.263689	202.486	-556.931	-202.486	-218.486
			5.56687e-07	556.687	-2.12748e-09	2.37252	2.18731e-07	218.731	-4.76881e-09	-0.268805	202.731	-556.687	-202.731	-218.731
			5.56442e-07	556.442	-2.13956e-09	2.36044	2.18974e-07	218.974	-4.78294e-09	-0.282945	202.974	-556.442	-202.974	-218.974
			5.56198e-07	556.198	-2.14282e-09	2.35718	2.19218e-07	219.218	-4.80044e-09	-0.300438	203.218	-556.198	-203.218	-219.218
			5.55954e-07	555.954	-2.13529e-09	2.36471	2.19461e-07	219.461	-4.81572e-09	-0.315715	203.461	-555.954	-203.461	-219.461
			5.5571e-07	555.71	-2.1174e-09	2.3826	2.19705e-07	219.705	-4.82444e-09	-0.32444	203.705	-555.71	-203.705	-219.705
			5.55467e-07	555.467	-2.09313e-09	2.40687	2.19949e-07	219.949	-4.82654e-09	-0.326544	203.949	-555.467	-203.949	-219.949
			5.55224e-07	555.224	-2.06692e-09	2.43308	2.20193e-07	220.193	-4.82248e-09	-0.322479	204.193	-555.224	-204.193	-220.193
			5.54981e-07	554.981	-2.04028e-09	2.45972	2.20438e-07	220.438	-4.81436e-09	-0.314365	204.438	-554.981	-204.438	-220.438
			5.54738e-07	554.738	-2.01329e-09	2.48671	2.20683e-07	220.683	-4.80317e-09	-0.303167	204.683	-554.738	-204.683	-220.683
			5.54495e-07	554.495	-1.98407e-09	2.51593	2.20927e-07	220.927	-4.78945e-09	-0.289453	204.927	-554.495	-204.927	-220.927
			5.54251e-07	554.251	-1.95257e-09	2.54743	2.21172e-07	221.172	-4.77351e-09	-0.273509	205.172	-554.251	-205.172	-221.172
			5.54009e-07	554.009	-1.92175e-09	2.57825	2.21417e-07	221.417	-4.75654e-09	-0.256541	205.417	-554.009	-205.417	-221.417
			5.53765e-07	553.765	-1.89712e-09	2.60288	2.21662e-07	221.662	-4.74101e-09	-0.241009	205.662	-553.765	-205.662	-221.662
			5.53522e-07	553.522	-1.88426e-09	2.61574	2.21906e-07	221.906	-4.72998e-09	-0.229981	205.906	-553.522	-205.906	-221.906
			5.53277e-07	553.277	-1.88599e-09	2.61401	2.22151e-07	222.151	-4.72558e-09	-0.225575	206.151	-553.277	-206.151	-222.151
			5.53033e-07	553.033	-1.90037e-09	2.59963	2.22395e-07	222.395	-4.72874e-09	-0.228745	206.395	-553.033	-206.395	-222.395
			5.52788e-07	552.788	-1.9226e-09	2.5774	2.22638e-07	222.638	-4.73868e-09	-0.238678	206.638	-552.788	-206.638	-222.638
			5.52543e-07	552.543	-1.94727e-09	2.55273	2.22882e-07	222.882	-4.75287e-09	-0.252874	206.882	-552.543	-206.882	-222.882
			5.52298e-07	552.298	-1.96984e-09	2.53016	2.23126e-07	223.126	-4.76998e-09	-0.269984	207.126	-552.298	-207.126	-223.126
			5.52053e-07	552.053	-1.98902e-09	2.51098	2.23369e-07	223.369	-4.78738e-09	-0.287378	207.369	-552.053	-207.369	-223.369
			5.51808e-07	551.808	-2.00484e-09	2.49516	2.23612e-07	223.612	-4.80389e-09	-0.303891	207.612	-551.808	-207.612	-223.612
			5.51563e-07	551.563	-2.01872e-09	2.48128	2.23856e-07	223.856	-4.81866e-09	-0.318657	207.856	-551.563	-207.856	-223.856
			5.51319e-07	551.319	-2.03091e-09	2.46909	2.241e-07	224.1	-4.83098e-09	-0.330977	208.1	-551.319	-208.1	-224.1
			5.51074e-07	551.074	-2.04164e-09	2.45836	2.24344e-07	224.344	-4.84077e-09	-0.340769	208.344	-551.074	-208.344	-224.344
			5.5083e-07	550.83	-2.05048e-09	2.44952	2.24588e-07	224.588	-4.84743e-09	-0.347434	208.588	-550.83	-208.588	-224.588
			5.50585e-07	550.585	-2.05708e-09	2.44292	2.24832e-07	224.832	-4.85151e-09	-0.351512	208.832	-550.585	-208.832	-224.832
			5.50341e-07	550.341	-2.06182e-09	2.43818	2.25076e-07	225.076	-4.85357e-09	-0.353573	209.076	-550.341	-209.076	-225.076
			5.50097e-07	550.096	-2.06461e-09	2.43539	2.2532e-07	225.32	-4.85507e-09	-0.355065	209.32	-550.096	-209.32	-225.32
			5.49852e-07	549.852	-2.066e-09	2.434	2.25564e-07	225.564	-4.85721e-09	-0.357211	209.564	-549.852	-209.564	-225.564
			5.49608e-07	549.608	-2.06603e-09	2.43397	2.25808e-07	225.808	-4.86069e-09	-0.360692	209.808	-549.608	-209.808	-225.808
			5.49364e-07	549.364	-2.06354e-09	2.43646	2.26052e-07	226.052	-4.86596e-09	-0.365964	210.052	-549.364	-210.052	-226.052
			5.4912e-07	549.12	-2.05655e-09	2.44345	2.26296e-07	226.296	-4.87139e-09	-0.371393	210.296	-549.12	-210.296	-226.296
			5.48876e-07	548.876	-2.04321e-09	2.45679	2.2654e-07	226.54	-4.87537e-09	-0.375372	210.54	-548.876	-210.54	-226.54
			5.48633e-07	548.633	-2.02229e-09	2.47771	2.26784e-07	226.784	-4.87759e-09	-0.377589	210.784	-548.633	-210.784	-226.784
			5.4839e-07	548.39	-1.99478e-09	2.50522	2.27028e-07	227.028	-4.87924e-09	-0.379237	211.028	-548.39	-211.028	-227.028
			5.48147e-07	548.147	-1.96326e-09	2.53674	2.27272e-07	227.272	-4.88273e-09	-0.382733	211.272	-548.147	-211.272	-227.272
			5.47904e-07	547.904	-1.93208e-09	2.56792	2.27516e-07	227.516	-4.89038e-09	-0.390379	211.516	-547.904	-211.516	-227.516
			5.47661e-07	547.661	-1.90491e-09	2.59509	2.2776e-07	227.76	-4.90172e-09	-0.401719	211.76	-547.661	-211.76	-227.76
			5.47418e-07	547.418	-1.88394e-09	2.61606	2.28004e-07	228.004	-4.91428e-09	-0.414281	212.004	-547.418	-212.004	-228.004
			5.47174e-07	547.174	-1.86971e-09	2.63029	2.28247e-07	228.247	-4.92278e-09	-0.422779	212.247	-547.174	-212.247	-228.247
			5.4693e-07	546.93	-1.86084e-09	2.63916	2.28491e-07	228.491	-4.92251e-09	-0.422509	212.491	-546.93	-212.491	-228.491
			5.46686e-07	546.686	-1.85642e-09	2.64358	2.28736e-07	228.736	-4.91137e-09	-0.411368	212.736	-546.686	-212.736	-228.736
			5.46442e-07	546.442	-1.8551e-09	2.6449	2.28981e-07	228.981	-4.89173e-09	-0.391729	212.981	-546.442	-212.981	-228.981
			5.46198e-07	546.198	-1.85682e-09	2.64318	2.29226e-07	229.226	-4.86919e-09	-0.36919	213.226	-546.198	-213.226	-229.226
			5.45953e-07	545.953	-1.86186e-09	2.63814	2.29471e-07	229.471	-4.8508e-09	-0.350802	213.471	-545.953	-213.471	-229.471
			5.45709e-07	545.709	-1.87165e-09	2.62835	2.29716e-07	229.716	-4.84198e-09	-0.341977	213.716	-545.709	-213.716	-229.716
			5.45464e-07	545.464	-1.88814e-09	2.61186	2.29959e-07	229.959	-4.84581e-09	-0.345814	213.959	-545.464	-213.959	-229.959
			5.45219e-07	545.219	-1.91245e-09	2.58755	2.30203e-07	230.203	-4.86122e-09	-0.361218	214.203	-545.219	-214.203	-230.203
			5.44974e-07	544.974	-1.94383e-09	2.55617	2.30447e-07	230.447	-4.88363e-09	-0.383629	214.447	-544.974	-214.447	-230.447
			5.44728e-07	544.728	-1.97937e-09	2.52063	2.3069e-07	230.69	-4.90666e-09	-0.406664	214.69	-544.728	-214.69	-230.69
			5.44483e-07	544.483	-2.01376e-09	2.48624	2.30933e-07	230.933	-4.92446e-09	-0.424456	214.933	-544.483	-214.933	-230.933
			5.44237e-07	544.237	-2.04082e-09	2.45918	2.31177e-07	231.177	-4.93324e-09	-0.433239	215.177	-544.237	-215.177	-231.177
			5.43993e-07	543.993	-2.05546e-09	2.44454	2.31421e-07	231.421	-4.93129e-09	-0.431292	215.421	-543.993	-215.421	-231.421
			5.43748e-07	543.748	-2.05571e-09	2.44429	2.31666e-07	231.666	-4.92127e-09	-0.421273	215.666	-543.748	-215.666	-231.666
			5.43505e-07	543.505	-2.0423e-09	2.4577	2.31911e-07	231.911	-4.90702e-09	-0.40702	215.911	-543.505	-215.911	-231.911
			5.43262e-07	543.262	-2.0194e-09	2.4806	2.32155e-07	232.155	-4.89348e-09	-0.393477	216.155	-543.262	-216.155	-232.155
			5.43019e-07	543.019	-1.99227e-09	2.50773	2.324e-07	232.4	-4.88334e-09	-0.383344	216.4	-543.019	-216.4	-232.4
			5.42775e-07	542.775	-1.96618e-09	2.53382	2.32644e-07	232.644	-4.87746e-09	-0.377461	216.644	-542.775	-216.644	-232.644
			5.42532e-07	542.532	-1.94639e-09	2.55361	2.32889e-07	232.889	-4.87375e-09	-0.373752	216.889	-542.532	-216.889	-232.889
			5.42288e-07	542.288	-1.93567e-09	2.56433	2.33133e-07	233.133	-4.8697e-09	-0.369702	217.133	-542.288	-217.133	-233.133
			5.42044e-07	542.044	-1.93526e-09	2.56474	2.33377e-07	233.377	-4.86201e-09	-0.362014	217.377	-542.044	-217.377	-233.377
			5.418e-07	541.8	-1.94347e-09	2.55653	2.33622e-07	233.622	-4.84856e-09	-0.348556	217.622	-541.8	-217.622	-233.622
			5.41555e-07	541.555	-1.95709e-09	2.54291	2.33867e-07	233.867	-4.82897e-09	-0.328974	217.867	-541.555	-217.867	-233.867
			5.4131e-07	541.31	-1.97229e-09	2.52771	2.34112e-07	234.112	-4.80399e-09	-0.303991	218.112	-541.31	-218.112	-234.112
			5.41065e-07	541.065	-1.98562e-09	2.51438	2.34358e-07	234.358	-4.77453e-09	-0.274532	218.358	-541.065	-218.358	-234.358
			5.40821e-07	540.821	-1.99517e-09	2.50483	2.34603e-07	234.603	-4.74264e-09	-0.242643	218.603	-540.821	-218.603	-234.603
			5.40576e-07	540.576	-2.00172e-09	2.49828	2.34848e-07	234.848	-4.71037e-09	-0.21037	218.848	-540.576	-218.848	-234.848
			5.40332e-07	540.332	-2.00697e-09	2.49303	2.35093e-07	235.093	-4.68048e-09	-0.180484	219.093	-540.332	-219.093	-235.093
			5.40088e-07	540.088	-2.01325e-09	2.48675	2.35339e-07	235.339	-4.65523e-09	-0.155232	219.339	-540.088	-219.339	-235.339
			5.39843e-07	539.843	-2.02199e-09	2.47801	2.35583e-07	235.583	-4.6368e-09	-0.1368	219.583	-539.843	-219.583	-235.583
			5.39599e-07	539.599	-2.0332e-09	2.4668	2.35828e-07	235.828	-4.62503e-09	-0.125034	219.828	-539.599	-219.828	-235.828
			5.39354e-07	539.354	-2.04545e-09	2.45455	2.36073e-07	236.073	-4.61953e-09	-0.119534	220.073	-539.354	-220.073	-236.073
			5.39109e-07	539.109	-2.05649e-09	2.44351	2.36317e-07	236.317	-4.61811e-09	-0.118113	220.317	-539.109	-220.317	-236.317
			5.38865e-07	538.865	-2.06508e-09	2.43492	2.36561e-07	236.561	-4.61935e-09	-0.119349	220.561	-538.865	-220.561	-236.561
			5.38621e-07	538.621	-2.0705e-09	2.4295	2.36805e-07	236.805	-4.62262e-09	-0.122618	220.805	-538.621	-220.805	-236.805
			5.38376e-07	538.376	-2.07419e-09	2.42581	2.37049e-07	237.049	-4.62808e-09	-0.128075	221.049	-538.376	-221.049	-237.049
			5.38132e-07	538.132	-2.07804e-09	2.42196	2.37293e-07	237.293	-4.63518e-09	-0.13518	221.293	-538.132	-221.293	-237.293
			5.37888e-07	537.888	-2.08305e-09	2.41695	2.37536e-07	237.536	-4.643e-09	-0.142996	221.536	-537.888	-221.536	-237.536
			5.37643e-07	537.643	-2.08995e-09	2.41005	2.37781e-07	237.781	-4.64904e-09	-0.149036	221.781	-537.643	-221.781	-237.781
			5.37399e-07	537.399	-2.09748e-09	2.40252	2.38025e-07	238.025	-4.6504e-09	-0.1504	222.025	-537.399	-222.025	-238.025
			5.37154e-07	537.154	-2.10482e-09	2.39518	2.38269e-07	238.269	-4.64473e-09	-0.14473	222.269	-537.154	-222.269	-238.269
			5.3691e-07	536.91	-2.11058e-09	2.38942	2.38514e-07	238.514	-4.6311e-09	-0.131102	222.514	-536.91	-222.514	-238.514
			5.36666e-07	536.666	-2.11463e-09	2.38537	2.38759e-07	238.759	-4.6107e-09	-0.110695	222.759	-536.666	-222.759	-238.759
			5.36421e-07	536.421	-2.11712e-09	2.38288	2.39004e-07	239.004	-4.58688e-09	-0.0868775	223.004	-536.421	-223.004	-239.004
			5.36177e-07	536.177	-2.11844e-09	2.38156	2.39249e-07	239.249	-4.563e-09	-0.0630033	223.249	-536.177	-223.249	-239.249
			5.35933e-07	535.933	-2.11905e-09	2.38095	2.39494e-07	239.494	-4.54272e-09	-0.0427244	223.494	-535.933	-223.494	-239.494
			5.35689e-07	535.689	-2.11984e-09	2.38016	2.39738e-07	239.738	-4.52748e-09	-0.027476	223.738	-535.689	-223.738	-239.738
			5.35444e-07	535.444	-2.12047e-09	2.37953	2.39983e-07	239.983	-4.51707e-09	-0.017074	223.983	-535.444	-223.983	-239.983
			5.352e-07	535.2	-2.12179e-09	2.37821	2.40228e-07	240.228	-4.51079e-09	-0.0107926	224.228	-535.2	-224.228	-240.228
			5.34956e-07	534.956	-2.12466e-09	2.37534	2.40472e-07	240.472	-4.50785e-09	-0.007851	224.472	-534.956	-224.472	-240.472
			5.34712e-07	534.712	-2.12934e-09	2.37066	2.40716e-07	240.716	-4.50906e-09	-0.009059	224.716	-534.712	-224.716	-240.716
			5.34467e-07	534.467	-2.13641e-09	2.36359	2.4096e-07	240.96	-4.51602e-09	-0.0160222	224.96	-534.467	-224.96	-240.96
			5.34223e-07	534.223	-2.14625e-09	2.35375	2.41203e-07	241.203	-4.52985e-09	-0.0298494	225.203	-534.223	-225.203	-241.203
			5.33978e-07	533.978	-2.15743e-09	2.34257	2.41447e-07	241.447	-4.54858e-09	-0.0485793	225.447	-533.978	-225.447	-241.447
			5.33733e-07	533.733	-2.16906e-09	2.33094	2.4169e-07	241.69	-4.56779e-09	-0.0677924	225.69	-533.733	-225.69	-241.69
			5.33489e-07	533.489	-2.17909e-09	2.32091	2.41934e-07	241.934	-4.58107e-09	-0.0810653	225.934	-533.489	-225.934	-241.934
			5.33245e-07	533.245	-2.18566e-09	2.31434	2.42178e-07	242.178	-4.58402e-09	-0.084021	226.178	-533.245	-226.178	-242.178
			5.33e-07	533	-2.18696e-09	2.31304	2.42422e-07	242.422	-4.57541e-09	-0.0754094	226.422	-533	-226.422	-242.422
			5.32756e-07	532.756	-2.18254e-09	2.31746	2.42668e-07	242.668	-4.55861e-09	-0.058612	226.668	-532.756	-226.668	-242.668
			5.32512e-07	532.512	-2.17231e-09	2.32769	2.42912e-07	242.912	-4.53899e-09	-0.038987	226.912	-532.512	-226.912	-242.912
			5.32269e-07	532.269	-2.15716e-09	2.34284	2.43157e-07	243.157	-4.52227e-09	-0.022275	227.157	-532.269	-227.157	-243.157
			5.32025e-07	532.025	-2.13929e-09	2.36071	2.43401e-07	243.401	-4.51173e-09	-0.0117305	227.401	-532.025	-227.401	-243.401
			5.31782e-07	531.782	-2.12088e-09	2.37912	2.43646e-07	243.646	-4.50813e-09	-0.008135	227.646	-531.782	-227.646	-243.646
			5.31538e-07	531.538	-2.10492e-09	2.39508	2.4389e-07	243.89	-4.50967e-09	-0.00967	227.89	-531.538	-227.89	-243.89
			5.31295e-07	531.295	-2.09446e-09	2.40554	2.44134e-07	244.134	-4.51405e-09	-0.014047	228.134	-531.295	-228.134	-244.134
			5.31051e-07	531.051	-2.09107e-09	2.40893	2.44378e-07	244.378	-4.51994e-09	-0.0199444	228.378	-531.051	-228.378	-244.378
			5.30806e-07	530.806	-2.0961e-09	2.4039	2.44622e-07	244.622	-4.52611e-09	-0.026112	228.622	-530.806	-228.622	-244.622
			5.30562e-07	530.562	-2.10892e-09	2.39108	2.44866e-07	244.866	-4.53147e-09	-0.0314694	228.866	-530.562	-228.866	-244.866
			5.30317e-07	530.317	-2.12687e-09	2.37313	2.4511e-07	245.11	-4.53569e-09	-0.03569	229.11	-530.317	-229.11	-245.11
			5.30072e-07	530.072	-2.14757e-09	2.35243	2.45354e-07	245.354	-4.53747e-09	-0.0374664	229.354	-530.072	-229.354	-245.354
			5.29827e-07	529.827	-2.1672e-09	2.3328	2.45598e-07	245.598	-4.53568e-09	-0.035676	229.598	-529.827	-229.598	-245.598
			5.29582e-07	529.582	-2.18355e-09	2.31645	2.45842e-07	245.842	-4.53008e-09	-0.0300768	229.842	-529.582	-229.842	-245.842
			5.29337e-07	529.337	-2.19663e-09	2.30337	2.46087e-07	246.087	-4.52166e-09	-0.021664	230.087	-529.337	-230.087	-246.087
			5.29093e-07	529.093	-2.20575e-09	2.29425	2.46332e-07	246.332	-4.5117e-09	-0.011702	230.332	-529.093	-230.332	-246.332
			5.28849e-07	528.849	-2.21219e-09	2.28781	2.46576e-07	246.576	-4.50164e-09	-0.001641	230.576	-528.849	-230.576	-246.576
			5.28604e-07	528.604	-2.21648e-09	2.28352	2.46821e-07	246.821	-4.49215e-09	0.007852	230.821	-528.604	-230.821	-246.821
			5.2836e-07	528.36	-2.21919e-09	2.28081	2.47065e-07	247.065	-4.48216e-09	0.0178422	231.065	-528.36	-231.065	-247.065
			5.28116e-07	528.116	-2.21938e-09	2.28062	2.4731e-07	247.31	-4.47099e-09	0.029012	231.31	-528.116	-231.31	-247.31
			5.27872e-07	527.872	-2.21773e-09	2.28227	2.47555e-07	247.555	-4.45797e-09	0.042029	231.555	-527.872	-231.555	-247.555
			5.27628e-07	527.628	-2.21462e-09	2.28538	2.47799e-07	247.799	-4.4436e-09	0.0563963	231.799	-527.628	-231.799	-247.799
			5.27384e-07	527.384	-2.21079e-09	2.28921	2.48044e-07	248.044	-4.42907e-09	0.070934	232.044	-527.384	-232.044	-248.044
			5.2714e-07	527.14	-2.20828e-09	2.29172	2.48288e-07	248.288	-4.4167e-09	0.0832974	232.288	-527.14	-232.288	-248.288
			5.26895e-07	526.895	-2.20822e-09	2.29178	2.48533e-07	248.533	-4.40887e-09	0.0911276	232.533	-526.895	-232.533	-248.533
			5.26651e-07	526.651	-2.21153e-09	2.28847	2.48777e-07	248.777	-4.40722e-09	0.092776	232.777	-526.651	-232.777	-248.777
			5.26407e-07	526.407	-2.21814e-09	2.28186	2.49021e-07	249.021	-4.41147e-09	0.088527	233.021	-526.407	-233.021	-249.021
			5.26162e-07	526.162	-2.22621e-09	2.27379	2.49265e-07	249.265	-4.42125e-09	0.07875	233.265	-526.162	-233.265	-249.265
			5.25918e-07	525.918	-2.23372e-09	2.26628	2.49509e-07	249.509	-4.43503e-09	0.0649654	233.509	-525.918	-233.509	-249.509
			5.25673e-07	525.673	-2.23983e-09	2.26017	2.49752e-07	249.752	-4.45178e-09	0.048225	233.752	-525.673	-233.752	-249.752
			5.25429e-07	525.429	-2.24467e-09	2.25533	2.49996e-07	249.996	-4.47072e-09	0.029282	233.996	-525.429	-233.996	-249.996
			5.25184e-07	525.184	-2.2509e-09	2.2491	2.50239e-07	250.239	-4.49196e-09	0.0080368	234.239	-525.184	-234.239	-250.239
			5.2494e-07	524.94	-2.26093e-09	2.23907	2.50482e-07	250.482	-4.51477e-09	-0.0147717	234.482	-524.94	-234.482	-250.482
			5.24695e-07	524.695	-2.27628e-09	2.22372	2.50726e-07	250.726	-4.53897e-09	-0.0389728	234.726	-524.695	-234.726	-250.726
			5.2445e-07	524.45	-2.29667e-09	2.20333	2.50969e-07	250.969	-4.56398e-09	-0.063984	234.969	-524.45	-234.969	-250.969
			5.24205e-07	524.205	-2.3188e-09	2.1812	2.51212e-07	251.212	-4.58851e-09	-0.088512	235.212	-524.205	-235.212	-251.212
			5.2396e-07	523.96	-2.33952e-09	2.16048	2.51455e-07	251.455	-4.61168e-09	-0.111676	235.455	-523.96	-235.455	-251.455
			5.23716e-07	523.716	-2.35557e-09	2.14443	2.51699e-07	251.699	-4.63306e-09	-0.133063	235.699	-523.716	-235.699	-251.699
			5.23471e-07	523.471	-2.36579e-09	2.13421	2.51942e-07	251.942	-4.65147e-09	-0.151466	235.942	-523.471	-235.942	-251.942
			5.23227e-07	523.227	-2.36959e-09	2.13041	2.52186e-07	252.186	-4.66721e-09	-0.167212	236.186	-523.227	-236.186	-252.186
			5.22983e-07	522.983	-2.36746e-09	2.13254	2.52429e-07	252.429	-4.68043e-09	-0.180428	236.429	-522.983	-236.429	-252.429
			5.22739e-07	522.739	-2.3612e-09	2.1388	2.52673e-07	252.673	-4.69313e-09	-0.193132	236.673	-522.739	-236.673	-252.673
			5.22495e-07	522.495	-2.35205e-09	2.14795	2.52917e-07	252.917	-4.70697e-09	-0.206974	236.917	-522.495	-236.917	-252.917
			5.22251e-07	522.251	-2.34099e-09	2.15901	2.5316e-07	253.16	-4.72258e-09	-0.222577	237.16	-522.251	-237.16	-253.16
			5.22008e-07	522.008	-2.32809e-09	2.17191	2.53404e-07	253.404	-4.73869e-09	-0.238692	237.404	-522.008	-237.404	-253.404
			5.21764e-07	521.764	-2.31382e-09	2.18618	2.53648e-07	253.648	-4.75265e-09	-0.252647	237.648	-521.764	-237.648	-253.648
			5.2152e-07	521.52	-2.29801e-09	2.20199	2.53891e-07	253.891	-4.7619e-09	-0.261898	237.891	-521.52	-237.891	-253.891
			5.21277e-07	521.277	-2.28166e-09	2.21834	2.54135e-07	254.135	-4.76589e-09	-0.265892	238.135	-521.277	-238.135	-254.135
			5.21033e-07	521.033	-2.26733e-09	2.23267	2.5438e-07	254.38	-4.76632e-09	-0.266318	238.38	-521.033	-238.38	-254.38
			5.20789e-07	520.789	-2.2579e-09	2.2421	2.54624e-07	254.624	-4.76687e-09	-0.266872	238.624	-520.789	-238.624	-254.624
			5.20545e-07	520.545	-2.25671e-09	2.24329	2.54868e-07	254.868	-4.7706e-09	-0.270596	238.868	-520.545	-238.868	-254.868
			5.20301e-07	520.301	-2.26383e-09	2.23617	2.55112e-07	255.112	-4.77871e-09	-0.27871	239.112	-520.301	-239.112	-255.112
			5.20056e-07	520.056	-2.27783e-09	2.22217	2.55356e-07	255.356	-4.78938e-09	-0.289382	239.356	-520.056	-239.356	-255.356
			5.19811e-07	519.811	-2.29576e-09	2.20424	2.55599e-07	255.599	-4.79941e-09	-0.299415	239.599	-519.811	-239.599	-255.599
			5.19566e-07	519.566	-2.31485e-09	2.18515	2.55843e-07	255.843	-4.80655e-09	-0.306549	239.843	-519.566	-239.843	-255.843
			5.19322e-07	519.322	-2.33228e-09	2.16772	2.56087e-07	256.087	-4.80973e-09	-0.309732	240.087	-519.322	-240.087	-256.087
			5.19077e-07	519.077	-2.34723e-09	2.15277	2.56331e-07	256.331	-4.80997e-09	-0.309974	240.331	-519.077	-240.331	-256.331
			5.18832e-07	518.832	-2.35872e-09	2.14128	2.56575e-07	256.575	-4.81e-09	-0.310002	240.575	-518.832	-240.575	-256.575
			5.18588e-07	518.588	-2.36585e-09	2.13415	2.5682e-07	256.82	-4.81232e-09	-0.312318	240.82	-518.588	-240.82	-256.82
			5.18344e-07	518.344	-2.36691e-09	2.13309	2.57064e-07	257.064	-4.8191e-09	-0.319097	241.064	-518.344	-241.064	-257.064
			5.181e-07	518.1	-2.36012e-09	2.13988	2.57307e-07	257.307	-4.82973e-09	-0.329727	241.307	-518.1	-241.307	-257.307
			5.17856e-07	517.856	-2.3451e-09	2.1549	2.57551e-07	257.551	-4.84226e-09	-0.342261	241.551	-517.856	-241.551	-257.551
			5.17613e-07	517.613	-2.32367e-09	2.17633	2.57795e-07	257.795	-4.85371e-09	-0.353715	241.795	-517.613	-241.795	-257.795
			5.17369e-07	517.369	-2.30018e-09	2.19982	2.58039e-07	258.039	-4.86041e-09	-0.360408	242.039	-517.369	-242.039	-258.039
			5.17126e-07	517.126	-2.27935e-09	2.22065	2.58283e-07	258.283	-4.86041e-09	-0.360408	242.283	-517.126	-242.283	-258.283
			5.16882e-07	516.882	-2.26657e-09	2.23343	2.58527e-07	258.527	-4.85333e-09	-0.353331	242.527	-516.882	-242.527	-258.527
			5.16638e-07	516.638	-2.26552e-09	2.23448	2.58772e-07	258.772	-4.84125e-09	-0.341252	242.772	-516.638	-242.772	-258.772
			5.16394e-07	516.394	-2.27639e-09	2.22361	2.59016e-07	259.016	-4.82738e-09	-0.327382	243.016	-516.394	-243.016	-259.016
			5.16149e-07	516.149	-2.29656e-09	2.20344	2.59261e-07	259.261	-4.81428e-09	-0.31428	243.261	-516.149	-243.261	-259.261
			5.15904e-07	515.904	-2.3206e-09	2.1794	2.59506e-07	259.506	-4.80345e-09	-0.303451	243.506	-515.904	-243.506	-259.506
			5.15659e-07	515.659	-2.34368e-09	2.15632	2.5975e-07	259.75	-4.79498e-09	-0.294981	243.75	-515.659	-243.75	-259.75
			5.15414e-07	515.414	-2.3611e-09	2.1389	2.59995e-07	259.995	-4.78698e-09	-0.286981	243.995	-515.414	-243.995	-259.995
			5.15169e-07	515.169	-2.37092e-09	2.12908	2.60239e-07	260.239	-4.77749e-09	-0.277488	244.239	-515.169	-244.239	-260.239
			5.14925e-07	514.925	-2.37401e-09	2.12599	2.60484e-07	260.484	-4.76433e-09	-0.264329	244.484	-514.925	-244.484	-260.484
			5.14681e-07	514.681	-2.37291e-09	2.12709	2.60729e-07	260.729	-4.74601e-09	-0.246011	244.729	-514.681	-244.729	-260.729
			5.14437e-07	514.437	-2.3704e-09	2.1296	2.60974e-07	260.974	-4.72265e-09	-0.222648	244.974	-514.437	-244.974	-260.974
			5.14193e-07	514.193	-2.368e-09	2.132	2.61219e-07	261.219	-4.69462e-09	-0.194624	245.219	-514.193	-245.219	-261.219
			5.13949e-07	513.949	-2.36535e-09	2.13465	2.61464e-07	261.464	-4.66347e-09	-0.163474	245.464	-513.949	-245.464	-261.464
			5.13705e-07	513.705	-2.36039e-09	2.13961	2.6171e-07	261.71	-4.63053e-09	-0.130533	245.71	-513.705	-245.71	-261.71
			5.13461e-07	513.461	-2.35076e-09	2.14924	2.61955e-07	261.955	-4.59759e-09	-0.0975925	245.955	-513.461	-245.955	-261.955
			5.13217e-07	513.217	-2.33541e-09	2.16459	2.62201e-07	262.201	-4.5658e-09	-0.065803	246.201	-513.217	-246.201	-262.201
			5.12974e-07	512.974	-2.31478e-09	2.18522	2.62446e-07	262.446	-4.53663e-09	-0.036628	246.446	-512.974	-246.446	-262.446
			5.12731e-07	512.731	-2.2916e-09	2.2084	2.62691e-07	262.691	-4.51122e-09	-0.011219	246.691	-512.731	-246.691	-262.691
			5.12487e-07	512.487	-2.27052e-09	2.22948	2.62936e-07	262.936	-4.49155e-09	0.008449	246.936	-512.487	-246.936	-262.936
			5.12244e-07	512.244	-2.25499e-09	2.24501	2.63181e-07	263.181	-4.47772e-09	0.022276	247.181	-512.244	-247.181	-263.181
			5.12e-07	512	-2.24632e-09	2.25368	2.63425e-07	263.425	-4.46975e-09	0.0302483	247.425	-512	-247.425	-263.425
			5.11756e-07	511.756	-2.24472e-09	2.25528	2.6367e-07	263.67	-4.46705e-09	0.0329484	247.67	-511.756	-247.67	-263.67
			5.11511e-07	511.512	-2.2478e-09	2.2522	2.63913e-07	263.913	-4.46906e-09	0.0309447	247.913	-511.512	-247.913	-263.913
			5.11267e-07	511.267	-2.2526e-09	2.2474	2.64157e-07	264.157	-4.47451e-09	0.0254877	248.157	-511.267	-248.157	-264.157
			5.11023e-07	511.023	-2.25778e-09	2.24222	2.64402e-07	264.401	-4.48277e-09	0.017231	248.401	-511.023	-248.401	-264.401
			5.10778e-07	510.778	-2.26281e-09	2.23719	2.64645e-07	264.645	-4.49257e-09	0.0074257	248.645	-510.778	-248.645	-264.645
			5.10534e-07	510.534	-2.26779e-09	2.23221	2.64889e-07	264.889	-4.50161e-09	-0.0016124	248.889	-510.534	-248.889	-264.889
			5.1029e-07	510.29	-2.27348e-09	2.22652	2.65133e-07	265.133	-4.5074e-09	-0.0073962	249.133	-510.29	-249.133	-265.133
			5.10045e-07	510.045	-2.2797e-09	2.2203	2.65377e-07	265.377	-4.5087e-09	-0.0087036	249.377	-510.045	-249.377	-265.377
			5.09801e-07	509.801	-2.28571e-09	2.21429	2.65621e-07	265.621	-4.50465e-09	-0.0046535	249.621	-509.801	-249.621	-265.621
			5.09556e-07	509.556	-2.29109e-09	2.20891	2.65866e-07	265.866	-4.49664e-09	0.0033614	249.866	-509.556	-249.866	-265.866
			5.09312e-07	509.312	-2.29576e-09	2.20424	2.66111e-07	266.111	-4.48683e-09	0.013167	250.111	-509.312	-250.111	-266.111
			5.09068e-07	509.068	-2.30074e-09	2.19927	2.66355e-07	266.355	-4.47785e-09	0.022148	250.355	-509.068	-250.355	-266.355
			5.08823e-07	508.823	-2.30649e-09	2.19351	2.66599e-07	266.599	-4.47124e-09	0.028756	250.599	-508.823	-250.599	-266.599
			5.08579e-07	508.579	-2.31419e-09	2.18581	2.66844e-07	266.844	-4.46795e-09	0.032053	250.844	-508.579	-250.844	-266.844
			5.08334e-07	508.334	-2.32425e-09	2.17575	2.67088e-07	267.088	-4.46837e-09	0.0316268	251.088	-508.334	-251.088	-267.088
			5.0809e-07	508.09	-2.33561e-09	2.16439	2.67332e-07	267.332	-4.47186e-09	0.028145	251.332	-508.09	-251.332	-267.332
			5.07845e-07	507.845	-2.34684e-09	2.15316	2.67576e-07	267.576	-4.47666e-09	0.023342	251.576	-507.845	-251.576	-267.576
			5.07601e-07	507.601	-2.35648e-09	2.14352	2.6782e-07	267.82	-4.48182e-09	0.0181833	251.82	-507.601	-251.82	-267.82
			5.07356e-07	507.356	-2.36251e-09	2.13749	2.68064e-07	268.064	-4.48545e-09	0.0145453	252.064	-507.356	-252.064	-268.064
			5.07112e-07	507.112	-2.36305e-09	2.13695	2.68308e-07	268.308	-4.48678e-09	0.0132237	252.308	-507.112	-252.308	-268.308
			5.06868e-07	506.868	-2.35792e-09	2.14208	2.68552e-07	268.552	-4.48663e-09	0.013366	252.552	-506.868	-252.552	-268.552
			5.06624e-07	506.624	-2.34809e-09	2.15191	2.68796e-07	268.796	-4.48655e-09	0.013451	252.796	-506.624	-252.796	-268.796
			5.06381e-07	506.381	-2.33514e-09	2.16486	2.6904e-07	269.04	-4.48803e-09	0.011973	253.04	-506.381	-253.04	-269.04
			5.06137e-07	506.137	-2.32306e-09	2.17694	2.69285e-07	269.285	-4.49273e-09	0.0072694	253.285	-506.137	-253.285	-269.285
			5.05893e-07	505.893	-2.31505e-09	2.18495	2.69528e-07	269.528	-4.50063e-09	-0.000632	253.528	-505.893	-253.528	-269.528
			5.05649e-07	505.649	-2.31257e-09	2.18743	2.69772e-07	269.772	-4.5099e-09	-0.0098973	253.772	-505.649	-253.772	-269.772
			5.05405e-07	505.405	-2.3156e-09	2.1844	2.70016e-07	270.016	-4.51727e-09	-0.017273	254.016	-505.405	-254.016	-270.016
			5.0516e-07	505.16	-2.32232e-09	2.17768	2.7026e-07	270.26	-4.52012e-09	-0.020115	254.26	-505.16	-254.26	-270.26
			5.04916e-07	504.916	-2.32985e-09	2.17015	2.70504e-07	270.504	-4.51663e-09	-0.0166333	254.504	-504.916	-254.504	-270.504
			5.04671e-07	504.671	-2.33657e-09	2.16343	2.70749e-07	270.749	-4.50717e-09	-0.007169	254.749	-504.671	-254.749	-270.749
			5.04427e-07	504.427	-2.34308e-09	2.15692	2.70994e-07	270.994	-4.49449e-09	0.0055072	254.994	-504.427	-254.994	-270.994
			5.04183e-07	504.183	-2.35003e-09	2.14997	2.71238e-07	271.238	-4.48325e-09	0.016748	255.238	-504.183	-255.238	-271.238
			5.03938e-07	503.938	-2.3584e-09	2.1416	2.71483e-07	271.483	-4.47735e-09	0.0226455	255.483	-503.938	-255.483	-271.483
			5.03693e-07	503.693	-2.3675e-09	2.1325	2.71727e-07	271.727	-4.47882e-09	0.021182	255.727	-503.693	-255.727	-271.727
			5.03449e-07	503.449	-2.37472e-09	2.12528	2.71971e-07	271.971	-4.48761e-09	0.0123853	255.971	-503.449	-255.971	-271.971
			5.03205e-07	503.205	-2.37754e-09	2.12246	2.72214e-07	272.214	-4.50148e-09	-0.0014845	256.214	-503.205	-256.214	-272.214
			5.02961e-07	502.961	-2.37503e-09	2.12497	2.72458e-07	272.458	-4.51787e-09	-0.0178696	256.458	-502.961	-256.458	-272.458
			5.02717e-07	502.717	-2.3691e-09	2.1309	2.72701e-07	272.701	-4.53393e-09	-0.033928	256.701	-502.717	-256.701	-272.701
			5.02473e-07	502.473	-2.36333e-09	2.13667	2.72945e-07	272.945	-4.54847e-09	-0.0484656	256.945	-502.473	-256.945	-272.945
			5.02229e-07	502.229	-2.36146e-09	2.13854	2.73189e-07	273.189	-4.56053e-09	-0.0605306	257.189	-502.229	-257.189	-273.189
			5.01984e-07	501.984	-2.36528e-09	2.13472	2.73432e-07	273.432	-4.57039e-09	-0.070393	257.432	-501.984	-257.432	-273.432
			5.0174e-07	501.74	-2.37392e-09	2.12608	2.73676e-07	273.676	-4.57905e-09	-0.0790474	257.676	-501.74	-257.676	-273.676
			5.01495e-07	501.495	-2.38429e-09	2.11571	2.7392e-07	273.92	-4.58816e-09	-0.0881565	257.92	-501.495	-257.92	-273.92
			5.01251e-07	501.251	-2.39319e-09	2.10681	2.74164e-07	274.164	-4.59859e-09	-0.0985873	258.164	-501.251	-258.164	-274.164
			5.01007e-07	501.007	-2.39903e-09	2.10097	2.74408e-07	274.408	-4.61084e-09	-0.110837	258.408	-501.007	-258.408	-274.408
			5.00762e-07	500.762	-2.40221e-09	2.09779	2.74651e-07	274.651	-4.62334e-09	-0.123343	258.651	-500.762	-258.651	-274.651
			5.00518e-07	500.518	-2.40429e-09	2.09571	2.74895e-07	274.895	-4.63389e-09	-0.133887	258.895	-500.518	-258.895	-274.895
			5.00274e-07	500.274	-2.40739e-09	2.09261	2.75139e-07	275.139	-4.63932e-09	-0.139316	259.139	-500.274	-259.139	-275.139
			5.00029e-07	500.029	-2.41201e-09	2.08799	2.75383e-07	275.383	-4.63875e-09	-0.138747	259.383	-500.029	-259.383	-275.383
			4.99785e-07	499.785	-2.41667e-09	2.08333	2.75627e-07	275.627	-4.63254e-09	-0.132537	259.627	-499.785	-259.627	-275.627
			4.99541e-07	499.541	-2.42029e-09	2.07971	2.75872e-07	275.872	-4.62168e-09	-0.12168	259.872	-499.541	-259.872	-275.872
			4.99297e-07	499.297	-2.42026e-09	2.07974	2.76117e-07	276.117	-4.60831e-09	-0.108308	260.117	-499.297	-260.117	-276.117
			4.99053e-07	499.053	-2.41587e-09	2.08413	2.76361e-07	276.361	-4.59425e-09	-0.094253	260.361	-499.053	-260.361	-276.361
			4.98809e-07	498.809	-2.40726e-09	2.09274	2.76606e-07	276.606	-4.58064e-09	-0.080639	260.606	-498.809	-260.606	-276.606
			4.98565e-07	498.565	-2.39592e-09	2.10408	2.76851e-07	276.851	-4.56811e-09	-0.068105	260.851	-498.565	-260.851	-276.851
			4.98321e-07	498.321	-2.38449e-09	2.11551	2.77095e-07	277.095	-4.55662e-09	-0.0566226	261.095	-498.321	-261.095	-277.095
			4.98077e-07	498.077	-2.37588e-09	2.12412	2.7734e-07	277.34	-4.54584e-09	-0.0458366	261.34	-498.077	-261.34	-277.34
			4.97833e-07	497.833	-2.37241e-09	2.12759	2.77585e-07	277.585	-4.53471e-09	-0.0347095	261.585	-497.833	-261.585	-277.585
			4.97589e-07	497.589	-2.37457e-09	2.12543	2.77829e-07	277.829	-4.52317e-09	-0.0231703	261.829	-497.589	-261.829	-277.829
			4.97345e-07	497.345	-2.38145e-09	2.11855	2.78074e-07	278.074	-4.51052e-09	-0.0105226	262.074	-497.345	-262.074	-278.074
			4.971e-07	497.1	-2.39025e-09	2.10975	2.78319e-07	278.319	-4.49685e-09	0.003148	262.319	-497.1	-262.319	-278.319
			4.96856e-07	496.856	-2.39683e-09	2.10317	2.78563e-07	278.563	-4.48203e-09	0.01797	262.563	-496.856	-262.563	-278.563
			4.96612e-07	496.612	-2.39912e-09	2.10088	2.78808e-07	278.808	-4.46664e-09	0.0333605	262.808	-496.612	-262.808	-278.808
			4.96367e-07	496.367	-2.39643e-09	2.10357	2.79053e-07	279.053	-4.45102e-09	0.0489782	263.053	-496.367	-263.053	-279.053
			4.96124e-07	496.124	-2.39069e-09	2.10931	2.79297e-07	279.297	-4.4364e-09	0.063601	263.297	-496.124	-263.297	-279.297
			4.9588e-07	495.88	-2.38505e-09	2.11495	2.79542e-07	279.542	-4.42524e-09	0.0747567	263.542	-495.88	-263.542	-279.542
			4.95635e-07	495.635	-2.3824e-09	2.1176	2.79786e-07	279.786	-4.41974e-09	0.0802563	263.786	-495.635	-263.786	-279.786
			4.95391e-07	495.391	-2.38395e-09	2.11605	2.80031e-07	280.031	-4.42043e-09	0.079574	264.031	-495.391	-264.031	-280.031
			4.95147e-07	495.147	-2.38897e-09	2.11103	2.80275e-07	280.275	-4.42573e-09	0.0742735	264.275	-495.147	-264.275	-280.275
			4.94903e-07	494.903	-2.39512e-09	2.10488	2.80518e-07	280.518	-4.43289e-09	0.0671113	264.518	-494.903	-264.518	-280.518
			4.94658e-07	494.658	-2.40051e-09	2.09949	2.80763e-07	280.763	-4.4382e-09	0.0617964	264.763	-494.658	-264.763	-280.763
			4.94414e-07	494.414	-2.40385e-09	2.09615	2.81007e-07	281.007	-4.43806e-09	0.0619385	265.007	-494.414	-265.007	-281.007
			4.9417e-07	494.17	-2.40609e-09	2.09391	2.81251e-07	281.251	-4.43228e-09	0.0677223	265.251	-494.17	-265.251	-281.251
			4.93925e-07	493.925	-2.40911e-09	2.09089	2.81496e-07	281.495	-4.42186e-09	0.078139	265.495	-493.925	-265.495	-281.495
			4.93681e-07	493.681	-2.41432e-09	2.08568	2.8174e-07	281.74	-4.40904e-09	0.090957	265.74	-493.681	-265.74	-281.74
			4.93436e-07	493.436	-2.42183e-09	2.07817	2.81985e-07	281.985	-4.39684e-09	0.103164	265.985	-493.436	-265.985	-281.985
			4.93192e-07	493.192	-2.42977e-09	2.07023	2.82229e-07	282.229	-4.38721e-09	0.112785	266.229	-493.192	-266.229	-282.229
			4.92948e-07	492.948	-2.43555e-09	2.06445	2.82474e-07	282.474	-4.3811e-09	0.118896	266.474	-492.948	-266.474	-282.474
			4.92704e-07	492.704	-2.4353e-09	2.0647	2.82718e-07	282.718	-4.37838e-09	0.121624	266.718	-492.704	-266.718	-282.718
			4.9246e-07	492.46	-2.42909e-09	2.07091	2.82962e-07	282.962	-4.37708e-09	0.122917	266.962	-492.46	-266.962	-282.962
			4.92216e-07	492.216	-2.41861e-09	2.08139	2.83207e-07	283.207	-4.37451e-09	0.12549	267.207	-492.216	-267.207	-283.207
			4.91972e-07	491.972	-2.40712e-09	2.09288	2.83451e-07	283.451	-4.36851e-09	0.131486	267.451	-491.972	-267.451	-283.451
			4.91728e-07	491.728	-2.39913e-09	2.10087	2.83696e-07	283.696	-4.3583e-09	0.141704	267.696	-491.728	-267.696	-283.696
			4.91484e-07	491.484	-2.39575e-09	2.10425	2.8394e-07	283.94	-4.34522e-09	0.154778	267.94	-491.484	-267.94	-283.94
			4.9124e-07	491.24	-2.39679e-09	2.10321	2.84185e-07	284.185	-4.33142e-09	0.168577	268.185	-491.24	-268.185	-284.185
			4.90996e-07	490.996	-2.3991e-09	2.1009	2.8443e-07	284.43	-4.31983e-09	0.180173	268.43	-490.996	-268.43	-284.43
			4.90751e-07	490.751	-2.39954e-09	2.10046	2.84674e-07	284.674	-4.31156e-09	0.188444	268.674	-490.751	-268.674	-284.674
			4.90507e-07	490.507	-2.39538e-09	2.10462	2.84918e-07	284.918	-4.30661e-09	0.193389	268.918	-490.507	-268.918	-284.918
			4.90264e-07	490.264	-2.38499e-09	2.11501	2.85163e-07	285.163	-4.30331e-09	0.196686	269.163	-490.264	-269.163	-285.163
			4.9002e-07	490.02	-2.36856e-09	2.13144	2.85407e-07	285.407	-4.301e-09	0.199002	269.407	-490.02	-269.407	-285.407
			4.89777e-07	489.777	-2.34631e-09	2.15369	2.85651e-07	285.651	-4.30043e-09	0.199571	269.651	-489.777	-269.651	-285.651
			4.89534e-07	489.534	-2.31941e-09	2.18059	2.85895e-07	285.895	-4.30191e-09	0.198093	269.895	-489.534	-269.895	-285.895
			4.89291e-07	489.291	-2.28985e-09	2.21015	2.86139e-07	286.139	-4.30665e-09	0.193346	270.139	-489.291	-270.139	-286.139
			4.89048e-07	489.048	-2.26036e-09	2.23964	2.86383e-07	286.383	-4.31383e-09	0.18617	270.383	-489.048	-270.383	-286.383
			4.88804e-07	488.804	-2.23417e-09	2.26583	2.86627e-07	286.627	-4.32e-09	0.180002	270.627	-488.804	-270.627	-286.627
			4.88561e-07	488.561	-2.21428e-09	2.28572	2.86871e-07	286.871	-4.32187e-09	0.178127	270.871	-488.561	-270.871	-286.871
			4.88317e-07	488.317	-2.20153e-09	2.29847	2.87115e-07	287.115	-4.31727e-09	0.182731	271.115	-488.317	-271.115	-287.115
			4.88073e-07	488.073	-2.19614e-09	2.30386	2.8736e-07	287.36	-4.30667e-09	0.193332	271.36	-488.073	-271.36	-287.36
			4.87829e-07	487.829	-2.19577e-09	2.30423	2.87605e-07	287.605	-4.29304e-09	0.20696	271.605	-487.829	-271.605	-287.605
			4.87585e-07	487.585	-2.19873e-09	2.30127	2.87849e-07	287.849	-4.28096e-09	0.21904	271.849	-487.585	-271.849	-287.849
			4.87341e-07	487.341	-2.20271e-09	2.29729	2.88094e-07	288.094	-4.27324e-09	0.226756	272.094	-487.341	-272.094	-288.094
			4.87096e-07	487.096	-2.20676e-09	2.29324	2.88338e-07	288.338	-4.27052e-09	0.229484	272.338	-487.096	-272.338	-288.338
			4.86852e-07	486.852	-2.21172e-09	2.28828	2.88582e-07	288.582	-4.27108e-09	0.228916	272.582	-486.852	-272.582	-288.582
			4.86607e-07	486.607	-2.21773e-09	2.28227	2.88826e-07	288.826	-4.27226e-09	0.227737	272.826	-486.607	-272.826	-288.826
			4.86363e-07	486.363	-2.2258e-09	2.2742	2.89071e-07	289.071	-4.27211e-09	0.227893	273.071	-486.363	-273.071	-289.071
			4.86118e-07	486.118	-2.23618e-09	2.26382	2.89315e-07	289.315	-4.27033e-09	0.229669	273.315	-486.118	-273.315	-289.315
			4.85874e-07	485.874	-2.2483e-09	2.2517	2.89559e-07	289.559	-4.26766e-09	0.232341	273.559	-485.874	-273.559	-289.559
			4.85629e-07	485.629	-2.26056e-09	2.23944	2.89803e-07	289.803	-4.26571e-09	0.234288	273.803	-485.629	-273.803	-289.803
			4.85385e-07	485.385	-2.27075e-09	2.22925	2.90047e-07	290.047	-4.26544e-09	0.234558	274.047	-485.385	-274.047	-290.047
			4.8514e-07	485.14	-2.27663e-09	2.22337	2.90292e-07	290.292	-4.26764e-09	0.232355	274.292	-485.14	-274.292	-290.292
			4.84896e-07	484.896	-2.27622e-09	2.22378	2.90536e-07	290.536	-4.27208e-09	0.227921	274.536	-484.896	-274.536	-290.536
			4.84652e-07	484.652	-2.26907e-09	2.23093	2.9078e-07	290.78	-4.27779e-09	0.222208	274.78	-484.652	-274.78	-290.78
			4.84408e-07	484.409	-2.25773e-09	2.24227	2.91023e-07	291.023	-4.28299e-09	0.217007	275.023	-484.409	-275.023	-291.023
			4.84165e-07	484.165	-2.24558e-09	2.25442	2.91268e-07	291.268	-4.28568e-09	0.214321	275.268	-484.165	-275.268	-291.268
			4.83921e-07	483.921	-2.23679e-09	2.26321	2.91512e-07	291.512	-4.28355e-09	0.216453	275.512	-483.921	-275.512	-291.512
			4.83677e-07	483.677	-2.234e-09	2.266	2.91756e-07	291.756	-4.27586e-09	0.224141	275.756	-483.677	-275.756	-291.756
			4.83433e-07	483.433	-2.23626e-09	2.26374	2.92001e-07	292.001	-4.26374e-09	0.236263	276.001	-483.433	-276.001	-292.001
			4.83188e-07	483.188	-2.24115e-09	2.25885	2.92246e-07	292.246	-4.24992e-09	0.250076	276.246	-483.188	-276.246	-292.246
			4.82944e-07	482.944	-2.24523e-09	2.25477	2.9249e-07	292.49	-4.2378e-09	0.262198	276.49	-482.944	-276.49	-292.49
			4.827e-07	482.7	-2.24717e-09	2.25283	2.92735e-07	292.735	-4.23053e-09	0.269474	276.735	-482.7	-276.735	-292.735
			4.82455e-07	482.455	-2.24663e-09	2.25337	2.92979e-07	292.979	-4.2294e-09	0.270596	276.979	-482.455	-276.979	-292.979
			4.82211e-07	482.211	-2.24622e-09	2.25378	2.93223e-07	293.223	-4.23404e-09	0.265964	277.223	-482.211	-277.223	-293.223
			4.81967e-07	481.967	-2.24754e-09	2.25246	2.93467e-07	293.467	-4.24343e-09	0.25657	277.467	-481.967	-277.467	-293.467
			4.81723e-07	481.723	-2.25121e-09	2.24879	2.9371e-07	293.71	-4.25629e-09	0.24371	277.71	-481.723	-277.71	-293.71
			4.81479e-07	481.478	-2.25601e-09	2.24399	2.93954e-07	293.954	-4.27107e-09	0.22893	277.954	-481.478	-277.954	-293.954
			4.81234e-07	481.234	-2.26104e-09	2.23896	2.94198e-07	294.198	-4.28682e-09	0.213185	278.198	-481.234	-278.198	-294.198
			4.8099e-07	480.99	-2.26606e-09	2.23394	2.94441e-07	294.441	-4.30121e-09	0.198789	278.441	-480.99	-278.441	-294.441
			4.80745e-07	480.745	-2.27089e-09	2.22911	2.94685e-07	294.685	-4.3112e-09	0.188799	278.685	-480.745	-278.685	-294.685
			4.80501e-07	480.501	-2.27547e-09	2.22453	2.94929e-07	294.929	-4.31301e-09	0.186994	278.929	-480.501	-278.929	-294.929
			4.80257e-07	480.257	-2.27966e-09	2.22034	2.95173e-07	295.173	-4.3057e-09	0.194298	279.173	-480.257	-279.173	-295.173
			4.80013e-07	480.013	-2.28216e-09	2.21784	2.95418e-07	295.418	-4.29001e-09	0.209987	279.418	-480.013	-279.418	-295.418
			4.79768e-07	479.768	-2.28239e-09	2.21761	2.95663e-07	295.663	-4.2714e-09	0.228603	279.663	-479.768	-279.663	-295.663
			4.79524e-07	479.524	-2.28047e-09	2.21953	2.95908e-07	295.908	-4.25709e-09	0.242914	279.908	-479.524	-279.908	-295.908
			4.7928e-07	479.28	-2.27749e-09	2.22251	2.96152e-07	296.152	-4.25422e-09	0.245784	280.152	-479.28	-280.152	-296.152
			4.79036e-07	479.036	-2.27572e-09	2.22428	2.96396e-07	296.396	-4.26556e-09	0.234444	280.396	-479.036	-280.396	-296.396
			4.78792e-07	478.792	-2.27655e-09	2.22345	2.96639e-07	296.639	-4.28886e-09	0.211138	280.639	-478.792	-280.639	-296.639
			4.78547e-07	478.548	-2.28131e-09	2.21869	2.96882e-07	296.882	-4.3164e-09	0.183598	280.882	-478.548	-280.882	-296.882
			4.78303e-07	478.303	-2.29155e-09	2.20845	2.97126e-07	297.126	-4.33961e-09	0.160391	281.126	-478.303	-281.126	-297.126
			4.78058e-07	478.058	-2.30764e-09	2.19236	2.97369e-07	297.369	-4.35129e-09	0.14871	281.369	-478.058	-281.369	-297.369
			4.77813e-07	477.813	-2.33105e-09	2.16895	2.97614e-07	297.614	-4.34994e-09	0.15006	281.614	-477.813	-281.614	-297.614
			4.77568e-07	477.568	-2.36052e-09	2.13948	2.97858e-07	297.858	-4.33971e-09	0.160292	281.858	-477.568	-281.858	-297.858
			4.77322e-07	477.322	-2.39448e-09	2.10552	2.98103e-07	298.103	-4.32653e-09	0.173465	282.103	-477.322	-282.103	-298.103
			4.77077e-07	477.077	-2.42944e-09	2.07056	2.98347e-07	298.347	-4.31572e-09	0.18428	282.347	-477.077	-282.347	-298.347
			4.76832e-07	476.832	-2.46132e-09	2.03868	2.98592e-07	298.592	-4.30903e-09	0.190973	282.592	-476.832	-282.592	-298.592
			4.76586e-07	476.586	-2.48585e-09	2.01415	2.98836e-07	298.836	-4.30421e-09	0.195791	282.836	-476.586	-282.836	-298.836
			4.76342e-07	476.342	-2.5001e-09	1.9999	2.99081e-07	299.081	-4.29743e-09	0.202569	283.081	-476.342	-283.081	-299.081
			4.76097e-07	476.097	-2.5032e-09	1.9968	2.99325e-07	299.325	-4.2869e-09	0.213099	283.325	-476.097	-283.325	-299.325
			4.75854e-07	475.854	-2.49605e-09	2.00395	2.9957e-07	299.57	-4.27306e-09	0.226941	283.57	-475.854	-283.57	-299.57
			4.7561e-07	475.61	-2.48076e-09	2.01924	2.99814e-07	299.814	-4.25761e-09	0.242388	283.814	-475.61	-283.814	-299.814
			4.75367e-07	475.367	-2.4617e-09	2.0383	3.00059e-07	300.059	-4.24413e-09	0.255874	284.059	-475.367	-284.059	-300.059
			4.75123e-07	475.123	-2.44237e-09	2.05763	3.00304e-07	300.304	-4.23378e-09	0.26622	284.304	-475.123	-284.304	-300.304
			4.74879e-07	474.879	-2.42627e-09	2.07373	3.00548e-07	300.548	-4.22722e-09	0.272785	284.548	-474.879	-284.548	-300.548
			4.74636e-07	474.636	-2.41596e-09	2.08404	3.00793e-07	300.793	-4.22396e-09	0.276039	284.793	-474.636	-284.793	-300.793
			4.74392e-07	474.392	-2.41255e-09	2.08745	3.01037e-07	301.037	-4.22488e-09	0.275116	285.037	-474.392	-285.037	-301.037
			4.74147e-07	474.147	-2.41635e-09	2.08365	3.01281e-07	301.281	-4.22974e-09	0.270255	285.281	-474.147	-285.281	-301.281
			4.73903e-07	473.903	-2.42596e-09	2.07404	3.01524e-07	301.524	-4.238e-09	0.261999	285.524	-473.903	-285.524	-301.524
			4.73658e-07	473.658	-2.43874e-09	2.06126	3.01768e-07	301.768	-4.24694e-09	0.25306	285.768	-473.658	-285.768	-301.768
			4.73414e-07	473.414	-2.45151e-09	2.04849	3.02012e-07	302.012	-4.25389e-09	0.246111	286.012	-473.414	-286.012	-302.012
			4.73169e-07	473.169	-2.46068e-09	2.03932	3.02256e-07	302.256	-4.25621e-09	0.243795	286.256	-473.169	-286.256	-302.256
			4.72925e-07	472.925	-2.46434e-09	2.03566	3.02501e-07	302.501	-4.25312e-09	0.246879	286.501	-472.925	-286.501	-302.501
			4.72681e-07	472.681	-2.46238e-09	2.03762	3.02745e-07	302.745	-4.24724e-09	0.252762	286.745	-472.681	-286.745	-302.745
			4.72437e-07	472.437	-2.45595e-09	2.04405	3.02989e-07	302.989	-4.24151e-09	0.258489	286.989	-472.437	-286.989	-302.989
			4.72193e-07	472.193	-2.44651e-09	2.05349	3.03234e-07	303.234	-4.23912e-09	0.260876	287.234	-472.193	-287.234	-303.234
			4.71949e-07	471.949	-2.43531e-09	2.06469	3.03478e-07	303.478	-4.24204e-09	0.257963	287.478	-471.949	-287.478	-303.478
			4.71705e-07	471.705	-2.42268e-09	2.07732	3.03722e-07	303.722	-4.24995e-09	0.250048	287.722	-471.705	-287.722	-303.722
			4.71462e-07	471.462	-2.40921e-09	2.09079	3.03965e-07	303.965	-4.2619e-09	0.238096	287.965	-471.462	-287.965	-303.965
			4.71218e-07	471.218	-2.39754e-09	2.10246	3.04209e-07	304.209	-4.27638e-09	0.223615	288.209	-471.218	-288.209	-304.209
			4.70974e-07	470.974	-2.39106e-09	2.10894	3.04452e-07	304.452	-4.29212e-09	0.207884	288.452	-470.974	-288.452	-304.452
			4.7073e-07	470.73	-2.39332e-09	2.10668	3.04696e-07	304.696	-4.30759e-09	0.192408	288.696	-470.73	-288.696	-304.696
			4.70485e-07	470.485	-2.40662e-09	2.09338	3.0494e-07	304.94	-4.32184e-09	0.178155	288.94	-470.485	-288.94	-304.94
			4.7024e-07	470.24	-2.43007e-09	2.06993	3.05183e-07	305.183	-4.33321e-09	0.166786	289.183	-470.24	-289.183	-305.183
			4.69995e-07	469.995	-2.46058e-09	2.03942	3.05427e-07	305.427	-4.34056e-09	0.159439	289.427	-469.995	-289.427	-305.427
			4.69749e-07	469.749	-2.49356e-09	2.00644	3.05671e-07	305.671	-4.3421e-09	0.157904	289.671	-469.749	-289.671	-305.671
			4.69504e-07	469.504	-2.52471e-09	1.97529	3.05916e-07	305.916	-4.33776e-09	0.162239	289.916	-469.504	-289.916	-305.916
			4.69259e-07	469.259	-2.55089e-09	1.94911	3.0616e-07	306.16	-4.32744e-09	0.172556	290.16	-469.259	-290.16	-306.16
			4.69014e-07	469.014	-2.57071e-09	1.92929	3.06405e-07	306.405	-4.31247e-09	0.187534	290.405	-469.014	-290.405	-306.405
			4.68769e-07	468.769	-2.58386e-09	1.91614	3.0665e-07	306.65	-4.29403e-09	0.205966	290.65	-468.769	-290.65	-306.65
			4.68525e-07	468.525	-2.5914e-09	1.9086	3.06895e-07	306.895	-4.27499e-09	0.225008	290.895	-468.525	-290.895	-306.895
			4.68281e-07	468.281	-2.5946e-09	1.9054	3.0714e-07	307.14	-4.25717e-09	0.242828	291.14	-468.281	-291.14	-307.14
			4.68036e-07	468.036	-2.59425e-09	1.90575	3.07384e-07	307.384	-4.24219e-09	0.257807	291.384	-468.036	-291.384	-307.384
			4.67792e-07	467.792	-2.59143e-09	1.90857	3.07629e-07	307.629	-4.23141e-09	0.268593	291.629	-467.792	-291.629	-307.629
			4.67548e-07	467.548	-2.58676e-09	1.91324	3.07874e-07	307.874	-4.22379e-09	0.27621	291.874	-467.548	-291.874	-307.874
			4.67304e-07	467.304	-2.58153e-09	1.91847	3.08118e-07	308.118	-4.21701e-09	0.282988	292.118	-467.304	-292.118	-308.118
			4.6706e-07	467.06	-2.57803e-09	1.92197	3.08362e-07	308.362	-4.2086e-09	0.291401	292.362	-467.06	-292.362	-308.362
			4.66816e-07	466.816	-2.57904e-09	1.92096	3.08607e-07	308.607	-4.19579e-09	0.304205	292.607	-466.816	-292.607	-308.607
			4.66572e-07	466.572	-2.5869e-09	1.9131	3.08852e-07	308.852	-4.17829e-09	0.321713	292.852	-466.572	-292.852	-308.852
			4.66327e-07	466.327	-2.603e-09	1.897	3.09097e-07	309.097	-4.15605e-09	0.343953	293.097	-466.327	-293.097	-309.097
			4.66082e-07	466.082	-2.62621e-09	1.87379	3.09342e-07	309.342	-4.13011e-09	0.369888	293.342	-466.082	-293.342	-309.342
			4.65837e-07	465.837	-2.65341e-09	1.84659	3.09587e-07	309.587	-4.10115e-09	0.398849	293.587	-465.837	-293.587	-309.587
			4.65591e-07	465.591	-2.68036e-09	1.81964	3.09833e-07	309.833	-4.06956e-09	0.43044	293.833	-465.591	-293.833	-309.833
			4.65347e-07	465.347	-2.70186e-09	1.79814	3.10078e-07	310.078	-4.03683e-09	0.463168	294.078	-465.347	-294.078	-310.078
			4.65102e-07	465.102	-2.71487e-09	1.78513	3.10323e-07	310.323	-4.00564e-09	0.494361	294.323	-465.102	-294.323	-310.323
			4.64858e-07	464.858	-2.71734e-09	1.78266	3.10569e-07	310.569	-3.98007e-09	0.519926	294.569	-464.858	-294.569	-310.569
			4.64614e-07	464.614	-2.70972e-09	1.79028	3.10813e-07	310.813	-3.96457e-09	0.53543	294.813	-464.614	-294.813	-310.813
			4.6437e-07	464.37	-2.69421e-09	1.80579	3.11058e-07	311.058	-3.96051e-09	0.539494	295.058	-464.37	-295.058	-311.058
			4.64127e-07	464.127	-2.67437e-09	1.82563	3.11302e-07	311.302	-3.96767e-09	0.532332	295.302	-464.127	-295.302	-311.302
			4.63883e-07	463.883	-2.65298e-09	1.84702	3.11545e-07	311.545	-3.98086e-09	0.519144	295.545	-463.883	-295.545	-311.545
			4.6364e-07	463.64	-2.63277e-09	1.86723	3.11789e-07	311.789	-3.99552e-09	0.504479	295.789	-463.64	-295.789	-311.789
			4.63396e-07	463.396	-2.61506e-09	1.88494	3.12032e-07	312.032	-4.00699e-09	0.493011	296.032	-463.396	-296.032	-312.032
			4.63153e-07	463.153	-2.59939e-09	1.90061	3.12276e-07	312.276	-4.01272e-09	0.487284	296.276	-463.153	-296.276	-312.276
			4.62909e-07	462.909	-2.58487e-09	1.91513	3.12521e-07	312.521	-4.01301e-09	0.486985	296.521	-462.909	-296.521	-312.521
			4.62666e-07	462.666	-2.56996e-09	1.93004	3.12765e-07	312.765	-4.00983e-09	0.490168	296.765	-462.666	-296.765	-312.765
			4.62422e-07	462.422	-2.55379e-09	1.94621	3.13009e-07	313.009	-4.00568e-09	0.494318	297.009	-462.422	-297.009	-313.009
			4.62178e-07	462.178	-2.53686e-09	1.96314	3.13253e-07	313.253	-4.00275e-09	0.497245	297.253	-462.178	-297.253	-313.253
			4.61935e-07	461.935	-2.51948e-09	1.98052	3.13498e-07	313.498	-4.00148e-09	0.498524	297.498	-461.935	-297.498	-313.498
			4.61691e-07	461.691	-2.50369e-09	1.99631	3.13742e-07	313.742	-4.00197e-09	0.498027	297.742	-461.691	-297.742	-313.742
			4.61448e-07	461.448	-2.49189e-09	2.00811	3.13986e-07	313.986	-4.00372e-09	0.496279	297.986	-461.448	-297.986	-313.986
			4.61204e-07	461.204	-2.48653e-09	2.01347	3.1423e-07	314.23	-4.00651e-09	0.493494	298.23	-461.204	-298.23	-314.23
			4.60959e-07	460.959	-2.48938e-09	2.01062	3.14474e-07	314.474	-4.01043e-09	0.489572	298.474	-460.959	-298.474	-314.474
			4.60715e-07	460.715	-2.50195e-09	1.99805	3.14718e-07	314.718	-4.01491e-09	0.485095	298.718	-460.715	-298.718	-314.718
			4.6047e-07	460.47	-2.52312e-09	1.97688	3.14962e-07	314.962	-4.02001e-09	0.479993	298.962	-460.47	-298.962	-314.962
			4.60225e-07	460.225	-2.54964e-09	1.95036	3.15206e-07	315.206	-4.02332e-09	0.476682	299.206	-460.225	-299.206	-315.206
			4.5998e-07	459.98	-2.57694e-09	1.92306	3.1545e-07	315.45	-4.02377e-09	0.476228	299.45	-459.98	-299.45	-315.45
			4.59734e-07	459.734	-2.60071e-09	1.89929	3.15694e-07	315.694	-4.02146e-09	0.478544	299.694	-459.734	-299.694	-315.694
			4.5949e-07	459.49	-2.61828e-09	1.88172	3.15939e-07	315.939	-4.01677e-09	0.483233	299.939	-459.49	-299.939	-315.939
			4.59245e-07	459.245	-2.63085e-09	1.86915	3.16183e-07	316.183	-4.01418e-09	0.48582	300.183	-459.245	-300.183	-316.183
			4.59e-07	459	-2.64072e-09	1.85928	3.16427e-07	316.427	-4.01729e-09	0.482708	300.427	-459	-300.427	-316.427
			4.58756e-07	458.756	-2.65036e-09	1.84964	3.16671e-07	316.671	-4.02909e-09	0.470913	300.671	-458.756	-300.671	-316.671
			4.58511e-07	458.511	-2.66242e-09	1.83758	3.16914e-07	316.914	-4.05055e-09	0.449454	300.914	-458.511	-300.914	-316.914
			4.58267e-07	458.267	-2.67651e-09	1.82349	3.17157e-07	317.157	-4.07965e-09	0.420351	301.157	-458.267	-301.157	-317.157
			4.58022e-07	458.022	-2.69273e-09	1.80727	3.174e-07	317.4	-4.111e-09	0.389001	301.4	-458.022	-301.4	-317.4
			4.57777e-07	457.777	-2.71009e-09	1.78991	3.17643e-07	317.643	-4.13881e-09	0.361191	301.643	-457.777	-301.643	-317.643
			4.57532e-07	457.532	-2.72818e-09	1.77182	3.17887e-07	317.887	-4.15734e-09	0.34266	301.887	-457.532	-301.887	-317.887
			4.57287e-07	457.287	-2.74661e-09	1.75339	3.18131e-07	318.131	-4.16497e-09	0.335029	302.131	-457.287	-302.131	-318.131
			4.57042e-07	457.042	-2.76338e-09	1.73662	3.18375e-07	318.375	-4.16197e-09	0.338027	302.375	-457.042	-302.375	-318.375
			4.56798e-07	456.798	-2.77751e-09	1.72249	3.1862e-07	318.62	-4.15156e-09	0.348444	302.62	-456.798	-302.62	-318.62
			4.56553e-07	456.553	-2.78822e-09	1.71178	3.18864e-07	318.864	-4.13779e-09	0.362214	302.864	-456.553	-302.864	-318.864
			4.56309e-07	456.309	-2.79621e-09	1.70379	3.19109e-07	319.109	-4.12406e-09	0.375942	303.109	-456.309	-303.109	-319.109
			4.56064e-07	456.064	-2.80249e-09	1.69751	3.19354e-07	319.354	-4.1104e-09	0.389598	303.354	-456.064	-303.354	-319.354
			4.5582e-07	455.82	-2.80887e-09	1.69113	3.19598e-07	319.598	-4.09538e-09	0.404619	303.598	-455.82	-303.598	-319.598
			4.55575e-07	455.575	-2.81655e-09	1.68345	3.19843e-07	319.843	-4.07732e-09	0.422681	303.843	-455.575	-303.843	-319.843
			4.55331e-07	455.331	-2.82594e-09	1.67406	3.20088e-07	320.088	-4.05435e-09	0.445646	304.088	-455.331	-304.088	-320.088
			4.55086e-07	455.086	-2.83624e-09	1.66376	3.20333e-07	320.333	-4.027e-09	0.473002	304.333	-455.086	-304.333	-320.333
			4.54842e-07	454.842	-2.84637e-09	1.65362	3.20579e-07	320.579	-3.99858e-09	0.501423	304.579	-454.842	-304.579	-320.579
			4.54597e-07	454.597	-2.85463e-09	1.64537	3.20824e-07	320.824	-3.9719e-09	0.528097	304.824	-454.597	-304.824	-320.824
			4.54353e-07	454.353	-2.85909e-09	1.64091	3.21069e-07	321.069	-3.94982e-09	0.550181	305.069	-454.353	-305.069	-321.069
			4.54109e-07	454.109	-2.8579e-09	1.6421	3.21314e-07	321.314	-3.93285e-09	0.567149	305.314	-454.109	-305.314	-321.314
			4.53865e-07	453.865	-2.85021e-09	1.64979	3.21558e-07	321.558	-3.91861e-09	0.581388	305.558	-453.865	-305.558	-321.558
			4.53621e-07	453.621	-2.83746e-09	1.66254	3.21803e-07	321.803	-3.90422e-09	0.595784	305.803	-453.621	-305.803	-321.803
			4.53378e-07	453.378	-2.82153e-09	1.67847	3.22048e-07	322.048	-3.88841e-09	0.611586	306.048	-453.378	-306.048	-322.048
			4.53134e-07	453.134	-2.80539e-09	1.69461	3.22293e-07	322.293	-3.87167e-09	0.628326	306.293	-453.134	-306.293	-322.293
			4.5289e-07	452.89	-2.79016e-09	1.70984	3.22537e-07	322.537	-3.85783e-09	0.642168	306.537	-452.89	-306.537	-322.537
			4.52647e-07	452.647	-2.7761e-09	1.7239	3.22782e-07	322.782	-3.85125e-09	0.648747	306.782	-452.647	-306.782	-322.782
			4.52403e-07	452.403	-2.76206e-09	1.73794	3.23026e-07	323.026	-3.8558e-09	0.6442	307.026	-452.403	-307.026	-323.026
			4.5216e-07	452.16	-2.74623e-09	1.75377	3.23269e-07	323.269	-3.87238e-09	0.627616	307.269	-452.16	-307.269	-323.269
			4.51916e-07	451.916	-2.72896e-09	1.77104	3.23513e-07	323.513	-3.89924e-09	0.600757	307.513	-451.916	-307.513	-323.513
			4.51673e-07	451.673	-2.71112e-09	1.78888	3.23755e-07	323.755	-3.93274e-09	0.567262	307.755	-451.673	-307.755	-323.755
			4.51429e-07	451.429	-2.69507e-09	1.80493	3.23998e-07	323.998	-3.97041e-09	0.529589	307.998	-451.429	-307.998	-323.998
			4.51185e-07	451.185	-2.68312e-09	1.81688	3.24241e-07	324.241	-4.00889e-09	0.491106	308.241	-451.185	-308.241	-324.241
			4.50941e-07	450.941	-2.67715e-09	1.82285	3.24484e-07	324.484	-4.04618e-09	0.453817	308.484	-450.941	-308.484	-324.484
			4.50697e-07	450.697	-2.6766e-09	1.8234	3.24727e-07	324.727	-4.07905e-09	0.420947	308.727	-450.697	-308.727	-324.727
			4.50453e-07	450.453	-2.68107e-09	1.81893	3.2497e-07	324.97	-4.10381e-09	0.396192	308.97	-450.453	-308.97	-324.97
			4.50208e-07	450.208	-2.68852e-09	1.81148	3.25214e-07	325.214	-4.11629e-09	0.383715	309.214	-450.208	-309.214	-325.214
			4.49964e-07	449.964	-2.69632e-09	1.80368	3.25458e-07	325.458	-4.1135e-09	0.3865	309.458	-449.964	-309.458	-325.458
			4.49719e-07	449.719	-2.70339e-09	1.79661	3.25703e-07	325.703	-4.09528e-09	0.404719	309.703	-449.719	-309.703	-325.703
			4.49475e-07	449.475	-2.70772e-09	1.79228	3.25948e-07	325.948	-4.06451e-09	0.435485	309.948	-449.475	-309.948	-325.948
			4.49231e-07	449.231	-2.7087e-09	1.7913	3.26194e-07	326.194	-4.02663e-09	0.473371	310.194	-449.231	-310.194	-326.194
			4.48987e-07	448.987	-2.706e-09	1.794	3.26439e-07	326.439	-3.98807e-09	0.511925	310.439	-448.987	-310.439	-326.439
			4.48743e-07	448.743	-2.70098e-09	1.79902	3.26685e-07	326.685	-3.95441e-09	0.545591	310.685	-448.743	-310.685	-326.685
			4.48499e-07	448.499	-2.6952e-09	1.8048	3.2693e-07	326.93	-3.9293e-09	0.570701	310.93	-448.499	-310.93	-326.93
			4.48255e-07	448.255	-2.69141e-09	1.80859	3.27175e-07	327.175	-3.91256e-09	0.587442	311.175	-448.255	-311.175	-327.175
			4.48011e-07	448.011	-2.69199e-09	1.80801	3.27419e-07	327.419	-3.90193e-09	0.598071	311.419	-448.011	-311.419	-327.419
			4.47766e-07	447.766	-2.69797e-09	1.80203	3.27664e-07	327.664	-3.89357e-09	0.606427	311.664	-447.766	-311.664	-327.664
			4.47522e-07	447.522	-2.7081e-09	1.7919	3.27908e-07	327.908	-3.88434e-09	0.615665	311.908	-447.522	-311.908	-327.908
			4.47277e-07	447.277	-2.71902e-09	1.78098	3.28153e-07	328.153	-3.87317e-09	0.626834	312.153	-447.277	-312.153	-328.153
			4.47033e-07	447.033	-2.72791e-09	1.77209	3.28397e-07	328.397	-3.86259e-09	0.637407	312.397	-447.033	-312.397	-328.397
			4.46788e-07	446.788	-2.73111e-09	1.76889	3.28642e-07	328.642	-3.85569e-09	0.644314	312.642	-446.788	-312.642	-328.642
			4.46544e-07	446.544	-2.72909e-09	1.77091	3.28886e-07	328.886	-3.85526e-09	0.64474	312.886	-446.544	-312.886	-328.886
			4.463e-07	446.3	-2.72374e-09	1.77626	3.2913e-07	329.13	-3.86198e-09	0.638018	313.13	-446.3	-313.13	-329.13
			4.46056e-07	446.056	-2.71947e-09	1.78053	3.29374e-07	329.374	-3.87396e-09	0.626038	313.374	-446.056	-313.374	-329.374
			4.45812e-07	445.812	-2.71964e-09	1.78036	3.29617e-07	329.617	-3.88833e-09	0.611671	313.617	-445.812	-313.617	-329.617
			4.45568e-07	445.568	-2.7259e-09	1.7741	3.29861e-07	329.861	-3.90201e-09	0.597986	313.861	-445.568	-313.861	-329.861
			4.45323e-07	445.323	-2.73701e-09	1.76299	3.30105e-07	330.105	-3.91358e-09	0.586418	314.105	-445.323	-314.105	-330.105
			4.45079e-07	445.079	-2.74892e-09	1.75108	3.30348e-07	330.348	-3.9228e-09	0.577196	314.348	-445.079	-314.348	-330.348
			4.44834e-07	444.834	-2.7576e-09	1.7424	3.30592e-07	330.592	-3.92977e-09	0.570232	314.592	-444.834	-314.592	-330.592
			4.4459e-07	444.59	-2.75953e-09	1.74047	3.30836e-07	330.836	-3.93569e-09	0.564306	314.836	-444.59	-314.836	-330.836
			4.44346e-07	444.346	-2.75493e-09	1.74507	3.3108e-07	331.08	-3.94166e-09	0.558338	315.08	-444.346	-315.08	-331.08
			4.44102e-07	444.102	-2.74704e-09	1.75296	3.31324e-07	331.324	-3.94922e-09	0.550778	315.324	-444.102	-315.324	-331.324
			4.43858e-07	443.858	-2.74127e-09	1.75873	3.31568e-07	331.568	-3.95984e-09	0.540162	315.568	-443.858	-315.568	-331.568
			4.43614e-07	443.614	-2.74116e-09	1.75884	3.31812e-07	331.812	-3.97378e-09	0.526221	315.812	-443.614	-315.812	-331.812
			4.43369e-07	443.369	-2.74929e-09	1.75071	3.32055e-07	332.055	-3.98965e-09	0.510348	316.055	-443.369	-316.055	-332.055
			4.43125e-07	443.125	-2.76344e-09	1.73656	3.32299e-07	332.299	-4.00554e-09	0.49446	316.299	-443.125	-316.299	-332.299
			4.4288e-07	442.88	-2.7798e-09	1.7202	3.32542e-07	332.542	-4.01908e-09	0.480917	316.542	-442.88	-316.542	-332.542
			4.42635e-07	442.635	-2.79338e-09	1.70662	3.32786e-07	332.786	-4.02907e-09	0.470927	316.786	-442.635	-316.786	-332.786
			4.42391e-07	442.391	-2.80022e-09	1.69978	3.3303e-07	333.03	-4.03491e-09	0.465086	317.03	-442.391	-317.03	-333.03
			4.42147e-07	442.147	-2.80027e-09	1.69973	3.33274e-07	333.274	-4.03778e-09	0.462216	317.274	-442.147	-317.274	-333.274
			4.41903e-07	441.903	-2.7949e-09	1.7051	3.33518e-07	333.518	-4.03794e-09	0.462059	317.518	-441.903	-317.518	-333.518
			4.41659e-07	441.659	-2.78747e-09	1.71253	3.33762e-07	333.762	-4.03605e-09	0.463949	317.762	-441.659	-317.762	-333.762
			4.41415e-07	441.415	-2.78089e-09	1.71911	3.34007e-07	334.007	-4.03295e-09	0.467047	318.007	-441.415	-318.007	-334.007
			4.41171e-07	441.171	-2.77632e-09	1.72368	3.34251e-07	334.251	-4.02936e-09	0.470643	318.251	-441.171	-318.251	-334.251
			4.40927e-07	440.927	-2.77335e-09	1.72665	3.34495e-07	334.495	-4.02688e-09	0.473115	318.495	-440.927	-318.495	-334.495
			4.40683e-07	440.683	-2.76948e-09	1.73052	3.3474e-07	334.74	-4.02666e-09	0.473343	318.74	-440.683	-318.74	-334.74
			4.40439e-07	440.439	-2.76185e-09	1.73815	3.34984e-07	334.984	-4.02804e-09	0.471964	318.984	-440.439	-318.984	-334.984
			4.40195e-07	440.195	-2.74926e-09	1.75074	3.35228e-07	335.228	-4.03047e-09	0.469534	319.228	-440.195	-319.228	-335.228
			4.39952e-07	439.952	-2.73132e-09	1.76868	3.35472e-07	335.472	-4.03238e-09	0.467616	319.472	-439.952	-319.472	-335.472
			4.39708e-07	439.708	-2.71063e-09	1.78937	3.35716e-07	335.716	-4.03321e-09	0.466792	319.716	-439.708	-319.716	-335.716
			4.39465e-07	439.465	-2.69001e-09	1.80999	3.3596e-07	335.96	-4.03317e-09	0.466834	319.96	-439.465	-319.96	-335.96
			4.39221e-07	439.221	-2.67415e-09	1.82585	3.36204e-07	336.204	-4.03243e-09	0.467573	320.204	-439.221	-320.204	-336.204
			4.38977e-07	438.977	-2.66679e-09	1.83321	3.36449e-07	336.449	-4.03176e-09	0.468241	320.449	-438.977	-320.449	-336.449
			4.38733e-07	438.733	-2.66897e-09	1.83103	3.36693e-07	336.693	-4.02946e-09	0.470543	320.693	-438.733	-320.693	-336.693
			4.38489e-07	438.488	-2.68012e-09	1.81988	3.36937e-07	336.937	-4.02383e-09	0.476171	320.937	-438.488	-320.937	-336.937
			4.38244e-07	438.244	-2.69681e-09	1.80319	3.37182e-07	337.182	-4.01343e-09	0.486573	321.182	-438.244	-321.182	-337.182
			4.37999e-07	437.999	-2.71517e-09	1.78483	3.37426e-07	337.426	-3.99699e-09	0.503015	321.426	-437.999	-321.426	-337.426
			4.37754e-07	437.754	-2.73303e-09	1.76697	3.37672e-07	337.672	-3.97536e-09	0.524644	321.672	-437.754	-321.672	-337.672
			4.37509e-07	437.509	-2.74994e-09	1.75006	3.37917e-07	337.917	-3.94996e-09	0.550039	321.917	-437.509	-321.917	-337.917
			4.37264e-07	437.264	-2.76741e-09	1.73259	3.38162e-07	338.162	-3.92386e-09	0.576144	322.162	-437.264	-322.162	-338.162
			4.3702e-07	437.019	-2.7883e-09	1.7117	3.38407e-07	338.407	-3.89956e-09	0.600445	322.407	-437.019	-322.407	-338.407
			4.36774e-07	436.774	-2.81174e-09	1.68826	3.38652e-07	338.652	-3.87976e-09	0.62024	322.652	-436.774	-322.652	-338.652
			4.36529e-07	436.529	-2.83421e-09	1.66579	3.38897e-07	338.897	-3.867e-09	0.633002	322.897	-436.529	-322.897	-338.897
			4.36285e-07	436.285	-2.85031e-09	1.64969	3.39141e-07	339.141	-3.86046e-09	0.639539	323.141	-436.285	-323.141	-339.141
			4.3604e-07	436.04	-2.85517e-09	1.64483	3.39385e-07	339.385	-3.85829e-09	0.641713	323.385	-436.04	-323.385	-339.385
			4.35796e-07	435.796	-2.84781e-09	1.65219	3.39629e-07	339.629	-3.85667e-09	0.643333	323.629	-435.796	-323.629	-339.629
			4.35553e-07	435.553	-2.83118e-09	1.66882	3.39874e-07	339.874	-3.85076e-09	0.649245	323.874	-435.553	-323.874	-339.874
			4.35309e-07	435.309	-2.81204e-09	1.68796	3.40118e-07	340.118	-3.83777e-09	0.662233	324.118	-435.309	-324.118	-340.118
			4.35066e-07	435.066	-2.79657e-09	1.70343	3.40363e-07	340.363	-3.81706e-09	0.682939	324.363	-435.066	-324.363	-340.363
			4.34822e-07	434.822	-2.78911e-09	1.71089	3.40609e-07	340.609	-3.79169e-09	0.708305	324.609	-434.822	-324.609	-340.609
			4.34578e-07	434.578	-2.79057e-09	1.70943	3.40854e-07	340.854	-3.7672e-09	0.732805	324.854	-434.578	-324.854	-340.854
			4.34333e-07	434.333	-2.79951e-09	1.70049	3.41099e-07	341.099	-3.74767e-09	0.75233	325.099	-434.333	-325.099	-341.099
			4.34088e-07	434.088	-2.81235e-09	1.68765	3.41343e-07	341.343	-3.73775e-09	0.762249	325.343	-434.088	-325.343	-341.343
			4.33844e-07	433.844	-2.82718e-09	1.67282	3.41587e-07	341.587	-3.73764e-09	0.762363	325.587	-433.844	-325.587	-341.587
			4.33599e-07	433.599	-2.84161e-09	1.65839	3.41831e-07	341.831	-3.74542e-09	0.754576	325.831	-433.599	-325.831	-341.831
			4.33354e-07	433.354	-2.85463e-09	1.64537	3.42075e-07	342.075	-3.758e-09	0.741999	326.075	-433.354	-326.075	-342.075
			4.3311e-07	433.11	-2.86535e-09	1.63465	3.42318e-07	342.318	-3.77268e-09	0.727319	326.318	-433.11	-326.318	-342.318
			4.32865e-07	432.865	-2.87403e-09	1.62597	3.42562e-07	342.562	-3.7882e-09	0.711801	326.562	-432.865	-326.562	-342.562
			4.32621e-07	432.621	-2.88109e-09	1.61891	3.42806e-07	342.806	-3.80444e-09	0.695558	326.806	-432.621	-326.806	-342.806
			4.32376e-07	432.376	-2.88665e-09	1.61335	3.43049e-07	343.049	-3.82329e-09	0.676714	327.049	-432.376	-327.049	-343.049
			4.32132e-07	432.132	-2.89206e-09	1.60794	3.43292e-07	343.292	-3.84567e-09	0.654332	327.292	-432.132	-327.292	-343.292
			4.31888e-07	431.888	-2.89746e-09	1.60254	3.43536e-07	343.536	-3.87052e-09	0.629477	327.536	-431.888	-327.536	-343.536
			4.31643e-07	431.643	-2.90312e-09	1.59688	3.43779e-07	343.779	-3.8965e-09	0.6035	327.779	-431.643	-327.779	-343.779
			4.31399e-07	431.399	-2.90961e-09	1.59039	3.44022e-07	344.022	-3.91817e-09	0.581828	328.022	-431.399	-328.022	-344.022
[truncated: 2,212 more rows]

## Sheet: Fig 3b
				he	fe	hr	fr
[truncated: 4,092 more rows]

## Sheet: Fig 3e
Before Indent					After Indent
[truncated: 12,811 more rows]

[truncated: 1 more sheets: Fig 5]
