# Supplementary material for: Atomic force microscope protocols for characterising the elastoviscoplastic biomechanical properties of corneocytes
Source: Commun Biol. 2025 Dec 4;8:1747. doi: 10.1038/s42003-025-09142-0 (PMC12678835; doi:10.1038/s42003-025-09142-0)
Supplement: Supplementary file 4 — Supplementary Data 1–4 [file 42003_2025_9142_MOESM4_ESM.zip › Data set 1-4/Data set 4_Figures_SI.xlsx]

## Sheet: Fig S1_01
Contact point plot			Height	Force	CP height	CP force	b	x_f	y_f	CP height
			4342.63	-0.059314	3789.65	0.460032	0.460032	4342.63	-102.759	3789.65	-2
			4342.14	-0.0631282			0.460032	4342.14	-102.668	3789.65	5
			4341.65	-0.0639447			0.460032	4341.65	-102.578
			4341.17	-0.0614919			0.460032	4341.17	-102.487
			4340.68	-0.0561826			0.460032	4340.68	-102.396
			4340.19	-0.0492391			0.460032	4340.19	-102.305
			4339.7	-0.0423951			0.460032	4339.7	-102.214
			4339.21	-0.0373			0.460032	4339.21	-102.124
			4338.72	-0.0348187			0.460032	4338.72	-102.033
			4338.23	-0.0350375			0.460032	4338.23	-101.942
			4337.74	-0.03699			0.460032	4337.74	-101.851
			4337.26	-0.0395829			0.460032	4337.26	-101.76
			4336.77	-0.0422886			0.460032	4336.77	-101.669
			4336.28	-0.0451506			0.460032	4336.28	-101.579
			4335.79	-0.0483395			0.460032	4335.79	-101.488
			4335.3	-0.0519272			0.460032	4335.3	-101.397
			4334.81	-0.0556276			0.460032	4334.81	-101.306
			4334.32	-0.0594844			0.460032	4334.32	-101.215
			4333.84	-0.0629432			0.460032	4333.84	-101.125
			4333.35	-0.0664873			0.460032	4333.35	-101.034
			4332.86	-0.0705014			0.460032	4332.86	-100.943
			4332.37	-0.0748981			0.460032	4332.37	-100.852
			4331.88	-0.0788259			0.460032	4331.88	-100.761
			4331.39	-0.0806231			0.460032	4331.39	-100.67
			4330.9	-0.0779997			0.460032	4330.9	-100.58
			4330.41	-0.0693082			0.460032	4330.41	-100.489
			4329.93	-0.0543214			0.460032	4329.93	-100.398
			4329.44	-0.0346033			0.460032	4329.44	-100.307
			4328.95	-0.0130368			0.460032	4328.95	-100.216
			4328.46	0.00649747			0.460032	4328.46	-100.126
			4327.97	0.0210438			0.460032	4327.97	-100.035
			4327.48	0.0288958			0.460032	4327.48	-99.944
			4326.99	0.0300413			0.460032	4326.99	-99.8531
			4326.5	0.0265114			0.460032	4326.5	-99.7623
			4326.02	0.0201535			0.460032	4326.02	-99.6715
			4325.53	0.0129989			0.460032	4325.53	-99.5807
			4325.04	0.00583098			0.460032	4325.04	-99.49
			4324.55	-0.00145059			0.460032	4324.55	-99.3991
			4324.06	-0.00918787			0.460032	4324.06	-99.3082
			4323.57	-0.0175068			0.460032	4323.57	-99.2175
			4323.08	-0.0258968			0.460032	4323.08	-99.1267
			4322.6	-0.0331784			0.460032	4322.6	-99.0358
			4322.11	-0.0376898			0.460032	4322.11	-98.9451
			4321.62	-0.0389034			0.460032	4321.62	-98.8543
			4321.13	-0.0367347			0.460032	4321.13	-98.7634
			4320.64	-0.0323786			0.460032	4320.64	-98.6726
			4320.15	-0.0278793			0.460032	4320.15	-98.5818
			4319.66	-0.0256112			0.460032	4319.66	-98.491
			4319.17	-0.0274368			0.460032	4319.17	-98.4002
			4318.69	-0.0341357			0.460032	4318.69	-98.3094
			4318.2	-0.0449273			0.460032	4318.2	-98.2186
			4317.71	-0.0582637			0.460032	4317.71	-98.1277
			4317.22	-0.0719828			0.460032	4317.22	-98.0369
			4316.73	-0.0836129			0.460032	4316.73	-97.9461
			4316.24	-0.0915633			0.460032	4316.24	-97.8553
			4315.75	-0.0947522			0.460032	4315.75	-97.7646
			4315.27	-0.0937204			0.460032	4315.27	-97.6737
			4314.78	-0.0890516			0.460032	4314.78	-97.583
			4314.29	-0.0822502			0.460032	4314.29	-97.4921
			4313.8	-0.0742551			0.460032	4313.8	-97.4013
			4313.31	-0.0664457			0.460032	4313.31	-97.3105
			4312.82	-0.0598148			0.460032	4312.82	-97.2197
			4312.33	-0.0552161			0.460032	4312.33	-97.1288
			4311.84	-0.0530627			0.460032	4311.84	-97.0381
			4311.36	-0.0535941			0.460032	4311.36	-96.9472
			4310.87	-0.055376			0.460032	4310.87	-96.8564
			4310.38	-0.0566758			0.460032	4310.38	-96.7656
			4309.89	-0.0565535			0.460032	4309.89	-96.6748
			4309.4	-0.0543565			0.460032	4309.4	-96.5839
			4308.91	-0.0513503			0.460032	4308.91	-96.4931
			4308.42	-0.0486843			0.460032	4308.42	-96.4023
			4307.94	-0.0471693			0.460032	4307.94	-96.3116
			4307.45	-0.0462664			0.460032	4307.45	-96.2207
			4306.96	-0.0441546			0.460032	4306.96	-96.1299
			4306.47	-0.0386189			0.460032	4306.47	-96.0392
			4305.98	-0.0290464			0.460032	4305.98	-95.9483
			4305.49	-0.0161486			0.460032	4305.49	-95.8575
			4305	-0.00237064			0.460032	4305	-95.7667
			4304.51	0.008964			0.460032	4304.51	-95.6759
			4304.03	0.0161917			0.460032	4304.03	-95.5851
			4303.54	0.0179899			0.460032	4303.54	-95.4943
			4303.05	0.015199			0.460032	4303.05	-95.4035
			4302.56	0.00882595			0.460032	4302.56	-95.3126
			4302.07	0.000492775			0.460032	4302.07	-95.2219
			4301.58	-0.00840883			0.460032	4301.58	-95.131
			4301.09	-0.0160608			0.460032	4301.09	-95.0403
			4300.6	-0.0200313			0.460032	4300.6	-94.9495
			4300.12	-0.0190289			0.460032	4300.12	-94.8587
			4299.63	-0.0117301			0.460032	4299.63	-94.7679
			4299.14	0.00094035			0.460032	4299.14	-94.677
			4298.65	0.0166794			0.460032	4298.65	-94.5862
			4298.16	0.0322205			0.460032	4298.16	-94.4954
			4297.67	0.0445489			0.460032	4297.67	-94.4046
			4297.18	0.0521177			0.460032	4297.18	-94.3138
			4296.7	0.0553938			0.460032	4296.7	-94.2231
			4296.21	0.0558003			0.460032	4296.21	-94.1322
			4295.72	0.0565053			0.460032	4295.72	-94.0413
			4295.23	0.0595398			0.460032	4295.23	-93.9506
			4294.74	0.0656875			0.460032	4294.74	-93.8598
			4294.25	0.0740938			0.460032	4294.25	-93.769
			4293.76	0.0820889			0.460032	4293.76	-93.6782
			4293.27	0.0868287			0.460032	4293.27	-93.5874
			4292.79	0.0859847			0.460032	4292.79	-93.4966
			4292.3	0.0786462			0.460032	4292.3	-93.4057
			4291.81	0.0658215			0.460032	4291.81	-93.3149
			4291.32	0.0489902			0.460032	4291.32	-93.2241
			4290.83	0.0300406			0.460032	4290.83	-93.1334
			4290.34	0.0102819			0.460032	4290.34	-93.0425
			4289.85	-0.0085967			0.460032	4289.85	-92.9518
			4289.37	-0.0253569			0.460032	4289.37	-92.8609
			4288.88	-0.0385512			0.460032	4288.88	-92.7701
			4288.39	-0.0471401			0.460032	4288.39	-92.6793
			4287.9	-0.0506985			0.460032	4287.9	-92.5885
			4287.41	-0.0496108			0.460032	4287.41	-92.4977
			4286.92	-0.0450405			0.460032	4286.92	-92.4069
			4286.43	-0.0383253			0.460032	4286.43	-92.3161
			4285.94	-0.0305292			0.460032	4285.94	-92.2253
			4285.46	-0.0228477			0.460032	4285.46	-92.1344
			4284.97	-0.0163874			0.460032	4284.97	-92.0437
			4284.48	-0.0119459			0.460032	4284.48	-91.9528
			4283.99	-0.00989098			0.460032	4283.99	-91.8621
			4283.5	-0.0102244			0.460032	4283.5	-91.7712
			4283.01	-0.0128164			0.460032	4283.01	-91.6805
			4282.52	-0.0170009			0.460032	4282.52	-91.5896
			4282.04	-0.0221083			0.460032	4282.04	-91.4989
			4281.55	-0.0281118			0.460032	4281.55	-91.408
			4281.06	-0.0347255			0.460032	4281.06	-91.3172
			4280.57	-0.0424343			0.460032	4280.57	-91.2264
			4280.08	-0.0512507			0.460032	4280.08	-91.1356
			4279.59	-0.0618017			0.460032	4279.59	-91.0448
			4279.1	-0.0740286			0.460032	4279.1	-90.954
			4278.62	-0.0868392			0.460032	4278.62	-90.8632
			4278.13	-0.0984693			0.460032	4278.13	-90.7724
			4277.64	-0.106107			0.460032	4277.64	-90.6816
			4277.15	-0.108259			0.460032	4277.15	-90.5908
			4276.66	-0.104158			0.460032	4276.66	-90.5
			4276.17	-0.0950404			0.460032	4276.17	-90.4092
			4275.68	-0.0832378			0.460032	4275.68	-90.3184
			4275.19	-0.0716331			0.460032	4275.19	-90.2276
			4274.71	-0.0624737			0.460032	4274.71	-90.1368
			4274.22	-0.0570365			0.460032	4274.22	-90.046
			4273.73	-0.0557215			0.460032	4273.73	-89.9552
			4273.24	-0.0583286			0.460032	4273.24	-89.8644
			4272.75	-0.0637202			0.460032	4272.75	-89.7736
			4272.26	-0.0705337			0.460032	4272.26	-89.6828
			4271.77	-0.0775737			0.460032	4271.77	-89.592
			4271.29	-0.0840036			0.460032	4271.29	-89.5012
			4270.8	-0.0901057			0.460032	4270.8	-89.4103
			4270.31	-0.0964645			0.460032	4270.31	-89.3196
			4269.82	-0.104798			0.460032	4269.82	-89.2288
			4269.33	-0.115832			0.460032	4269.33	-89.138
			4268.84	-0.129325			0.460032	4268.84	-89.0472
			4268.35	-0.144308			0.460032	4268.35	-88.9564
			4267.87	-0.157559			0.460032	4267.87	-88.8656
			4267.38	-0.167243			0.460032	4267.38	-88.7748
			4266.89	-0.1711			0.460032	4266.89	-88.684
			4266.4	-0.168846			0.460032	4266.4	-88.5932
			4265.91	-0.16206			0.460032	4265.91	-88.5024
			4265.42	-0.153285			0.460032	4265.42	-88.4116
			4264.93	-0.145105			0.460032	4264.93	-88.3208
			4264.44	-0.139114			0.460032	4264.44	-88.23
			4263.96	-0.135482			0.460032	4263.96	-88.1392
			4263.47	-0.132575			0.460032	4263.47	-88.0484
			4262.98	-0.128403			0.460032	4262.98	-87.9575
			4262.49	-0.121745			0.460032	4262.49	-87.8668
			4262	-0.112571			0.460032	4262	-87.776
			4261.51	-0.102416			0.460032	4261.51	-87.6852
			4261.02	-0.0929721			0.460032	4261.02	-87.5944
			4260.54	-0.0854317			0.460032	4260.54	-87.5036
			4260.05	-0.0800524			0.460032	4260.05	-87.4128
			4259.56	-0.0762078			0.460032	4259.56	-87.322
			4259.07	-0.0727034			0.460032	4259.07	-87.2312
			4258.58	-0.0689156			0.460032	4258.58	-87.1404
			4258.09	-0.0635495			0.460032	4258.09	-87.0496
			4257.6	-0.0564365			0.460032	4257.6	-86.9588
			4257.12	-0.0476892			0.460032	4257.12	-86.868
			4256.63	-0.0376335			0.460032	4256.63	-86.7772
			4256.14	-0.0274793			0.460032	4256.14	-86.6864
			4255.65	-0.0191015			0.460032	4255.65	-86.5957
			4255.16	-0.0143322			0.460032	4255.16	-86.5048
			4254.67	-0.0135572			0.460032	4254.67	-86.4141
			4254.18	-0.0174149			0.460032	4254.18	-86.3232
			4253.7	-0.0244407			0.460032	4253.7	-86.2325
			4253.21	-0.0332296			0.460032	4253.21	-86.1416
			4252.72	-0.0418896			0.460032	4252.72	-86.0508
			4252.23	-0.0486037			0.460032	4252.23	-85.96
			4251.74	-0.0530156			0.460032	4251.74	-85.8693
			4251.25	-0.0553518			0.460032	4251.25	-85.7784
			4250.76	-0.0565521			0.460032	4250.76	-85.6877
			4250.28	-0.0573829			0.460032	4250.28	-85.5969
			4249.79	-0.0574595			0.460032	4249.79	-85.5061
			4249.3	-0.0554624			0.460032	4249.3	-85.4152
			4248.81	-0.0493583			0.460032	4248.81	-85.3245
			4248.32	-0.0378957			0.460032	4248.32	-85.2336
			4247.83	-0.0210482			0.460032	4247.83	-85.1429
			4247.34	-0.00144382			0.460032	4247.34	-85.0521
			4246.85	0.0177636			0.460032	4246.85	-84.9613
			4246.37	0.0329343			0.460032	4246.37	-84.8705
			4245.88	0.0416958			0.460032	4245.88	-84.7797
			4245.39	0.0426139			0.460032	4245.39	-84.6889
			4244.9	0.0366103			0.460032	4244.9	-84.5981
			4244.41	0.0251925			0.460032	4244.41	-84.5073
			4243.92	0.0110755			0.460032	4243.92	-84.4165
			4243.44	-0.00335513			0.460032	4243.44	-84.3257
			4242.95	-0.0164215			0.460032	4242.95	-84.235
			4242.46	-0.0272993			0.460032	4242.46	-84.1441
			4241.97	-0.0357178			0.460032	4241.97	-84.0533
			4241.48	-0.0427729			0.460032	4241.48	-83.9625
			4240.99	-0.0481654			0.460032	4240.99	-83.8718
			4240.5	-0.0526475			0.460032	4240.5	-83.7809
			4240.01	-0.0562209			0.460032	4240.01	-83.6901
			4239.53	-0.0601923			0.460032	4239.53	-83.5994
			4239.04	-0.0658681			0.460032	4239.04	-83.5086
			4238.55	-0.0741738			0.460032	4238.55	-83.4178
			4238.06	-0.084739			0.460032	4238.06	-83.3269
			4237.57	-0.0964838			0.460032	4237.57	-83.2362
			4237.08	-0.107261			0.460032	4237.08	-83.1454
			4236.59	-0.116107			0.460032	4236.59	-83.0546
			4236.11	-0.12275			0.460032	4236.11	-82.9638
			4235.62	-0.12773			0.460032	4235.62	-82.8731
			4235.13	-0.13153			0.460032	4235.13	-82.7823
			4234.64	-0.133327			0.460032	4234.64	-82.6914
			4234.15	-0.132538			0.460032	4234.15	-82.6006
			4233.66	-0.12801			0.460032	4233.66	-82.5098
			4233.17	-0.120187			0.460032	4233.17	-82.419
			4232.69	-0.110701			0.460032	4232.69	-82.3283
			4232.2	-0.10093			0.460032	4232.2	-82.2375
			4231.71	-0.0932334			0.460032	4231.71	-82.1467
			4231.22	-0.0879962			0.460032	4231.22	-82.0559
			4230.73	-0.0859706			0.460032	4230.73	-81.9651
			4230.24	-0.0868298			0.460032	4230.24	-81.8743
			4229.75	-0.0903749			0.460032	4229.75	-81.7836
			4229.27	-0.0962354			0.460032	4229.27	-81.6927
			4228.78	-0.104214			0.460032	4228.78	-81.602
			4228.29	-0.113842			0.460032	4228.29	-81.5111
			4227.8	-0.12462			0.460032	4227.8	-81.4203
			4227.31	-0.134985			0.460032	4227.31	-81.3295
			4226.82	-0.142922			0.460032	4226.82	-81.2388
			4226.33	-0.146651			0.460032	4226.33	-81.148
			4225.85	-0.145009			0.460032	4225.85	-81.0572
			4225.36	-0.137824			0.460032	4225.36	-80.9664
			4224.87	-0.126107			0.460032	4224.87	-80.8756
			4224.38	-0.112244			0.460032	4224.38	-80.7848
			4223.89	-0.0981531			0.460032	4223.89	-80.6941
			4223.4	-0.0858247			0.460032	4223.4	-80.6032
			4222.91	-0.076238			0.460032	4222.91	-80.5124
			4222.43	-0.0698639			0.460032	4222.43	-80.4216
			4221.94	-0.066744			0.460032	4221.94	-80.3308
			4221.45	-0.0660543			0.460032	4221.45	-80.2401
			4220.96	-0.0670272			0.460032	4220.96	-80.1493
			4220.47	-0.0687523			0.460032	4220.47	-80.0585
			4219.98	-0.07099			0.460032	4219.98	-79.9677
			4219.49	-0.0734835			0.460032	4219.49	-79.8769
			4219.01	-0.0761759			0.460032	4219.01	-79.7862
			4218.52	-0.0790104			0.460032	4218.52	-79.6954
			4218.03	-0.0814897			0.460032	4218.03	-79.6045
			4217.54	-0.0830443			0.460032	4217.54	-79.5137
			4217.05	-0.0825819			0.460032	4217.05	-79.4229
			4216.56	-0.0805421			0.460032	4216.56	-79.3322
			4216.07	-0.0777065			0.460032	4216.07	-79.2414
			4215.59	-0.0754819			0.460032	4215.59	-79.1506
			4215.1	-0.0759575			0.460032	4215.1	-79.0598
			4214.61	-0.0802121			0.460032	4214.61	-78.969
			4214.12	-0.0879494			0.460032	4214.12	-78.8782
			4213.63	-0.0986141			0.460032	4213.63	-78.7875
			4213.14	-0.109861			0.460032	4213.14	-78.6967
			4212.65	-0.119674			0.460032	4212.65	-78.6059
			4212.17	-0.126629			0.460032	4212.17	-78.5151
			4211.68	-0.130571			0.460032	4211.68	-78.4242
			4211.19	-0.131786			0.460032	4211.19	-78.3335
			4210.7	-0.130869			0.460032	4210.7	-78.2427
			4210.21	-0.128203			0.460032	4210.21	-78.1519
			4209.72	-0.124004			0.460032	4209.72	-78.0611
			4209.23	-0.118326			0.460032	4209.23	-77.9704
			4208.75	-0.111639			0.460032	4208.75	-77.8796
			4208.26	-0.10417			0.460032	4208.26	-77.7888
			4207.77	-0.0969289			0.460032	4207.77	-77.6979
			4207.28	-0.0901142			0.460032	4207.28	-77.6071
			4206.79	-0.0837827			0.460032	4206.79	-77.5165
			4206.3	-0.0775081			0.460032	4206.3	-77.4256
			4205.81	-0.0710345			0.460032	4205.81	-77.3348
			4205.33	-0.0642483			0.460032	4205.33	-77.244
			4204.84	-0.0573342			0.460032	4204.84	-77.1533
			4204.35	-0.0499653			0.460032	4204.35	-77.0625
			4203.86	-0.0428087			0.460032	4203.86	-76.9717
			4203.37	-0.0361361			0.460032	4203.37	-76.8809
			4202.88	-0.0301742			0.460032	4202.88	-76.7901
			4202.4	-0.0257327			0.460032	4202.4	-76.6994
			4201.91	-0.0239914			0.460032	4201.91	-76.6085
			4201.42	-0.0262859			0.460032	4201.42	-76.5178
			4200.93	-0.0337531			0.460032	4200.93	-76.427
			4200.44	-0.0465779			0.460032	4200.44	-76.3363
			4199.95	-0.0639501			0.460032	4199.95	-76.2454
			4199.46	-0.0844914			0.460032	4199.46	-76.1546
			4198.97	-0.105273			0.460032	4198.97	-76.0638
			4198.49	-0.123512			0.460032	4198.49	-75.973
			4198	-0.137133			0.460032	4198	-75.8823
			4197.51	-0.145254			0.460032	4197.51	-75.7914
			4197.02	-0.147577			0.460032	4197.02	-75.7007
			4196.53	-0.1445			0.460032	4196.53	-75.6099
			4196.04	-0.137287			0.460032	4196.04	-75.5191
			4195.56	-0.12719			0.460032	4195.56	-75.4283
			4195.07	-0.114776			0.460032	4195.07	-75.3376
			4194.58	-0.0997049			0.460032	4194.58	-75.2468
			4194.09	-0.0809389			0.460032	4194.09	-75.156
			4193.6	-0.0579665			0.460032	4193.6	-75.0652
			4193.11	-0.0308162			0.460032	4193.11	-74.9744
			4192.62	-0.000795183			0.460032	4192.62	-74.8836
			4192.14	0.0292258			0.460032	4192.14	-74.7928
			4191.65	0.0558077			0.460032	4191.65	-74.7021
			4191.16	0.0761653			0.460032	4191.16	-74.6113
			4190.67	0.0890205			0.460032	4190.67	-74.5205
			4190.18	0.0946841			0.460032	4190.18	-74.4297
			4189.69	0.0942512			0.460032	4189.69	-74.3389
			4189.2	0.0902514			0.460032	4189.2	-74.2481
			4188.72	0.0846599			0.460032	4188.72	-74.1574
			4188.23	0.0785995			0.460032	4188.23	-74.0665
			4187.74	0.072667			0.460032	4187.74	-73.9758
			4187.25	0.0665356			0.460032	4187.25	-73.885
			4186.76	0.060191			0.460032	4186.76	-73.7942
			4186.27	0.0542017			0.460032	4186.27	-73.7034
			4185.78	0.0494913			0.460032	4185.78	-73.6127
			4185.3	0.0470405			0.460032	4185.3	-73.5219
			4184.81	0.0468349			0.460032	4184.81	-73.431
			4184.32	0.0483205			0.460032	4184.32	-73.3403
			4183.83	0.0493656			0.460032	4183.83	-73.2495
			4183.34	0.0482363			0.460032	4183.34	-73.1588
			4182.85	0.0439665			0.460032	4182.85	-73.0679
			4182.36	0.037025			0.460032	4182.36	-72.9772
			4181.88	0.028762			0.460032	4181.88	-72.8864
			4181.39	0.0213657			0.460032	4181.39	-72.7956
			4180.9	0.016087			0.460032	4180.9	-72.7048
			4180.41	0.0123998			0.460032	4180.41	-72.6141
			4179.92	0.00889733			0.460032	4179.92	-72.5233
			4179.43	0.00386012			0.460032	4179.43	-72.4325
			4178.94	-0.00409031			0.460032	4178.94	-72.3417
			4178.46	-0.0146698			0.460032	4178.46	-72.251
			4177.97	-0.0254766			0.460032	4177.97	-72.1601
			4177.48	-0.0336544			0.460032	4177.48	-72.0693
			4176.99	-0.036631			0.460032	4176.99	-71.9786
			4176.5	-0.0328149			0.460032	4176.5	-71.8878
			4176.01	-0.0224617			0.460032	4176.01	-71.797
			4175.52	-0.00700688			0.460032	4175.52	-71.7062
			4175.04	0.0112617			0.460032	4175.04	-71.6155
			4174.55	0.0299282			0.460032	4174.55	-71.5246
			4174.06	0.0465616			0.460032	4174.06	-71.434
			4173.57	0.060169			0.460032	4173.57	-71.3431
			4173.08	0.0704227			0.460032	4173.08	-71.2524
			4172.59	0.078431			0.460032	4172.59	-71.1616
			4172.11	0.0855299			0.460032	4172.11	-71.0709
			4171.62	0.0937941			0.460032	4171.62	-70.98
			4171.13	0.104062			0.460032	4171.13	-70.8892
			4170.64	0.11568			0.460032	4170.64	-70.7985
			4170.15	0.127028			0.460032	4170.15	-70.7076
			4169.66	0.136713			0.460032	4169.66	-70.6169
			4169.17	0.142959			0.460032	4169.17	-70.5261
			4168.69	0.145695			0.460032	4168.69	-70.4354
			4168.2	0.145689			0.460032	4168.2	-70.3445
			4167.71	0.144133			0.460032	4167.71	-70.2538
			4167.22	0.141839			0.460032	4167.22	-70.163
			4166.73	0.13997			0.460032	4166.73	-70.0722
			4166.24	0.139097			0.460032	4166.24	-69.9814
			4165.76	0.140013			0.460032	4165.76	-69.8907
			4165.27	0.143346			0.460032	4165.27	-69.7999
			4164.78	0.149223			0.460032	4164.78	-69.7091
			4164.29	0.15672			0.460032	4164.29	-69.6183
			4163.8	0.164245			0.460032	4163.8	-69.5276
			4163.31	0.169596			0.460032	4163.31	-69.4368
			4162.82	0.170627			0.460032	4162.82	-69.346
			4162.34	0.166513			0.460032	4162.34	-69.2552
			4161.85	0.157696			0.460032	4161.85	-69.1645
			4161.36	0.145425			0.460032	4161.36	-69.0737
			4160.87	0.132032			0.460032	4160.87	-68.9828
			4160.38	0.118524			0.460032	4160.38	-68.8921
			4159.89	0.105941			0.460032	4159.89	-68.8013
			4159.4	0.0940401			0.460032	4159.4	-68.7106
			4158.92	0.0830485			0.460032	4158.92	-68.6198
			4158.43	0.0735207			0.460032	4158.43	-68.529
			4157.94	0.0662808			0.460032	4157.94	-68.4382
			4157.45	0.062082			0.460032	4157.45	-68.3474
			4156.96	0.0607822			0.460032	4156.96	-68.2567
			4156.47	0.0608884			0.460032	4156.47	-68.1659
			4155.98	0.0604697			0.460032	4155.98	-68.0751
			4155.5	0.0580189			0.460032	4155.5	-67.9843
			4155.01	0.0530954			0.460032	4155.01	-67.8936
			4154.52	0.0469923			0.460032	4154.52	-67.8028
			4154.03	0.0423246			0.460032	4154.03	-67.712
			4153.54	0.0415791			0.460032	4153.54	-67.6212
			4153.05	0.0460489			0.460032	4153.05	-67.5305
			4152.57	0.0551648			0.460032	4152.57	-67.4397
			4152.08	0.0667259			0.460032	4152.08	-67.3489
			4151.59	0.0770648			0.460032	4151.59	-67.2582
			4151.1	0.0833678			0.460032	4151.1	-67.1674
			4150.61	0.0843418			0.460032	4150.61	-67.0766
			4150.12	0.0810383			0.460032	4150.12	-66.9858
			4149.63	0.0760722			0.460032	4149.63	-66.8949
			4149.15	0.0728388			0.460032	4149.15	-66.8043
			4148.66	0.0736991			0.460032	4148.66	-66.7135
			4148.17	0.0785668			0.460032	4148.17	-66.6227
			4147.68	0.0857225			0.460032	4147.68	-66.532
			4147.19	0.0931198			0.460032	4147.19	-66.4411
			4146.7	0.0985276			0.460032	4146.7	-66.3503
			4146.22	0.101305			0.460032	4146.22	-66.2596
			4145.73	0.101981			0.460032	4145.73	-66.1688
			4145.24	0.101108			0.460032	4145.24	-66.078
			4144.75	0.0991683			0.460032	4144.75	-65.9873
			4144.26	0.096419			0.460032	4144.26	-65.8965
			4143.77	0.0930151			0.460032	4143.77	-65.8057
			4143.28	0.0902232			0.460032	4143.28	-65.7149
			4142.8	0.0892361			0.460032	4142.8	-65.6242
			4142.31	0.0912617			0.460032	4142.31	-65.5334
			4141.82	0.0966836			0.460032	4141.82	-65.4426
			4141.33	0.104436			0.460032	4141.33	-65.3518
			4140.84	0.113296			0.460032	4140.84	-65.2611
			4140.35	0.121845			0.460032	4140.35	-65.1703
			4139.86	0.129327			0.460032	4139.86	-65.0796
			4139.38	0.135659			0.460032	4139.38	-64.9887
			4138.89	0.14145			0.460032	4138.89	-64.898
			4138.4	0.146857			0.460032	4138.4	-64.8072
			4137.91	0.151199			0.460032	4137.91	-64.7165
			4137.42	0.153722			0.460032	4137.42	-64.6257
			4136.93	0.152962			0.460032	4136.93	-64.5348
			4136.45	0.148706			0.460032	4136.45	-64.4442
			4135.96	0.141792			0.460032	4135.96	-64.3533
			4135.47	0.134794			0.460032	4135.47	-64.2626
			4134.98	0.131036			0.460032	4134.98	-64.1718
			4134.49	0.13363			0.460032	4134.49	-64.0811
			4134	0.143954			0.460032	4134	-63.9903
			4133.51	0.161057			0.460032	4133.51	-63.8995
			4133.03	0.182168			0.460032	4133.03	-63.8087
			4132.54	0.203065			0.460032	4132.54	-63.7179
			4132.05	0.219756			0.460032	4132.05	-63.6272
			4131.56	0.230038			0.460032	4131.56	-63.5364
			4131.07	0.2333			0.460032	4131.07	-63.4457
			4130.58	0.231076			0.460032	4130.58	-63.3548
			4130.1	0.225583			0.460032	4130.1	-63.2641
			4129.61	0.219324			0.460032	4129.61	-63.1733
			4129.12	0.213931			0.460032	4129.12	-63.0825
			4128.63	0.209875			0.460032	4128.63	-62.9918
			4128.14	0.206585			0.460032	4128.14	-62.901
			4127.65	0.203039			0.460032	4127.65	-62.8103
			4127.16	0.198059			0.460032	4127.16	-62.7194
			4126.68	0.191601			0.460032	4126.68	-62.6287
			4126.19	0.184005			0.460032	4126.19	-62.5379
			4125.7	0.176651			0.460032	4125.7	-62.4472
			4125.21	0.170633			0.460032	4125.21	-62.3564
			4124.72	0.167088			0.460032	4124.72	-62.2656
			4124.23	0.165901			0.460032	4124.23	-62.1749
			4123.74	0.166236			0.460032	4123.74	-62.0841
			4123.26	0.167522			0.460032	4123.26	-61.9933
			4122.77	0.169463			0.460032	4122.77	-61.9025
			4122.28	0.171757			0.460032	4122.28	-61.8118
			4121.79	0.175488			0.460032	4121.79	-61.721
			4121.3	0.181052			0.460032	4121.3	-61.6302
			4120.81	0.18923			0.460032	4120.81	-61.5395
			4120.33	0.199683			0.460032	4120.33	-61.4487
			4119.84	0.211315			0.460032	4119.84	-61.3579
			4119.35	0.222407			0.460032	4119.35	-61.2672
			4118.86	0.231054			0.460032	4118.86	-61.1764
			4118.37	0.235041			0.460032	4118.37	-61.0856
			4117.88	0.233158			0.460032	4117.88	-60.9948
			4117.4	0.225164			0.460032	4117.4	-60.9041
			4116.91	0.212382			0.460032	4116.91	-60.8133
			4116.42	0.19734			0.460032	4116.42	-60.7225
			4115.93	0.183436			0.460032	4115.93	-60.6317
			4115.44	0.173282			0.460032	4115.44	-60.541
			4114.95	0.168216			0.460032	4114.95	-60.4503
			4114.46	0.168224			0.460032	4114.46	-60.3594
			4113.98	0.170817			0.460032	4113.98	-60.2687
			4113.49	0.173198			0.460032	4113.49	-60.1778
			4113	0.173518			0.460032	4113	-60.0872
			4112.51	0.170796			0.460032	4112.51	-59.9964
			4112.02	0.16546			0.460032	4112.02	-59.9056
			4111.53	0.15859			0.460032	4111.53	-59.8149
			4111.05	0.150965			0.460032	4111.05	-59.7241
			4110.56	0.143839			0.460032	4110.56	-59.6334
			4110.07	0.13812			0.460032	4110.07	-59.5425
			4109.58	0.134446			0.460032	4109.58	-59.4518
			4109.09	0.134212			0.460032	4109.09	-59.3609
			4108.6	0.138156			0.460032	4108.6	-59.2702
			4108.11	0.146036			0.460032	4108.11	-59.1795
			4107.63	0.156787			0.460032	4107.63	-59.0887
			4107.14	0.168589			0.460032	4107.14	-58.998
			4106.65	0.179211			0.460032	4106.65	-58.9072
			4106.16	0.187348			0.460032	4106.16	-58.8164
			4105.67	0.191988			0.460032	4105.67	-58.7256
			4105.18	0.192421			0.460032	4105.18	-58.6348
			4104.69	0.189132			0.460032	4104.69	-58.5441
			4104.21	0.182546			0.460032	4104.21	-58.4533
			4103.72	0.174083			0.460032	4103.72	-58.3626
			4103.23	0.166019			0.460032	4103.23	-58.2718
			4102.74	0.161777			0.460032	4102.74	-58.181
			4102.25	0.164001			0.460032	4102.25	-58.0903
			4101.76	0.174112			0.460032	4101.76	-57.9994
			4101.28	0.190462			0.460032	4101.28	-57.9087
			4100.79	0.210222			0.460032	4100.79	-57.8179
			4100.3	0.229599			0.460032	4100.3	-57.7272
			4099.81	0.245323			0.460032	4099.81	-57.6364
			4099.32	0.256103			0.460032	4099.32	-57.5457
			4098.83	0.262221			0.460032	4098.83	-57.4549
			4098.35	0.264487			0.460032	4098.35	-57.3641
			4097.86	0.263642			0.460032	4097.86	-57.2734
			4097.37	0.259912			0.460032	4097.37	-57.1825
			4096.88	0.253098			0.460032	4096.88	-57.0919
			4096.39	0.243641			0.460032	4096.39	-57.001
			4095.9	0.23191			0.460032	4095.9	-56.9104
			4095.41	0.218872			0.460032	4095.41	-56.8195
			4094.93	0.204967			0.460032	4094.93	-56.7287
			4094.44	0.190095			0.460032	4094.44	-56.638
			4093.95	0.174343			0.460032	4093.95	-56.5472
			4093.46	0.157467			0.460032	4093.46	-56.4565
			4092.97	0.14072			0.460032	4092.97	-56.3657
			4092.48	0.125891			0.460032	4092.48	-56.275
			4092	0.115808			0.460032	4092	-56.1842
			4091.51	0.11151			0.460032	4091.51	-56.0934
			4091.02	0.113677			0.460032	4091.02	-56.0027
			4090.53	0.121102			0.460032	4090.53	-55.9118
			4090.04	0.131683			0.460032	4090.04	-55.8211
			4089.55	0.144295			0.460032	4089.55	-55.7303
			4089.07	0.15722			0.460032	4089.07	-55.6396
			4088.58	0.16915			0.460032	4088.58	-55.5488
			4088.09	0.178579			0.460032	4088.09	-55.458
			4087.6	0.183589			0.460032	4087.6	-55.3673
			4087.11	0.182913			0.460032	4087.11	-55.2765
			4086.62	0.176825			0.460032	4086.62	-55.1858
			4086.13	0.167665			0.460032	4086.13	-55.095
			4085.65	0.158905			0.460032	4085.65	-55.0042
			4085.16	0.153654			0.460032	4085.16	-54.9135
			4084.67	0.153178			0.460032	4084.67	-54.8227
			4084.18	0.157094			0.460032	4084.18	-54.7319
			4083.69	0.163382			0.460032	4083.69	-54.6411
			4083.2	0.170409			0.460032	4083.2	-54.5504
			4082.72	0.176385			0.460032	4082.72	-54.4596
			4082.23	0.181508			0.460032	4082.23	-54.3689
			4081.74	0.185295			0.460032	4081.74	-54.2781
			4081.25	0.187264			0.460032	4081.25	-54.1873
			4080.76	0.187357			0.460032	4080.76	-54.0966
			4080.27	0.184478			0.460032	4080.27	-54.0059
			4079.78	0.179285			0.460032	4079.78	-53.9151
			4079.3	0.172101			0.460032	4079.3	-53.8243
			4078.81	0.163767			0.460032	4078.81	-53.7335
			4078.32	0.155005			0.460032	4078.32	-53.6428
			4077.83	0.146145			0.460032	4077.83	-53.552
			4077.34	0.137611			0.460032	4077.34	-53.4613
			4076.85	0.129789			0.460032	4076.85	-53.3704
			4076.37	0.123785			0.460032	4076.37	-53.2797
			4075.88	0.12004			0.460032	4075.88	-53.1889
			4075.39	0.118115			0.460032	4075.39	-53.0982
			4074.9	0.116218			0.460032	4074.9	-53.0074
			4074.41	0.112147			0.460032	4074.41	-52.9166
			4073.92	0.102817			0.460032	4073.92	-52.8259
			4073.44	0.0876617			0.460032	4073.44	-52.7351
			4072.95	0.0683275			0.460032	4072.95	-52.6444
			4072.46	0.0492499			0.460032	4072.46	-52.5536
			4071.97	0.0358842			0.460032	4071.97	-52.4629
			4071.48	0.0323107			0.460032	4071.48	-52.3721
			4070.99	0.0407586			0.460032	4070.99	-52.2814
			4070.51	0.0594962			0.460032	4070.51	-52.1906
			4070.02	0.0845708			0.460032	4070.02	-52.0998
			4069.53	0.110584			0.460032	4069.53	-52.0091
			4069.04	0.132647			0.460032	4069.04	-51.9182
			4068.55	0.148172			0.460032	4068.55	-51.8276
			4068.06	0.156308			0.460032	4068.06	-51.7367
			4067.57	0.157694			0.460032	4067.57	-51.646
			4067.09	0.154262			0.460032	4067.09	-51.5552
			4066.6	0.147718			0.460032	4066.6	-51.4645
			4066.11	0.139284			0.460032	4066.11	-51.3737
			4065.62	0.129755			0.460032	4065.62	-51.2829
			4065.13	0.119801			0.460032	4065.13	-51.1922
			4064.64	0.111025			0.460032	4064.64	-51.1014
			4064.16	0.104439			0.460032	4064.16	-51.0107
			4063.67	0.10105			0.460032	4063.67	-50.9199
			4063.18	0.101214			0.460032	4063.18	-50.8292
			4062.69	0.10365			0.460032	4062.69	-50.7384
			4062.2	0.106244			0.460032	4062.2	-50.6476
			4061.71	0.106535			0.460032	4061.71	-50.5569
			4061.22	0.102919			0.460032	4061.22	-50.4661
			4060.74	0.0944277			0.460032	4060.74	-50.3754
			4060.25	0.0818445			0.460032	4060.25	-50.2846
			4059.76	0.0661624			0.460032	4059.76	-50.1938
			4059.27	0.0490318			0.460032	4059.27	-50.1031
			4058.78	0.0326249			0.460032	4058.78	-50.0123
			4058.29	0.0189191			0.460032	4058.29	-49.9216
			4057.81	0.00931923			0.460032	4057.81	-49.8308
			4057.32	0.00459371			0.460032	4057.32	-49.7401
			4056.83	0.00472925			0.460032	4056.83	-49.6493
			4056.34	0.00747863			0.460032	4056.34	-49.5586
			4055.85	0.0107406			0.460032	4055.85	-49.4678
			4055.36	0.0123389			0.460032	4055.36	-49.377
			4054.88	0.0114086			0.460032	4054.88	-49.2863
			4054.39	0.0081752			0.460032	4054.39	-49.1955
			4053.9	0.0038059			0.460032	4053.9	-49.1047
			4053.41	4.08333e-06			0.460032	4053.41	-49.014
			4052.92	-0.00226201			0.460032	4052.92	-48.9232
			4052.43	-0.00226953			0.460032	4052.43	-48.8325
			4051.95	-0.000215527			0.460032	4051.95	-48.7417
			4051.46	0.00368494			0.460032	4051.46	-48.651
			4050.97	0.00842479			0.460032	4050.97	-48.5601
			4050.48	0.0135616			0.460032	4050.48	-48.4694
			4049.99	0.0180021			0.460032	4049.99	-48.3787
			4049.5	0.0213351			0.460032	4049.5	-48.2879
			4049.01	0.0230613			0.460032	4049.01	-48.1972
			4048.53	0.0232679			0.460032	4048.53	-48.1063
			4048.04	0.0226493			0.460032	4048.04	-48.0156
			4047.55	0.0219322			0.460032	4047.55	-47.9248
			4047.06	0.0222657			0.460032	4047.06	-47.8341
			4046.57	0.0234102			0.460032	4046.57	-47.7433
			4046.08	0.0248664			0.460032	4046.08	-47.6525
			4045.6	0.0252435			0.460032	4045.6	-47.5618
			4045.11	0.0236302			0.460032	4045.11	-47.471
			4044.62	0.0199847			0.460032	4044.62	-47.3803
			4044.13	0.0154022			0.460032	4044.13	-47.2895
			4043.64	0.0107193			0.460032	4043.64	-47.1987
			4043.15	0.0060516			0.460032	4043.15	-47.108
			4042.67	0.000771848			0.460032	4042.67	-47.0172
			4042.18	-0.00648226			0.460032	4042.18	-46.9265
			4041.69	-0.0161816			0.460032	4041.69	-46.8357
			4041.2	-0.0284389			0.460032	4041.2	-46.7451
			4040.71	-0.04196			0.460032	4040.71	-46.6542
			4040.22	-0.0550841			0.460032	4040.22	-46.5635
			4039.74	-0.0663172			0.460032	4039.74	-46.4727
			4039.25	-0.0748371			0.460032	4039.25	-46.3819
			4038.76	-0.0804711			0.460032	4038.76	-46.2912
			4038.27	-0.0836761			0.460032	4038.27	-46.2004
			4037.78	-0.0852042			0.460032	4037.78	-46.1098
			4037.29	-0.0860918			0.460032	4037.29	-46.0189
			4036.8	-0.0868241			0.460032	4036.8	-45.9282
			4036.32	-0.0870864			0.460032	4036.32	-45.8374
			4035.83	-0.0866392			0.460032	4035.83	-45.7466
			4035.34	-0.0849272			0.460032	4035.34	-45.656
			4034.85	-0.0821627			0.460032	4034.85	-45.5651
			4034.36	-0.0788733			0.460032	4034.36	-45.4744
			4033.87	-0.0758671			0.460032	4033.87	-45.3836
			4033.39	-0.0735867			0.460032	4033.39	-45.2929
			4032.9	-0.0712769			0.460032	4032.9	-45.2021
			4032.41	-0.0680728			0.460032	4032.41	-45.1113
			4031.92	-0.0633765			0.460032	4031.92	-45.0207
			4031.43	-0.0577982			0.460032	4031.43	-44.9298
			4030.94	-0.0532014			0.460032	4030.94	-44.8391
			4030.46	-0.0514174			0.460032	4030.46	-44.7483
			4029.97	-0.0538266			0.460032	4029.97	-44.6576
			4029.48	-0.0595753			0.460032	4029.48	-44.5669
			4028.99	-0.0664599			0.460032	4028.99	-44.476
			4028.5	-0.0716118			0.460032	4028.5	-44.3853
			4028.01	-0.073551			0.460032	4028.01	-44.2945
			4027.53	-0.0717822			0.460032	4027.53	-44.2038
			4027.04	-0.0674838			0.460032	4027.04	-44.1131
			4026.55	-0.0610813			0.460032	4026.55	-44.0223
			4026.06	-0.0532018			0.460032	4026.06	-43.9315
			4025.57	-0.0440149			0.460032	4025.57	-43.8408
			4025.08	-0.0338891			0.460032	4025.08	-43.75
			4024.59	-0.0247022			0.460032	4024.59	-43.6593
			4024.11	-0.0185697			0.460032	4024.11	-43.5685
			4023.62	-0.017554			0.460032	4023.62	-43.4777
			4023.13	-0.0223506			0.460032	4023.13	-43.387
			4022.64	-0.0314095			0.460032	4022.64	-43.2963
			4022.15	-0.0427857			0.460032	4022.15	-43.2055
			4021.66	-0.0534646			0.460032	4021.66	-43.1147
			4021.18	-0.0620129			0.460032	4021.18	-43.0239
			4020.69	-0.0672784			0.460032	4020.69	-42.9333
			4020.2	-0.0696298			0.460032	4020.2	-42.8425
			4019.71	-0.0695378			0.460032	4019.71	-42.7517
			4019.22	-0.0682948			0.460032	4019.22	-42.6609
			4018.73	-0.0669655			0.460032	4018.73	-42.5701
			4018.25	-0.0666746			0.460032	4018.25	-42.4795
			4017.76	-0.0676058			0.460032	4017.76	-42.3887
			4017.27	-0.0699856			0.460032	4017.27	-42.2979
			4016.78	-0.0733753			0.460032	4016.78	-42.2072
			4016.29	-0.0769346			0.460032	4016.29	-42.1164
			4015.8	-0.0804664			0.460032	4015.8	-42.0257
			4015.32	-0.0837424			0.460032	4015.32	-41.9349
			4014.83	-0.0873017			0.460032	4014.83	-41.8441
			4014.34	-0.0912883			0.460032	4014.34	-41.7534
			4013.85	-0.095758			0.460032	4013.85	-41.6627
			4013.36	-0.100824			0.460032	4013.36	-41.5719
			4012.87	-0.106317			0.460032	4012.87	-41.4812
			4012.39	-0.11225			0.460032	4012.39	-41.3904
			4011.9	-0.118097			0.460032	4011.9	-41.2996
			4011.41	-0.124045			0.460032	4011.41	-41.2089
			4010.92	-0.12985			0.460032	4010.92	-41.1182
			4010.43	-0.135641			0.460032	4010.43	-41.0274
			4009.94	-0.140892			0.460032	4009.94	-40.9366
			4009.45	-0.145333			0.460032	4009.45	-40.8459
			4008.97	-0.148481			0.460032	4008.97	-40.7551
			4008.48	-0.149824			0.460032	4008.48	-40.6644
			4007.99	-0.148921			0.460032	4007.99	-40.5736
			4007.5	-0.145262			0.460032	4007.5	-40.4828
			4007.01	-0.138448			0.460032	4007.01	-40.3921
			4006.52	-0.12784			0.460032	4006.52	-40.3013
			4006.04	-0.113295			0.460032	4006.04	-40.2106
			4005.55	-0.0956954			0.460032	4005.55	-40.1198
			4005.06	-0.0774552			0.460032	4005.06	-40.0291
			4004.57	-0.0619019			0.460032	4004.57	-39.9383
			4004.08	-0.0521181			0.460032	4004.08	-39.8475
			4003.59	-0.0494673			0.460032	4003.59	-39.7568
			4003.11	-0.0534538			0.460032	4003.11	-39.666
			4002.62	-0.0616894			0.460032	4002.62	-39.5754
			4002.13	-0.0711178			0.460032	4002.13	-39.4845
			4001.64	-0.0799076			0.460032	4001.64	-39.3937
			4001.15	-0.0869495			0.460032	4001.15	-39.3031
			4000.66	-0.0929246			0.460032	4000.66	-39.2122
			4000.18	-0.0988012			0.460032	4000.18	-39.1216
			3999.69	-0.105218			0.460032	3999.69	-39.0308
			3999.2	-0.112273			0.460032	3999.2	-38.94
			3998.71	-0.119556			0.460032	3998.71	-38.8493
			3998.22	-0.125945			0.460032	3998.22	-38.7585
			3997.73	-0.130542			0.460032	3997.73	-38.6678
			3997.25	-0.13305			0.460032	3997.25	-38.577
			3996.76	-0.134024			0.460032	3996.76	-38.4862
			3996.27	-0.134088			0.460032	3996.27	-38.3955
			3995.78	-0.134265			0.460032	3995.78	-38.3047
			3995.29	-0.134898			0.460032	3995.29	-38.214
			3994.8	-0.135929			0.460032	3994.8	-38.1232
			3994.32	-0.137129			0.460032	3994.32	-38.0324
			3993.83	-0.138345			0.460032	3993.83	-37.9417
			3993.34	-0.139915			0.460032	3993.34	-37.8511
			3992.85	-0.142977			0.460032	3992.85	-37.7602
			3992.36	-0.147305			0.460032	3992.36	-37.6695
			3991.87	-0.152599			0.460032	3991.87	-37.5788
			3991.39	-0.157835			0.460032	3991.39	-37.488
			3990.9	-0.161523			0.460032	3990.9	-37.3973
			3990.41	-0.163676			0.460032	3990.41	-37.3065
			3989.92	-0.163812			0.460032	3989.92	-37.2157
			3989.43	-0.162639			0.460032	3989.43	-37.125
			3988.94	-0.160515			0.460032	3988.94	-37.0342
			3988.45	-0.157765			0.460032	3988.45	-36.9435
			3987.97	-0.153495			0.460032	3987.97	-36.8527
			3987.48	-0.146752			0.460032	3987.48	-36.7619
			3986.99	-0.137423			0.460032	3986.99	-36.6712
			3986.5	-0.12562			0.460032	3986.5	-36.5804
			3986.01	-0.112497			0.460032	3986.01	-36.4897
			3985.53	-0.0995868			0.460032	3985.53	-36.399
			3985.04	-0.0891493			0.460032	3985.04	-36.3082
			3984.55	-0.0826189			0.460032	3984.55	-36.2174
			3984.06	-0.0805658			0.460032	3984.06	-36.1267
			3983.57	-0.0818949			0.460032	3983.57	-36.036
			3983.08	-0.0854542			0.460032	3983.08	-35.9452
			3982.59	-0.0894692			0.460032	3982.59	-35.8544
			3982.11	-0.0920205			0.460032	3982.11	-35.7637
			3981.62	-0.0924401			0.460032	3981.62	-35.6729
			3981.13	-0.0900166			0.460032	3981.13	-35.5822
			3980.64	-0.0852919			0.460032	3980.64	-35.4914
			3980.15	-0.0785919			0.460032	3980.15	-35.4007
			3979.66	-0.0705267			0.460032	3979.66	-35.3099
			3979.18	-0.0617662			0.460032	3979.18	-35.2191
			3978.69	-0.0534035			0.460032	3978.69	-35.1285
			3978.2	-0.0464051			0.460032	3978.2	-35.0377
			3977.71	-0.0417363			0.460032	3977.71	-34.9469
			3977.22	-0.0403085			0.460032	3977.22	-34.8562
			3976.73	-0.0432434			0.460032	3976.73	-34.7654
			3976.25	-0.0502844			0.460032	3976.25	-34.6747
			3975.76	-0.0600405			0.460032	3975.76	-34.5839
			3975.27	-0.0705215			0.460032	3975.27	-34.4932
			3974.78	-0.0790129			0.460032	3974.78	-34.4024
			3974.29	-0.083169			0.460032	3974.29	-34.3116
			3973.8	-0.0815423			0.460032	3973.8	-34.2209
			3973.32	-0.0741175			0.460032	3973.32	-34.1301
			3972.83	-0.0622448			0.460032	3972.83	-34.0395
			3972.34	-0.0479268			0.460032	3972.34	-33.9486
			3971.85	-0.0329561			0.460032	3971.85	-33.858
			3971.36	-0.0181559			0.460032	3971.36	-33.7672
			3970.87	-0.00369581			0.460032	3970.87	-33.6763
			3970.39	0.0108486			0.460032	3970.39	-33.5857
			3969.9	0.0259614			0.460032	3969.9	-33.4949
			3969.41	0.0413158			0.460032	3969.41	-33.4042
			3968.92	0.0555201			0.460032	3968.92	-33.3134
			3968.43	0.0667107			0.460032	3968.43	-33.2227
			3967.94	0.0731976			0.460032	3967.94	-33.1319
			3967.45	0.0742275			0.460032	3967.45	-33.0411
			3966.97	0.069915			0.460032	3966.97	-32.9504
			3966.48	0.0620062			0.460032	3966.48	-32.8596
			3965.99	0.0526053			0.460032	3965.99	-32.7689
			3965.5	0.0434887			0.460032	3965.5	-32.6782
			3965.01	0.0358366			0.460032	3965.01	-32.5874
			3964.53	0.0302727			0.460032	3964.53	-32.4966
			3964.04	0.0271104			0.460032	3964.04	-32.4059
			3963.55	0.0266339			0.460032	3963.55	-32.3152
			3963.06	0.0289863			0.460032	3963.06	-32.2244
			3962.57	0.0331141			0.460032	3962.57	-32.1336
			3962.08	0.0375404			0.460032	3962.08	-32.0428
			3961.59	0.0403751			0.460032	3961.59	-31.9522
			3961.11	0.0398853			0.460032	3961.11	-31.8614
			3960.62	0.0363535			0.460032	3960.62	-31.7706
			3960.13	0.0309459			0.460032	3960.13	-31.6799
			3959.64	0.0258509			0.460032	3959.64	-31.5892
			3959.15	0.02205			0.460032	3959.15	-31.4984
			3958.66	0.019314			0.460032	3958.66	-31.4077
			3958.18	0.0169332			0.460032	3958.18	-31.3169
			3957.69	0.0139841			0.460032	3957.69	-31.2261
			3957.2	0.0102827			0.460032	3957.2	-31.1354
			3956.71	0.00636718			0.460032	3956.71	-31.0446
			3956.22	0.00317643			0.460032	3956.22	-30.9539
			3955.74	0.000554109			0.460032	3955.74	-30.8632
			3955.25	-0.00193936			0.460032	3955.25	-30.7723
			3954.76	-0.00470379			0.460032	3954.76	-30.6817
			3954.27	-0.00782348			0.460032	3954.27	-30.5909
			3953.78	-0.0103037			0.460032	3953.78	-30.5002
			3953.29	-0.0110634			0.460032	3953.29	-30.4094
			3952.8	-0.0108578			0.460032	3952.8	-30.3186
			3952.32	-0.0110785			0.460032	3952.32	-30.2279
			3951.83	-0.0135161			0.460032	3951.83	-30.1371
			3951.34	-0.0200596			0.460032	3951.34	-30.0464
			3950.85	-0.0302847			0.460032	3950.85	-29.9556
			3950.36	-0.0425562			0.460032	3950.36	-29.8649
			3949.87	-0.0542593			0.460032	3949.87	-29.7742
			3949.39	-0.0634745			0.460032	3949.39	-29.6833
			3948.9	-0.0698343			0.460032	3948.9	-29.5927
			3948.41	-0.0733092			0.460032	3948.41	-29.5019
			3947.92	-0.0744536			0.460032	3947.92	-29.4112
			3947.43	-0.0737639			0.460032	3947.43	-29.3204
			3946.94	-0.0714692			0.460032	3946.94	-29.2296
			3946.46	-0.068123			0.460032	3946.46	-29.1389
			3945.97	-0.064592			0.460032	3945.97	-29.0481
			3945.48	-0.06207			0.460032	3945.48	-28.9574
			3944.99	-0.0605276			0.460032	3944.99	-28.8666
			3944.5	-0.0598103			0.460032	3944.5	-28.7759
			3944.01	-0.059491			0.460032	3944.01	-28.6851
			3943.53	-0.0584043			0.460032	3943.53	-28.5944
			3943.04	-0.0565777			0.460032	3943.04	-28.5037
			3942.55	-0.054482			0.460032	3942.55	-28.4129
			3942.06	-0.0524574			0.460032	3942.06	-28.3221
			3941.57	-0.0507454			0.460032	3941.57	-28.2314
			3941.08	-0.0494019			0.460032	3941.08	-28.1407
			3940.6	-0.0482015			0.460032	3940.6	-28.0499
			3940.11	-0.0469443			0.460032	3940.11	-27.9591
			3939.62	-0.0459286			0.460032	3939.62	-27.8684
			3939.13	-0.0456235			0.460032	3939.13	-27.7777
			3938.64	-0.0463406			0.460032	3938.64	-27.6869
			3938.15	-0.0474424			0.460032	3938.15	-27.5962
			3937.67	-0.0475067			0.460032	3937.67	-27.5054
			3937.18	-0.0447147			0.460032	3937.18	-27.4146
			3936.69	-0.0373032			0.460032	3936.69	-27.3239
			3936.2	-0.0250183			0.460032	3936.2	-27.2331
			3935.71	-0.00966392			0.460032	3935.71	-27.1424
			3935.22	0.00520732			0.460032	3935.22	-27.0517
			3934.74	0.0157016			0.460032	3934.74	-26.961
			3934.25	0.0183951			0.460032	3934.25	-26.8702
			3933.76	0.0123764			0.460032	3933.76	-26.7794
			3933.27	-0.00118827			0.460032	3933.27	-26.6887
			3932.78	-0.0193573			0.460032	3932.78	-26.5979
			3932.29	-0.039458			0.460032	3932.29	-26.5072
			3931.8	-0.0583659			0.460032	3931.8	-26.4164
			3931.32	-0.075327			0.460032	3931.32	-26.3256
			3930.83	-0.0906254			0.460032	3930.83	-26.235
			3930.34	-0.104858			0.460032	3930.34	-26.1442
			3929.85	-0.118649			0.460032	3929.85	-26.0534
			3929.36	-0.131716			0.460032	3929.36	-25.9627
			3928.88	-0.142922			0.460032	3928.88	-25.8719
			3928.39	-0.150646			0.460032	3928.39	-25.7812
			3927.9	-0.15331			0.460032	3927.9	-25.6904
			3927.41	-0.151001			0.460032	3927.41	-25.5997
			3926.92	-0.144244			0.460032	3926.92	-25.5089
			3926.43	-0.134304			0.460032	3926.43	-25.4181
			3925.95	-0.122289			0.460032	3925.95	-25.3275
			3925.46	-0.109052			0.460032	3925.46	-25.2366
			3924.97	-0.0956298			0.460032	3924.97	-25.146
			3924.48	-0.0835723			0.460032	3924.48	-25.0552
			3923.99	-0.0749396			0.460032	3923.99	-24.9644
			3923.5	-0.0714228			0.460032	3923.5	-24.8737
			3923.01	-0.07295			0.460032	3923.01	-24.7829
			3922.53	-0.0785566			0.460032	3922.53	-24.6922
			3922.04	-0.0847884			0.460032	3922.04	-24.6014
			3921.55	-0.0886045			0.460032	3921.55	-24.5107
			3921.06	-0.0880862			0.460032	3921.06	-24.42
			3920.57	-0.082991			0.460032	3920.57	-24.3292
			3920.09	-0.0748273			0.460032	3920.09	-24.2385
			3919.6	-0.0659104			0.460032	3919.6	-24.1477
			3919.11	-0.0588836			0.460032	3919.11	-24.0569
			3918.62	-0.0555648			0.460032	3918.62	-23.9662
			3918.13	-0.0570645			0.460032	3918.13	-23.8754
			3917.64	-0.0637511			0.460032	3917.64	-23.7847
			3917.16	-0.0751273			0.460032	3917.16	-23.694
			3916.67	-0.0898857			0.460032	3916.67	-23.6032
			3916.18	-0.106945			0.460032	3916.18	-23.5124
			3915.69	-0.124631			0.460032	3915.69	-23.4218
			3915.2	-0.141038			0.460032	3915.2	-23.331
			3914.71	-0.153807			0.460032	3914.71	-23.2402
			3914.22	-0.161417			0.460032	3914.22	-23.1494
			3913.74	-0.162731			0.460032	3913.74	-23.0587
			3913.25	-0.157452			0.460032	3913.25	-22.968
			3912.76	-0.146631			0.460032	3912.76	-22.8772
			3912.27	-0.131788			0.460032	3912.27	-22.7865
			3911.78	-0.114771			0.460032	3911.78	-22.6957
			3911.29	-0.0969573			0.460032	3911.29	-22.605
			3910.81	-0.0800823			0.460032	3910.81	-22.5142
			3910.32	-0.0660495			0.460032	3910.32	-22.4235
			3909.83	-0.056081			0.460032	3909.83	-22.3327
			3909.34	-0.0516264			0.460032	3909.34	-22.2419
			3908.85	-0.0530682			0.460032	3908.85	-22.1512
			3908.36	-0.0591864			0.460032	3908.36	-22.0604
			3907.88	-0.0680757			0.460032	3907.88	-21.9698
			3907.39	-0.0772634			0.460032	3907.39	-21.879
			3906.9	-0.0841632			0.460032	3906.9	-21.7883
			3906.41	-0.0869551			0.460032	3906.41	-21.6975
			3905.92	-0.0850584			0.460032	3905.92	-21.6067
			3905.43	-0.0789126			0.460032	3905.43	-21.516
			3904.95	-0.0689299			0.460032	3904.95	-21.4252
			3904.46	-0.0568014			0.460032	3904.46	-21.3345
			3903.97	-0.0440324			0.460032	3903.97	-21.2437
			3903.48	-0.031577			0.460032	3903.48	-21.153
			3902.99	-0.0205			0.460032	3902.99	-21.0623
			3902.5	-0.0122368			0.460032	3902.5	-20.9715
			3902.02	-0.00833637			0.460032	3902.02	-20.8808
			3901.53	-0.00965033			0.460032	3901.53	-20.79
			3901.04	-0.016948			0.460032	3901.04	-20.6992
			3900.55	-0.0297453			0.460032	3900.55	-20.6085
			3900.06	-0.0452853			0.460032	3900.06	-20.5178
			3899.57	-0.0603563			0.460032	3899.57	-20.4271
			3899.09	-0.0716179			0.460032	3899.09	-20.3362
			3898.6	-0.0769403			0.460032	3898.6	-20.2455
			3898.11	-0.0759104			0.460032	3898.11	-20.1548
			3897.62	-0.069992			0.460032	3897.62	-20.064
			3897.13	-0.0608193			0.460032	3897.13	-19.9733
			3896.64	-0.0499119			0.460032	3896.64	-19.8825
			3896.16	-0.0376271			0.460032	3896.16	-19.7918
			3895.67	-0.024518			0.460032	3895.67	-19.701
			3895.18	-0.0106415			0.460032	3895.18	-19.6103
			3894.69	0.00252445			0.460032	3894.69	-19.5196
			3894.2	0.0126218			0.460032	3894.2	-19.4288
			3893.71	0.017787			0.460032	3893.71	-19.338
			3893.23	0.0174242			0.460032	3893.23	-19.2473
			3892.74	0.0124287			0.460032	3892.74	-19.1565
			3892.25	0.0044631			0.460032	3892.25	-19.0658
			3891.76	-0.00443946			0.460032	3891.76	-18.975
			3891.27	-0.0135846			0.460032	3891.27	-18.8842
			3890.78	-0.0234402			0.460032	3890.78	-18.7936
			3890.3	-0.0338785			0.460032	3890.3	-18.7029
			3889.81	-0.0446578			0.460032	3889.81	-18.6121
			3889.32	-0.0531483			0.460032	3889.32	-18.5213
			3888.83	-0.0568222			0.460032	3888.83	-18.4305
			3888.34	-0.0541439			0.460032	3888.34	-18.3398
			3887.85	-0.0461649			0.460032	3887.85	-18.2491
			3887.37	-0.0358411			0.460032	3887.37	-18.1584
			3886.88	-0.0264685			0.460032	3886.88	-18.0675
			3886.39	-0.0199533			0.460032	3886.39	-17.9768
			3885.9	-0.0163512			0.460032	3885.9	-17.8861
			3885.41	-0.0136445			0.460032	3885.41	-17.7953
			3884.92	-0.0102698			0.460032	3884.92	-17.7046
			3884.44	-0.00567304			0.460032	3884.44	-17.6138
			3883.95	-0.000577907			0.460032	3883.95	-17.523
			3883.46	0.00363519			0.460032	3883.46	-17.4323
			3882.97	0.00718039			0.460032	3882.97	-17.3416
			3882.48	0.0104414			0.460032	3882.48	-17.2509
			3881.99	0.0149103			0.460032	3881.99	-17.1601
			3881.51	0.0210001			0.460032	3881.51	-17.0694
			3881.02	0.0278991			0.460032	3881.02	-16.9786
			3880.53	0.0345707			0.460032	3880.53	-16.8878
			3880.04	0.0390112			0.460032	3880.04	-16.7971
			3879.55	0.0412916			0.460032	3879.55	-16.7064
			3879.06	0.0418535			0.460032	3879.06	-16.6156
			3878.57	0.0418459			0.460032	3878.57	-16.5248
			3878.09	0.04262			0.460032	3878.09	-16.4341
			3877.6	0.044801			0.460032	3877.6	-16.3434
			3877.11	0.0486588			0.460032	3877.11	-16.2526
			3876.62	0.0532992			0.460032	3876.62	-16.1619
			3876.13	0.0579244			0.460032	3876.13	-16.0711
			3875.65	0.0613275			0.460032	3875.65	-15.9803
			3875.16	0.0626416			0.460032	3875.16	-15.8896
			3874.67	0.0615398			0.460032	3874.67	-15.7989
			3874.18	0.0584779			0.460032	3874.18	-15.7081
			3873.69	0.0535534			0.460032	3873.69	-15.6174
			3873.2	0.0474779			0.460032	3873.2	-15.5266
			3872.72	0.0395833			0.460032	3872.72	-15.4359
			3872.23	0.0295145			0.460032	3872.23	-15.3451
			3871.74	0.0170877			0.460032	3871.74	-15.2544
			3871.25	0.00272717			0.460032	3871.25	-15.1636
			3870.76	-0.0118465			0.460032	3870.76	-15.0729
			3870.27	-0.024999			0.460032	3870.27	-14.9822
			3869.79	-0.0345136			0.460032	3869.79	-14.8914
			3869.3	-0.0391814			0.460032	3869.3	-14.8007
			3868.81	-0.0389899			0.460032	3868.81	-14.7099
			3868.32	-0.0347342			0.460032	3868.32	-14.6191
			3867.83	-0.0274658			0.460032	3867.83	-14.5284
			3867.34	-0.0179804			0.460032	3867.34	-14.4376
			3866.86	-0.00751455			0.460032	3866.86	-14.347
			3866.37	0.0029665			0.460032	3866.37	-14.2561
			3865.88	0.011855			0.460032	3865.88	-14.1654
			3865.39	0.0171339			0.460032	3865.39	-14.0746
			3864.9	0.0169558			0.460032	3864.9	-13.984
			3864.41	0.0102976			0.460032	3864.41	-13.8932
			3863.93	-0.00255555			0.460032	3863.93	-13.8024
			3863.44	-0.0191756			0.460032	3863.44	-13.7116
			3862.95	-0.0360372			0.460032	3862.95	-13.6209
			3862.46	-0.0497297			0.460032	3862.46	-13.5302
			3861.97	-0.0571411			0.460032	3861.97	-13.4395
			3861.48	-0.0564656			0.460032	3861.48	-13.3486
			3860.99	-0.0478613			0.460032	3860.99	-13.2579
			3860.51	-0.0329048			0.460032	3860.51	-13.1672
			3860.02	-0.0150066			0.460032	3860.02	-13.0764
			3859.53	0.00245099			0.460032	3859.53	-12.9857
			3859.04	0.0163426			0.460032	3859.04	-12.8949
			3858.55	0.0249469			0.460032	3858.55	-12.8041
			3858.06	0.028691			0.460032	3858.06	-12.7134
			3857.58	0.0298204			0.460032	3857.58	-12.6227
			3857.09	0.031305			0.460032	3857.09	-12.532
			3856.6	0.0356043			0.460032	3856.6	-12.4412
			3856.11	0.0424322			0.460032	3856.11	-12.3505
			3855.62	0.050127			0.460032	3855.62	-12.2597
			3855.13	0.0559885			0.460032	3855.13	-12.1689
			3854.65	0.0582974			0.460032	3854.65	-12.0782
			3854.16	0.0571682			0.460032	3854.16	-11.9874
			3853.67	0.0538637			0.460032	3853.67	-11.8967
			3853.18	0.0510425			0.460032	3853.18	-11.806
			3852.69	0.0496707			0.460032	3852.69	-11.7152
			3852.2	0.0495211			0.460032	3852.2	-11.6245
			3851.72	0.049685			0.460032	3851.72	-11.5337
			3851.23	0.0491659			0.460032	3851.23	-11.443
			3850.74	0.0481636			0.460032	3850.74	-11.3522
			3850.25	0.0472324			0.460032	3850.25	-11.2614
			3849.76	0.0469407			0.460032	3849.76	-11.1708
			3849.27	0.047872			0.460032	3849.27	-11.0799
			3848.79	0.0495414			0.460032	3848.79	-10.9893
			3848.3	0.0515376			0.460032	3848.3	-10.8985
			3847.81	0.0530506			0.460032	3847.81	-10.8077
			3847.32	0.0533557			0.460032	3847.32	-10.717
			3846.83	0.0530223			0.460032	3846.83	-10.6262
			3846.34	0.052219			0.460032	3846.34	-10.5355
			3845.86	0.0523252			0.460032	3845.86	-10.4447
			3845.37	0.0537671			0.460032	3845.37	-10.354
			3844.88	0.0575539			0.460032	3844.88	-10.2633
			3844.39	0.0636864			0.460032	3844.39	-10.1725
			3843.9	0.0708829			0.460032	3843.9	-10.0818
			3843.41	0.0781949			0.460032	3843.41	-9.99101
			3842.93	0.0842279			0.460032	3842.93	-9.90022
			3842.44	0.0885822			0.460032	3842.44	-9.8095
			3841.95	0.0904088			0.460032	3841.95	-9.71874
			3841.46	0.0902156			0.460032	3841.46	-9.62806
			3840.97	0.0885606			0.460032	3840.97	-9.53722
			3840.48	0.0861097			0.460032	3840.48	-9.44643
			3840	0.0832875			0.460032	3840	-9.35575
			3839.51	0.0806804			0.460032	3839.51	-9.26506
			3839.02	0.077986			0.460032	3839.02	-9.17427
			3838.53	0.0748815			0.460032	3838.53	-9.08351
			3838.04	0.0708959			0.460032	3838.04	-8.99275
			3837.55	0.0663542			0.460032	3837.55	-8.90199
			3837.07	0.0618427			0.460032	3837.07	-8.81127
			3836.58	0.0586084			0.460032	3836.58	-8.72059
			3836.09	0.0579766			0.460032	3836.09	-8.62981
			3835.6	0.0602864			0.460032	3835.6	-8.53896
			3835.11	0.0658485			0.460032	3835.11	-8.44829
			3834.62	0.0740843			0.460032	3834.62	-8.35754
			3834.14	0.0834407			0.460032	3834.14	-8.2668
			3833.65	0.092586			0.460032	3833.65	-8.17602
			3833.16	0.0993296			0.460032	3833.16	-8.08524
			3832.67	0.102646			0.460032	3832.67	-7.99456
			3832.18	0.101489			0.460032	3832.18	-7.90375
			3831.69	0.096947			0.460032	3831.69	-7.81308
			3831.21	0.0916967			0.460032	3831.21	-7.72232
			3830.72	0.0884358			0.460032	3830.72	-7.63145
			3830.23	0.0897489			0.460032	3830.23	-7.54077
			3829.74	0.0970183			0.460032	3829.74	-7.45005
			3829.25	0.109404			0.460032	3829.25	-7.35929
			3828.76	0.125098			0.460032	3828.76	-7.26853
			3828.28	0.141846			0.460032	3828.28	-7.17777
			3827.79	0.157313			0.460032	3827.79	-7.08709
			3827.3	0.169443			0.460032	3827.3	-6.99626
			3826.81	0.176883			0.460032	3826.81	-6.9055
			3826.32	0.178523			0.460032	3826.32	-6.81482
			3825.83	0.173812			0.460032	3825.83	-6.72406
			3825.35	0.163871			0.460032	3825.35	-6.6333
			3824.86	0.151429			0.460032	3824.86	-6.54254
			3824.37	0.139486			0.460032	3824.37	-6.45182
			3823.88	0.131604			0.460032	3823.88	-6.36103
			3823.39	0.129566			0.460032	3823.39	-6.27027
			3822.9	0.133025			0.460032	3822.9	-6.17958
			3822.42	0.138887			0.460032	3822.42	-6.08884
			3821.93	0.143116			0.460032	3821.93	-5.99803
			3821.44	0.142723			0.460032	3821.44	-5.90735
			3820.95	0.136023			0.460032	3820.95	-5.81657
			3820.46	0.124263			0.460032	3820.46	-5.72579
			3819.97	0.110329			0.460032	3819.97	-5.63505
			3819.49	0.0972915			0.460032	3819.49	-5.5443
			3819	0.0865964			0.460032	3819	-5.45363
			3818.51	0.0785465			0.460032	3818.51	-5.36278
			3818.02	0.0717168			0.460032	3818.02	-5.27212
			3817.53	0.0645196			0.460032	3817.53	-5.18132
			3817.04	0.0559296			0.460032	3817.04	-5.09051
			3816.56	0.0463573			0.460032	3816.56	-4.99984
			3816.07	0.0368436			0.460032	3816.07	-4.90908
			3815.58	0.0285379			0.460032	3815.58	-4.81832
			3815.09	0.0218219			0.460032	3815.09	-4.72753
			3814.6	0.0161452			0.460032	3814.6	-4.63681
			3814.11	0.010424			0.460032	3814.11	-4.54609
			3813.63	0.0040936			0.460032	3813.63	-4.45533
			3813.14	-0.00311787			0.460032	3813.14	-4.36453
			3812.65	-0.0105586			0.460032	3812.65	-4.27385
			3812.16	-0.0171022			0.460032	3812.16	-4.18306
			3811.67	-0.0216866			0.460032	3811.67	-4.09237
			3811.18	-0.0237111			0.460032	3811.18	-4.00158
			3810.69	-0.022865			0.460032	3810.69	-3.91078
			3810.21	-0.0191928			0.460032	3810.21	-3.82012
			3809.72	-0.0121935			0.460032	3809.72	-3.7293
			3809.23	-0.0019398			0.460032	3809.23	-3.63854
			3808.74	0.0108557			0.460032	3808.74	-3.54784
			3808.25	0.0256711			0.460032	3808.25	-3.45708
			3807.76	0.0414508			0.460032	3807.76	-3.36634
			3807.28	0.0568631			0.460032	3807.28	-3.27557
			3806.79	0.0711384			0.460032	3806.79	-3.18479
			3806.3	0.0846302			0.460032	3806.3	-3.09411
			3805.81	0.0976124			0.460032	3805.81	-3.00333
			3805.32	0.109513			0.460032	3805.32	-2.91261
			3804.84	0.119397			0.460032	3804.84	-2.82187
			3804.35	0.125202			0.460032	3804.35	-2.73106
			3803.86	0.12545			0.460032	3803.86	-2.64034
			3803.37	0.119915			0.460032	3803.37	-2.54958
			3802.88	0.110359			0.460032	3802.88	-2.45876
			3802.39	0.100602			0.460032	3802.39	-2.36812
			3801.9	0.0945414			0.460032	3801.9	-2.2773
			3801.42	0.0950587			0.460032	3801.42	-2.18664
			3800.93	0.102484			0.460032	3800.93	-2.09584
			3800.44	0.115722			0.460032	3800.44	-2.00503
			3799.95	0.132184			0.460032	3799.95	-1.91436
			3799.46	0.149856			0.460032	3799.46	-1.82357
			3798.97	0.167185			0.460032	3798.97	-1.73289
			3798.49	0.184203			0.460032	3798.49	-1.64209
			3798	0.201448			0.460032	3798	-1.55133
			3797.51	0.219417			0.460032	3797.51	-1.46061
			3797.02	0.237685			0.460032	3797.02	-1.36982
			3796.53	0.256039			0.460032	3796.53	-1.27906
			3796.04	0.27405			0.460032	3796.04	-1.18834
			3795.56	0.291622			0.460032	3795.56	-1.09758
			3795.07	0.309789			0.460032	3795.07	-1.00688
			3794.58	0.330246			0.460032	3794.58	-0.916118
			3794.09	0.353631			0.460032	3794.09	-0.825305
			3793.6	0.379046			0.460032	3793.6	-0.734602
			3793.11	0.403084			0.460032	3793.11	-0.643844
			3792.63	0.421693			0.460032	3792.63	-0.55303
			3792.14	0.432173			0.460032	3792.14	-0.462365
			3791.65	0.434895			0.460032	3791.65	-0.371552
			3791.16	0.433707			0.460032	3791.16	-0.280886
			3790.67	0.43505			0.460032	3790.67	-0.190091
			3790.18	0.443257			0.460032	3790.18	-0.0992959
			3789.7	0.460032			0.460032	3789.7	-0.00863075
			3789.21	0.483246			0.460032	3789.21	0.0821831
			3788.72	0.510551			0.460032	3788.72	0.172848
			3788.23	0.541197			0.460032	3788.23	0.263662
			3787.74	0.577812			0.460032	3787.74	0.35442
			3787.25	0.624344			0.460032	3787.25	0.445122
			3786.77	0.683596			0.460032	3786.77	0.535936
			3786.28	0.754516			0.460032	3786.28	0.626694
			3785.79	0.832312			0.460032	3785.79	0.717397
			3785.3	0.910266			0.460032	3785.3	0.808155
			3784.81	0.982534			0.460032	3784.81	0.898876
			3784.32	1.04693			0.460032	3784.32	0.989634
			3783.84	1.10579			0.460032	3783.84	1.08043
			3783.35	1.1643			0.460032	3783.35	1.17115
			3782.86	1.22986			0.460032	3782.86	1.26191
			3782.37	1.30852			0.460032	3782.37	1.3527
			3781.88	1.40264			0.460032	3781.88	1.44339
			3781.39	1.50922			0.460032	3781.39	1.53418
			3780.91	1.62158			0.460032	3780.91	1.62494
			3780.42	1.731			0.460032	3780.42	1.71566
			3779.93	1.83244			0.460032	3779.93	1.80646
			3779.44	1.92529			0.460032	3779.44	1.89712
			3778.95	2.01424			0.460032	3778.95	1.98792
			3778.46	2.10447			0.460032	3778.46	2.07867
			3777.98	2.19827			0.460032	3777.98	2.1694
			3777.49	2.29413			0.460032	3777.49	2.26015
			3777	2.38932			0.460032	3777	2.35095
			3776.51	2.48231			0.460032	3776.51	2.44169
			3776.02	2.57526			0.460032	3776.02	2.53243
			3775.53	2.67242			0.460032	3775.53	2.62315
			3775.05	2.77509			0.460032	3775.05	2.71391
			3774.56	2.87972			0.460032	3774.56	2.8047
			3774.07	2.97899			0.460032	3774.07	2.89539
			3773.58	3.06564			0.460032	3773.58	2.98616
			3773.09	3.13715			0.460032	3773.09	3.07698
			3772.6	3.1975			0.460032	3772.6	3.16766
			3772.11	3.25478			0.460032	3772.11	3.25846
			3771.63	3.31582			0.460032	3771.63	3.34921
			3771.14	3.38443			0.460032	3771.14	3.43992
			3770.65	3.45921			0.460032	3770.65	3.53067
			3770.16	3.53741			0.460032	3770.16	3.62139
			3769.67	3.61822			0.460032	3769.67	3.71219
			3769.18	3.70407			0.460032	3769.18	3.80295
			3768.7	3.80093			0.460032	3768.7	3.89367
			3768.21	3.9139			0.460032	3768.21	3.98443
			3767.72	4.04402			0.460032	3767.72	4.07522
			3767.23	4.18669			0.460032	3767.23	4.16591
			3766.74	4.33195			0.460032	3766.74	4.2567
			3766.25	4.46925			0.460032	3766.25	4.3475
			3765.77	4.59268			0.460032	3765.77	4.43818
			3765.28	4.70276			0.460032	3765.28	4.52898
			3764.79	4.80608			0.460032	3764.79	4.61964
			3764.3	4.9092			0.460032	3764.3	4.71045
			3763.81	5.0158			0.460032	3763.81	4.80121
			3763.32	5.1243			0.460032	3763.32	4.89191
			3762.84	5.23094			0.460032	3762.84	4.98273
			3762.35	5.3342			0.460032	3762.35	5.07349
			3761.86	5.43644			0.460032	3761.86	5.16419
			3761.37	5.54282			0.460032	3761.37	5.25495
			3760.88	5.65647			0.460032	3760.88	5.34576
			3760.39	5.7751			0.460032	3760.39	5.43643
			3759.91	5.89223			0.460032	3759.91	5.52722
			3759.42	5.9997			0.460032	3759.42	5.61794
			3758.93	6.09352			0.460032	3758.93	5.70872
			3758.44	6.17519			0.460032	3758.44	5.7995
			3757.95	6.25182			0.460032	3757.95	5.89018
			3757.46	6.33345			0.460032	3757.46	5.98096
			3756.98	6.42889			0.460032	3756.98	6.07173
			3756.49	6.54262			0.460032	3756.49	6.16245
			3756	6.67318			0.460032	3756	6.25325
			3755.51	6.81291			0.460032	3755.51	6.34401
			3755.02	6.95226			0.460032	3755.02	6.43473
			3754.53	7.08286			0.460032	3754.53	6.52549
			3754.05	7.20208			0.460032	3754.05	6.6163
			3753.56	7.3135			0.460032	3753.56	6.70695
			3753.07	7.42245			0.460032	3753.07	6.79776
			3752.58	7.53126			0.460032	3752.58	6.88846
			3752.09	7.6355			0.460032	3752.09	6.97922
			3751.6	7.72725			0.460032	3751.6	7.07003
			3751.12	7.80121			0.460032	3751.12	7.1607
			3750.63	7.85933			0.460032	3750.63	7.25149
			3750.14	7.91244			0.460032	3750.14	7.34225
			3749.65	7.97395			0.460032	3749.65	7.43297
			3749.16	8.05358			0.460032	3749.16	7.52377
			3748.67	8.1522			0.460032	3748.67	7.61453
			3748.18	8.26151			0.460032	3748.18	7.70525
			3747.7	8.37059			0.460032	3747.7	7.79601
			3747.21	8.47052			0.460032	3747.21	7.8868
			3746.72	8.55961			0.460032	3746.72	7.97748
			3746.23	8.64487			0.460032	3746.23	8.06828
			3745.74	8.73806			0.460032	3745.74	8.15907
			3745.25	8.8502			0.460032	3745.25	8.24976
			3744.77	8.98596			0.460032	3744.77	8.34055
			3744.28	9.13959			0.460032	3744.28	8.43131
			3743.79	9.29746			0.460032	3743.79	8.52203
			3743.3	9.44562			0.460032	3743.3	8.61279
			3742.81	9.57872			0.460032	3742.81	8.70351
			3742.32	9.70355			0.460032	3742.32	8.79429
			3741.84	9.83512			0.460032	3741.84	8.88506
			3741.35	9.98654			0.460032	3741.35	8.97577
			3740.86	10.1593			0.460032
			3740.37	10.3429			0.460032
			3739.88	10.5211			0.460032
			3739.39	10.6834			0.460032
			3738.91	10.8308			0.460032
			3738.42	10.9731			0.460032
			3737.93	11.12			0.460032
			3737.44	11.2731			0.460032
			3736.95	11.4242			0.460032
			3736.46	11.562			0.460032
			3735.98	11.6814			0.460032
			3735.49	11.7872			0.460032
			3735	11.8929			0.460032
			3734.51	12.0127			0.460032
			3734.02	12.1525			0.460032
			3733.53	12.3068			0.460032
			3733.05	12.4615			0.460032
			3732.56	12.6021			0.460032
			3732.07	12.7226			0.460032
			3731.58	12.829			0.460032
			3731.09	12.9375			0.460032
			3730.6	13.065			0.460032
			3730.11	13.2191			0.460032
			3729.63	13.3928			0.460032
			3729.14	13.568			0.460032
			3728.65	13.7266			0.460032
			3728.16	13.8608			0.460032
			3727.67	13.9786			0.460032
			3727.18	14.0982			0.460032
			3726.7	14.2371			0.460032
			3726.21	14.4021			0.460032
			3725.72	14.5867			0.460032
			3725.23	14.7767			0.460032
			3724.74	14.9596			0.460032
			3724.25	15.1312			0.460032
			3723.77	15.2955			0.460032
			3723.28	15.4601			0.460032
			3722.79	15.6297			0.460032
			3722.3	15.8032			0.460032
			3721.81	15.9739			0.460032
			3721.32	16.134			0.460032
			3720.84	16.28			0.460032
			3720.35	16.4145			0.460032
			3719.86	16.5461			0.460032
			3719.37	16.684			0.460032
			3718.88	16.832			0.460032
			3718.39	16.9859			0.460032
			3717.91	17.1346			0.460032
			3717.42	17.2683			0.460032
			3716.93	17.3863			0.460032
			3716.44	17.4996			0.460032
			3715.95	17.6267			0.460032
			3715.46	17.7822			0.460032
			3714.98	17.9672			0.460032
			3714.49	18.1687			0.460032
			3714	18.3669			0.460032
			3713.51	18.5463			0.460032
			3713.02	18.7047			0.460032
			3712.53	18.8528			0.460032
			3712.05	19.0054			0.460032
			3711.56	19.1716			0.460032
			3711.07	19.3487			0.460032
			3710.58	19.5239			0.460032
			3710.09	19.6831			0.460032
			3709.6	19.819			0.460032
			3709.12	19.9369			0.460032
			3708.63	20.0529			0.460032
			3708.14	20.185			0.460032
			3707.65	20.3441			0.460032
			3707.16	20.5267			0.460032
			3706.67	20.7174			0.460032
			3706.18	20.8964			0.460032
			3705.7	21.0529			0.460032
			3705.21	21.1896			0.460032
			3704.72	21.3204			0.460032
			3704.23	21.4612			0.460032
			3703.74	21.618			0.460032
			3703.25	21.7836			0.460032
			3702.77	21.9436			0.460032
			3702.28	22.0871			0.460032
			3701.79	22.2146			0.460032
			3701.3	22.3381			0.460032
			3700.81	22.472			0.460032
			3700.32	22.6244			0.460032
			3699.84	22.7924			0.460032
			3699.35	22.9647			0.460032
			3698.86	23.1297			0.460032
			3698.37	23.2814			0.460032
			3697.88	23.4227			0.460032
			3697.39	23.5615			0.460032
			3696.91	23.7071			0.460032
			3696.42	23.8652			0.460032
			3695.93	24.0364			0.460032
			3695.44	24.2161			0.460032
			3694.95	24.3969			0.460032
			3694.46	24.5721			0.460032
			3693.98	24.7392			0.460032
			3693.49	24.8997			0.460032
			3693	25.0571			0.460032
			3692.51	25.2142			0.460032
			3692.02	25.3694			0.460032
			3691.53	25.5191			0.460032
			3691.04	25.6608			0.460032
			3690.56	25.7982			0.460032
			3690.07	25.9405			0.460032
			3689.58	26.0984			0.460032
			3689.09	26.278			0.460032
			3688.6	26.4775			0.460032
			3688.11	26.6884			0.460032
			3687.63	26.9008			0.460032
			3687.14	27.1089			0.460032
			3686.65	27.3132			0.460032
			3686.16	27.5179			0.460032
			3685.67	27.725			0.460032
			3685.18	27.9317			0.460032
			3684.7	28.13			0.460032
			3684.21	28.3107			0.460032
			3683.72	28.4691			0.460032
			3683.23	28.6077			0.460032
			3682.74	28.7365			0.460032
			3682.25	28.8676			0.460032
			3681.77	29.0087			0.460032
			3681.28	29.1585			0.460032
			3680.79	29.3101			0.460032
			3680.3	29.4558			0.460032
			3679.81	29.5944			0.460032
			3679.32	29.7336			0.460032
			3678.84	29.8859			0.460032
			3678.35	30.0587			0.460032
			3677.86	30.2483			0.460032
			3677.37	30.4412			0.460032
			3676.88	30.6229			0.460032
			3676.39	30.7885			0.460032
			3675.9	30.9468			0.460032
			3675.42	31.1144			0.460032
			3674.93	31.3039			0.460032
			3674.44	31.5138			0.460032
			3673.95	31.7279			0.460032
			3673.46	31.9242			0.460032
			3672.97	32.09			0.460032
			3672.49	32.2292			0.460032
			3672	32.3599			0.460032
			3671.51	32.5034			0.460032
			3671.02	32.6694			0.460032
			3670.53	32.8496			0.460032
			3670.04	33.0221			0.460032
			3669.56	33.1646			0.460032
			3669.07	33.2699			0.460032
			3668.58	33.3517			0.460032
			3668.09	33.4391			0.460032
			3667.6	33.561			0.460032
			3667.11	33.7303			0.460032
			3666.63	33.9369			0.460032
			3666.14	34.1558			0.460032
			3665.65	34.3613			0.460032
			3665.16	34.541			0.460032
			3664.67	34.7007			0.460032
			3664.18	34.8562			0.460032
			3663.69	35.0202			0.460032
			3663.21	35.1942			0.460032
			3662.72	35.3704			0.460032
			3662.23	35.5395			0.460032
			3661.74	35.7015			0.460032
			3661.25	35.8682			0.460032
			3660.76	36.0569			0.460032
			3660.28	36.281			0.460032
			3659.79	36.5398			0.460032
			3659.3	36.8172			0.460032
			3658.81	37.0878			0.460032
			3658.32	37.3272			0.460032
			3657.83	37.5243			0.460032
			3657.35	37.6856			0.460032
			3656.86	37.8329			0.460032
			3656.37	37.9924			0.460032
			3655.88	38.1812			0.460032
			3655.39	38.3985			0.460032
			3654.9	38.6278			0.460032
			3654.42	38.8493			0.460032
			3653.93	39.0534			0.460032
			3653.44	39.2476			0.460032
			3652.95	39.4507			0.460032
			3652.46	39.6782			0.460032
			3651.97	39.9285			0.460032
			3651.49	40.1818			0.460032
			3651	40.4114			0.460032
			3650.51	40.6005			0.460032
			3650.02	40.7533			0.460032
			3649.53	40.8932			0.460032
			3649.04	41.0495			0.460032
			3648.55	41.2402			0.460032
			3648.07	41.4646			0.460032
			3647.58	41.7046			0.460032
			3647.09	41.9375			0.460032
			3646.6	42.1482			0.460032
			3646.11	42.3382			0.460032
			3645.62	42.5224			0.460032
			3645.14	42.7196			0.460032
			3644.65	42.9417			0.460032
			3644.16	43.1868			0.460032
			3643.67	43.441			0.460032
			3643.18	43.6878			0.460032
			3642.69	43.9182			0.460032
			3642.21	44.1349			0.460032
			3641.72	44.3481			0.460032
			3641.23	44.5671			0.460032
			3640.74	44.792			0.460032
			3640.25	45.0156			0.460032
			3639.76	45.2301			0.460032
			3639.28	45.4362			0.460032
			3638.79	45.6421			0.460032
			3638.3	45.8577			0.460032
			3637.81	46.0858			0.460032
			3637.32	46.318			0.460032
			3636.83	46.5411			0.460032
			3636.34	46.7474			0.460032
			3635.86	46.9427			0.460032
			3635.37	47.1425			0.460032
			3634.88	47.3636			0.460032
			3634.39	47.6114			0.460032
			3633.9	47.8755			0.460032
			3633.41	48.1352			0.460032
			3632.93	48.37			0.460032
			3632.44	48.5701			0.460032
			3631.95	48.7404			0.460032
			3631.46	48.8974			0.460032
			3630.97	49.06			0.460032
			3630.48	49.24			0.460032
			3630	49.4347			0.460032
			3629.51	49.6301			0.460032
			3629.02	49.8073			0.460032
			3628.53	49.9551			0.460032
			3628.04	50.0775			0.460032
			3627.55	50.1925			0.460032
			3627.07	50.3227			0.460032
			3626.58	50.4825			0.460032
			3626.09	50.6703			0.460032
			3625.6	50.8702			0.460032
			3625.11	51.0622			0.460032
			3624.62	51.2353			0.460032
			3624.13	51.3936			0.460032
			3623.65	51.5556			0.460032
			3623.16	51.744			0.460032
			3622.67	51.9744			0.460032
			3622.18	52.2472			0.460032
			3621.69	52.5452			0.460032
			3621.2	52.8408			0.460032
			3620.72	53.1083			0.460032
			3620.23	53.3364			0.460032
			3619.74	53.5341			0.460032
			3619.25	53.7254			0.460032
			3618.76	53.9337			0.460032
			3618.27	54.1681			0.460032
			3617.79	54.4165			0.460032
			3617.3	54.6563			0.460032
			3616.81	54.8711			0.460032
			3616.32	55.0672			0.460032
			3615.83	55.2721			0.460032
			3615.34	55.5174			0.460032
			3614.86	55.8176			0.460032
			3614.37	56.1562			0.460032
			3613.88	56.493			0.460032
			3613.39	56.7853			0.460032
			3612.9	57.0101			0.460032
			3612.41	57.1757			0.460032
			3611.92	57.3143			0.460032
			3611.44	57.4653			0.460032
			3610.95	57.653			0.460032
			3610.46	57.8784			0.460032
			3609.97	58.1222			0.460032
			3609.48	58.36			0.460032
			3608.99	58.5794			0.460032
			3608.51	58.7879			0.460032
			3608.02	59.0085			0.460032
			3607.53	59.264			0.460032
			3607.04	59.5588			0.460032
			3606.55	59.8739			0.460032
			3606.06	60.1756			0.460032
			3605.58	60.4354			0.460032
			3605.09	60.6483			0.460032
			3604.6	60.8341			0.460032
			3604.11	61.0225			0.460032
			3603.62	61.2329			0.460032
			3603.13	61.4633			0.460032
			3602.64	61.6954			0.460032
			3602.16	61.9112			0.460032
			3601.67	62.1095			0.460032
			3601.18	62.3072			0.460032
			3600.69	62.5293			0.460032
			3600.2	62.7904			0.460032
			3599.71	63.0844			0.460032
			3599.23	63.3881			0.460032
			3598.74	63.6717			0.460032
			3598.25	63.9166			0.460032
			3597.76	64.1245			0.460032
			3597.27	64.3167			0.460032
			3596.78	64.527			0.460032
			3596.3	64.7847			0.460032
			3595.81	65.0998			0.460032
			3595.32	65.4565			0.460032
			3594.83	65.8194			0.460032
			3594.34	66.1514			0.460032
			3593.85	66.4323			0.460032
			3593.37	66.6698			0.460032
			3592.88	66.8931			0.460032
			3592.39	67.1351			0.460032
			3591.9	67.4108			0.460032
			3591.41	67.7108			0.460032
			3590.92	68.0097			0.460032
			3590.43	68.2847			0.460032
			3589.95	68.5314			0.460032
			3589.46	68.7668			0.460032
			3588.97	69.0156			0.460032
			3588.48	69.2956			0.460032
			3587.99	69.6057			0.460032
			3587.5	69.9254			0.460032
			3587.02	70.228			0.460032
			3586.53	70.496			0.460032
			3586.04	70.7309			0.460032
			3585.55	70.9517			0.460032
			3585.06	71.1845			0.460032
			3584.57	71.4467			0.460032
			3584.09	71.7372			0.460032
			3583.6	72.038			0.460032
			3583.11	72.3266			0.460032
			3582.62	72.593			0.460032
			3582.13	72.8461			0.460032
			3581.64	73.1068			0.460032
			3581.16	73.3923			0.460032
			3580.67	73.7008			0.460032
			3580.18	74.012			0.460032
			3579.69	74.3007			0.460032
			3579.2	74.5541			0.460032
			3578.71	74.7818			0.460032
			3578.22	75.0068			0.460032
			3577.74	75.2495			0.460032
			3577.25	75.5127			0.460032
			3576.76	75.7835			0.460032
			3576.27	76.0443			0.460032
			3575.78	76.2884			0.460032
			3575.29	76.5248			0.460032
			3574.81	76.7705			0.460032
			3574.32	77.0388			0.460032
			3573.83	77.3303			0.460032
			3573.34	77.6334			0.460032
			3572.85	77.933			0.460032
			3572.36	78.2193			0.460032
			3571.88	78.4917			0.460032
			3571.39	78.7574			0.460032
			3570.9	79.026			0.460032
			3570.41	79.3029			0.460032
			3569.92	79.5879			0.460032
			3569.43	79.8741			0.460032
			3568.95	80.1545			0.460032
			3568.46	80.4271			0.460032
			3567.97	80.6977			0.460032
			3567.48	80.9754			0.460032
			3566.99	81.2671			0.460032
			3566.5	81.5691			0.460032
			3566.01	81.8677			0.460032
			3565.53	82.1472			0.460032
			3565.04	82.4002			0.460032
			3564.55	82.6341			0.460032
			3564.06	82.8676			0.460032
			3563.57	83.1191			0.460032
			3563.08	83.398			0.460032
			3562.6	83.7024			0.460032
			3562.11	84.0246			0.460032
			3561.62	84.358			0.460032
			3561.13	84.701			0.460032
			3560.64	85.0534			0.460032
			3560.15	85.4125			0.460032
			3559.67	85.7693			0.460032
			3559.18	86.1109			0.460032
			3558.69	86.4245			0.460032
			3558.2	86.7021			0.460032
			3557.71	86.9405			0.460032
			3557.22	87.1443			0.460032
			3556.74	87.3251			0.460032
			3556.25	87.5016			0.460032
			3555.76	87.6942			0.460032
			3555.27	87.9182			0.460032
			3554.78	88.1774			0.460032
			3554.29	88.4644			0.460032
			3553.8	88.7663			0.460032
			3553.32	89.0737			0.460032
			3552.83	89.384			0.460032
			3552.34	89.699			0.460032
			3551.85	90.0168			0.460032
			3551.36	90.3279			0.460032
			3550.87	90.6193			0.460032
			3550.39	90.8845			0.460032
			3549.9	91.1296			0.460032
			3549.41	91.3748			0.460032
			3548.92	91.6428			0.460032
			3548.43	91.9479			0.460032
			3547.94	92.2875			0.460032
			3547.46	92.645			0.460032
			3546.97	92.9998			0.460032
			3546.48	93.3385			0.460032
			3545.99	93.66			0.460032
			3545.5	93.9735			0.460032
			3545.01	94.2896			0.460032
			3544.53	94.611			0.460032
			3544.04	94.9289			0.460032
			3543.55	95.2287			0.460032
			3543.06	95.501			0.460032
			3542.57	95.7527			0.460032
			3542.08	96.0068			0.460032
			3541.59	96.2922			0.460032
			3541.11	96.6244			0.460032
			3540.62	96.9947			0.460032
			3540.13	97.3714			0.460032
			3539.64	97.7176			0.460032
			3539.15	98.0125			0.460032
			3538.66	98.2625			0.460032
			3538.18	98.4954			0.460032
			3537.69	98.7395			0.460032
			3537.2	99.0082			0.460032
			3536.71	99.2927			0.460032
			3536.22	99.5754			0.460032
			3535.73	99.8463			0.460032
			3535.25	100.113			0.460032
			3534.76	100.4			0.460032
			3534.27	100.73			0.460032
			3533.78	101.111			0.460032
			3533.29	101.527			0.460032
			3532.8	101.944			0.460032
			3532.32	102.326			0.460032
			3531.83	102.653			0.460032
			3531.34	102.926			0.460032
			3530.85	103.17			0.460032
			3530.36	103.418			0.460032
			3529.87	103.689			0.460032
			3529.39	103.985			0.460032
			3528.9	104.287			0.460032
			3528.41	104.573			0.460032
			3527.92	104.84			0.460032
			3527.43	105.104			0.460032
			3526.94	105.394			0.460032
			3526.45	105.733			0.460032
			3525.97	106.12			0.460032
			3525.48	106.528			0.460032
			3524.99	106.919			0.460032
			3524.5	107.267			0.460032
			3524.01	107.571			0.460032
			3523.52	107.852			0.460032
			3523.04	108.137			0.460032
			3522.55	108.445			0.460032
			3522.06	108.78			0.460032
			3521.57	109.128			0.460032
			3521.08	109.472			0.460032
			3520.59	109.801			0.460032
			3520.11	110.117			0.460032
			3519.62	110.43			0.460032
			3519.13	110.756			0.460032
			3518.64	111.101			0.460032
			3518.15	111.457			0.460032
			3517.66	111.806			0.460032
			3517.18	112.13			0.460032
			3516.69	112.425			0.460032
			3516.2	112.708			0.460032
			3515.71	113.008			0.460032
			3515.22	113.346			0.460032
			3514.73	113.723			0.460032
			3514.24	114.113			0.460032
			3513.76	114.484			0.460032
			3513.27	114.812			0.460032
			3512.78	115.105			0.460032
			3512.29	115.393			0.460032
			3511.8	115.708			0.460032
			3511.31	116.064			0.460032
			3510.83	116.449			0.460032
			3510.34	116.833			0.460032
			3509.85	117.189			0.460032
			3509.36	117.509			0.460032
			3508.87	117.807			0.460032
			3508.38	118.105			0.460032
			3507.9	118.423			0.460032
			3507.41	118.758			0.460032
			3506.92	119.094			0.460032
			3506.43	119.409			0.460032
			3505.94	119.691			0.460032
			3505.45	119.954			0.460032
			3504.97	120.225			0.460032
			3504.48	120.535			0.460032
			3503.99	120.897			0.460032
			3503.5	121.294			0.460032
			3503.01	121.693			0.460032
			3502.52	122.064			0.460032
			3502.04	122.402			0.460032
			3501.55	122.729			0.460032
			3501.06	123.079			0.460032
			3500.57	123.474			0.460032
			3500.08	123.907			0.460032
			3499.59	124.347			0.460032
			3499.11	124.757			0.460032
			3498.62	125.118			0.460032
			3498.13	125.438			0.460032
			3497.64	125.741			0.460032
			3497.15	126.055			0.460032
			3496.66	126.393			0.460032
			3496.18	126.758			0.460032
			3495.69	127.138			0.460032
			3495.2	127.523			0.460032
			3494.71	127.909			0.460032
			3494.22	128.294			0.460032
			3493.73	128.681			0.460032
			3493.24	129.071			0.460032
			3492.76	129.458			0.460032
			3492.27	129.83			0.460032
			3491.78	130.171			0.460032
			3491.29	130.465			0.460032
			3490.8	130.714			0.460032
			3490.31	130.935			0.460032
			3489.83	131.157			0.460032
			3489.34	131.41			0.460032
			3488.85	131.709			0.460032
			3488.36	132.046			0.460032
			3487.87	132.398			0.460032
			3487.38	132.739			0.460032
			3486.9	133.054			0.460032
			3486.41	133.346			0.460032
			3485.92	133.632			0.460032
			3485.43	133.938			0.460032
			3484.94	134.281			0.460032
			3484.45	134.661			0.460032
			3483.97	135.064			0.460032
			3483.48	135.462			0.460032
			3482.99	135.834			0.460032
			3482.5	136.182			0.460032
			3482.01	136.527			0.460032
			3481.52	136.901			0.460032
			3481.04	137.325			0.460032
			3480.55	137.791			0.460032
			3480.06	138.266			0.460032
			3479.57	138.708			0.460032
			3479.08	139.097			0.460032
			3478.59	139.438			0.460032
			3478.11	139.764			0.460032
			3477.62	140.104			0.460032
			3477.13	140.471			0.460032
			3476.64	140.853			0.460032
			3476.15	141.227			0.460032
			3475.66	141.577			0.460032
			3475.18	141.904			0.460032
			3474.69	142.222			0.460032
			3474.2	142.546			0.460032
			3473.71	142.883			0.460032
			3473.22	143.23			0.460032
			3472.73	143.58			0.460032
			3472.25	143.925			0.460032
			3471.76	144.267			0.460032
			3471.27	144.607			0.460032
			3470.78	144.954			0.460032
			3470.29	145.311			0.460032
			3469.8	145.673			0.460032
			3469.32	146.034			0.460032
			3468.83	146.384			0.460032
			3468.34	146.719			0.460032
			3467.85	147.047			0.460032
			3467.36	147.38			0.460032
			3466.87	147.732			0.460032
			3466.39	148.103			0.460032
			3465.9	148.482			0.460032
			3465.41	148.855			0.460032
			3464.92	149.208			0.460032
			3464.43	149.545			0.460032
			3463.94	149.871			0.460032
			3463.46	150.19			0.460032
			3462.97	150.5			0.460032
			3462.48	150.791			0.460032
			3461.99	151.066			0.460032
			3461.5	151.339			0.460032
			3461.01	151.637			0.460032
			3460.53	151.979			0.460032
			3460.04	152.37			0.460032
			3459.55	152.795			0.460032
			3459.06	153.232			0.460032
			3458.57	153.669			0.460032
			3458.08	154.103			0.460032
			3457.6	154.54			0.460032
			3457.11	154.98			0.460032
			3456.62	155.413			0.460032
			3456.13	155.828			0.460032
			3455.64	156.214			0.460032
			3455.15	156.572			0.460032
			3454.67	156.916			0.460032
			3454.18	157.265			0.460032
			3453.69	157.638			0.460032
			3453.2	158.043			0.460032
			3452.71	158.48			0.460032
			3452.22	158.936			0.460032
			3451.74	159.389			0.460032
			3451.25	159.816			0.460032
			3450.76	160.199			0.460032
			3450.27	160.534			0.460032
			3449.78	160.831			0.460032
			3449.29	161.111			0.460032
			3448.81	161.387			0.460032
			3448.32	161.668			0.460032
			3447.83	161.952			0.460032
			3447.34	162.235			0.460032
			3446.85	162.517			0.460032
			3446.36	162.811			0.460032
			3445.88	163.134			0.460032
			3445.39	163.503			0.460032
			3444.9	163.93			0.460032
			3444.41	164.409			0.460032
			3443.92	164.915			0.460032
			3443.43	165.41			0.460032
			3442.95	165.862			0.460032
			3442.46	166.259			0.460032
			3441.97	166.624			0.460032
			3441.48	166.999			0.460032
			3440.99	167.423			0.460032
			3440.5	167.907			0.460032
			3440.02	168.423			0.460032
			3439.53	168.921			0.460032
			3439.04	169.36			0.460032
			3438.55	169.733			0.460032
			3438.06	170.066			0.460032
			3437.57	170.396			0.460032
			3437.09	170.746			0.460032
			3436.6	171.114			0.460032
			3436.11	171.483			0.460032
			3435.62	171.845			0.460032
			3435.13	172.213			0.460032
			3434.64	172.616			0.460032
			3434.16	173.08			0.460032
			3433.67	173.605			0.460032
			3433.18	174.164			0.460032
			3432.69	174.708			0.460032
			3432.2	175.192			0.460032
			3431.72	175.596			0.460032
			3431.23	175.932			0.460032
			3430.74	176.233			0.460032
			3430.25	176.543			0.460032
			3429.76	176.886			0.460032
			3429.27	177.264			0.460032
			3428.79	177.654			0.460032
			3428.3	178.029			0.460032
			3427.81	178.377			0.460032
			3427.32	178.709			0.460032
			3426.83	179.053			0.460032
			3426.34	179.432			0.460032
			3425.86	179.852			0.460032
			3425.37	180.297			0.460032
			3424.88	180.743			0.460032
			3424.39	181.172			0.460032
			3423.9	181.583			0.460032
			3423.41	181.983			0.460032
			3422.93	182.386			0.460032
			3422.44	182.797			0.460032
			3421.95	183.221			0.460032
			3421.46	183.658			0.460032
			3420.97	184.108			0.460032
			3420.48	184.565			0.460032
			3420	185.021			0.460032
			3419.51	185.465			0.460032
			3419.02	185.892			0.460032
			3418.53	186.306			0.460032
			3418.04	186.714			0.460032
			3417.55	187.116			0.460032
			3417.07	187.504			0.460032
			3416.58	187.869			0.460032
			3416.09	188.213			0.460032
			3415.6	188.558			0.460032
			3415.11	188.935			0.460032
			3414.62	189.369			0.460032
			3414.14	189.857			0.460032
			3413.65	190.366			0.460032
			3413.16	190.85			0.460032
			3412.67	191.277			0.460032
			3412.18	191.644			0.460032
			3411.7	191.974			0.460032
			3411.21	192.305			0.460032
			3410.72	192.665			0.460032
			3410.23	193.06			0.460032
			3409.74	193.471			0.460032
			3409.25	193.872			0.460032
			3408.77	194.243			0.460032
			3408.28	194.592			0.460032
			3407.79	194.942			0.460032
			3407.3	195.328			0.460032
			3406.81	195.763			0.460032
			3406.32	196.238			0.460032
			3405.84	196.717			0.460032
			3405.35	197.169			0.460032
			3404.86	197.585			0.460032
			3404.37	197.982			0.460032
			3403.88	198.394			0.460032
			3403.4	198.839			0.460032
			3402.91	199.308			0.460032
			3402.42	199.777			0.460032
			3401.93	200.223			0.460032
			3401.44	200.648			0.460032
			3400.95	201.079			0.460032
			3400.47	201.544			0.460032
			3399.98	202.05			0.460032
			3399.49	202.574			0.460032
			3399	203.076			0.460032
			3398.51	203.523			0.460032
			3398.02	203.912			0.460032
			3397.54	204.263			0.460032
			3397.05	204.612			0.460032
			3396.56	204.982			0.460032
			3396.07	205.382			0.460032
			3395.58	205.798			0.460032
			3395.1	206.212			0.460032
			3394.61	206.609			0.460032
			3394.12	206.987			0.460032
			3393.63	207.357			0.460032
			3393.14	207.736			0.460032
			3392.65	208.134			0.460032
			3392.17	208.547			0.460032
			3391.68	208.955			0.460032
			3391.19	209.336			0.460032
			3390.7	209.681			0.460032
			3390.21	210.002			0.460032
			3389.73	210.324			0.460032
			3389.24	210.672			0.460032
			3388.75	211.056			0.460032
			3388.26	211.469			0.460032
			3387.77	211.894			0.460032
			3387.28	212.324			0.460032
			3386.8	212.761			0.460032
			3386.31	213.213			0.460032
			3385.82	213.682			0.460032
			3385.33	214.157			0.460032
			3384.84	214.621			0.460032
			3384.36	215.061			0.460032
			3383.87	215.478			0.460032
			3383.38	215.882			0.460032
			3382.89	216.289			0.460032
			3382.4	216.713			0.460032
			3381.91	217.165			0.460032
			3381.43	217.649			0.460032
			3380.94	218.167			0.460032
			3380.45	218.709			0.460032
			3379.96	219.262			0.460032
			3379.47	219.807			0.460032
			3378.98	220.335			0.460032
			3378.5	220.839			0.460032
			3378.01	221.32			0.460032
			3377.52	221.777			0.460032
			3377.03	222.204			0.460032
			3376.54	222.596			0.460032
			3376.06	222.959			0.460032
			3375.57	223.312			0.460032
			3375.08	223.687			0.460032
			3374.59	224.106			0.460032
			3374.1	224.576			0.460032
			3373.61	225.081			0.460032
			3373.13	225.593			0.460032
			3372.64	226.084			0.460032
			3372.15	226.539			0.460032
			3371.66	226.957			0.460032
			3371.17	227.343			0.460032
			3370.69	227.714			0.460032
			3370.2	228.083			0.460032
			3369.71	228.465			0.460032
			3369.22	228.869			0.460032
			3368.73	229.296			0.460032
			3368.24	229.744			0.460032
			3367.76	230.209			0.460032
			3367.27	230.695			0.460032
			3366.78	231.202			0.460032
[truncated: 49 more rows]

## Sheet: Fig S1_02
	height E new	force E new	height R new	force R new	height E correct	height R correct	CP height	CP force
	504.612	0.114394	-418.011	253.616	-504.612	418.011	0	0.460032
	504.123	0.123271	-417.535	253.259	-504.123	417.535
	503.635	0.135302	-417.06	252.848	-503.635	417.06
	503.147	0.150033	-416.587	252.384	-503.147	416.587
	502.659	0.165874	-416.117	251.869	-502.659	416.117
	502.171	0.180648	-415.647	251.299	-502.171	415.647
	501.683	0.191258	-415.181	250.665	-501.683	415.181
	501.195	0.195232	-414.716	249.957	-501.195	414.716
	500.706	0.191518	-414.255	249.173	-500.706	414.255
	500.218	0.180499	-413.795	248.329	-500.218	413.795
	499.729	0.16391	-413.336	247.457	-499.729	413.336
	499.239	0.144977	-412.877	246.598	-499.239	412.877
	498.75	0.12634	-412.417	245.772	-498.75	412.417
	498.261	0.110533	-411.956	244.969	-498.261	411.956
	497.772	0.0995149	-411.495	244.164	-497.772	411.495
	497.284	0.093697	-411.035	243.337	-497.284	411.035
	496.795	0.0924559	-410.575	242.49	-496.795	410.575
	496.307	0.0933748	-410.116	241.653	-496.307	410.116
	495.819	0.093767	-409.654	240.862	-495.819	409.654
	495.33	0.0914174	-409.19	240.141	-495.33	409.19
	494.841	0.0847761	-408.724	239.485	-494.841	408.724
	494.352	0.0748086	-408.257	238.864	-494.352	408.257
	493.864	0.0637477	-407.789	238.25	-493.864	407.789
	493.375	0.0545343	-407.322	237.626	-493.375	407.322
	492.886	0.0495406	-406.855	236.996	-492.886	406.855
	492.398	0.050289	-406.388	236.377	-492.398	406.388
	491.91	0.0561959	-405.919	235.784	-491.91	405.919
	491.422	0.0652709	-405.45	235.224	-491.422	405.45
	490.933	0.0748726	-404.98	234.693	-490.933	404.98
	490.445	0.0821438	-404.509	234.176	-490.445	404.509
	489.957	0.0849234	-404.038	233.659	-489.957	404.038
	489.468	0.0831991	-403.567	233.129	-489.468	403.567
	488.98	0.0779505	-403.098	232.58	-488.98	403.098
	488.491	0.071906	-402.628	232.016	-488.491	402.628
	488.003	0.0682766	-402.159	231.444	-488.003	402.159
	487.514	0.0700339	-401.691	230.865	-487.514	401.691
	487.025	0.0783567	-401.223	230.269	-487.025	401.223
	486.538	0.0935992	-400.755	229.643	-486.538	400.755
	486.05	0.113802	-400.29	228.98	-486.05	400.29
	485.562	0.136649	-399.825	228.3	-485.562	399.825
	485.075	0.158542	-399.358	227.638	-485.075	399.358
	484.587	0.176684	-398.891	227.037	-484.587	398.891
	484.099	0.188915	-398.42	226.512	-484.099	398.42
	483.611	0.194707	-397.947	226.046	-483.611	397.947
	483.122	0.194731	-397.475	225.588	-483.122	397.475
	482.633	0.191102	-397.003	225.087	-482.633	397.003
	482.145	0.185754	-396.534	224.519	-482.145	396.534
	481.656	0.180391	-396.067	223.901	-481.656	396.067
	481.168	0.175768	-395.6	223.278	-481.168	395.6
	480.679	0.1715	-395.131	222.694	-480.679	395.131
	480.19	0.167259	-394.661	222.168	-480.19	394.661
	479.702	0.162977	-394.189	221.678	-479.702	394.189
	479.213	0.159107	-393.717	221.177	-479.213	393.717
	478.725	0.156543	-393.248	220.622	-478.725	393.248
	478.236	0.156282	-392.781	219.996	-478.236	392.781
	477.748	0.158509	-392.315	219.322	-477.748	392.315
	477.259	0.161303	-391.85	218.651	-477.259	391.85
	476.771	0.162662	-391.383	218.032	-476.771	391.383
	476.282	0.159446	-390.912	217.488	-476.282	390.912
	475.794	0.149735	-390.44	217.002	-475.794	390.44
	475.305	0.133472	-389.968	216.529	-475.305	389.968
	474.816	0.112932	-389.497	216.029	-474.816	389.497
	474.326	0.0910001	-389.027	215.49	-474.326	389.027
	473.837	0.0711277	-388.557	214.931	-473.837	388.557
	473.348	0.0548656	-388.088	214.39	-473.348	388.088
	472.859	0.0431511	-387.616	213.887	-472.859	387.616
	472.37	0.0356571	-387.144	213.413	-472.37	387.144
	471.882	0.0315872	-386.672	212.932	-471.882	386.672
	471.393	0.0301755	-386.201	212.408	-471.393	386.201
	470.905	0.0305685	-385.732	211.832	-470.905	385.732
	470.417	0.0318845	-385.264	211.233	-470.417	385.264
	469.928	0.0331871	-384.796	210.66	-469.928	384.796
	469.439	0.033907	-384.324	210.155	-469.439	384.324
	468.951	0.0337885	-383.85	209.729	-468.951	383.85
	468.463	0.0336407	-383.374	209.36	-468.463	383.374
	467.974	0.0341759	-382.898	209.007	-467.974	382.898
	467.486	0.035649	-382.422	208.628	-467.486	382.422
	466.998	0.0380308	-381.948	208.197	-466.998	381.948
	466.509	0.0407544	-381.476	207.718	-466.509	381.476
	466.02	0.0426965	-381.005	207.208	-466.02	381.005
	465.532	0.0435728	-380.534	206.694	-465.532	380.534
	465.044	0.0435529	-380.063	206.193	-465.044	380.063
	464.555	0.0436902	-379.591	205.712	-464.555	379.591
	464.067	0.0450922	-379.119	205.241	-464.067	379.119
	463.579	0.048355	-378.646	204.771	-463.579	378.646
	463.09	0.0521587	-378.174	204.298	-463.09	378.174
	462.602	0.0552803	-377.701	203.827	-462.602	377.701
	462.113	0.0564408	-377.229	203.37	-462.113	377.229
	461.625	0.0551703	-376.755	202.928	-461.625	376.755
	461.136	0.0524512	-376.282	202.486	-461.136	376.282
	460.648	0.0494337	-375.809	202.015	-460.648	375.809
	460.159	0.0469278	-375.339	201.487	-460.159	375.339
	459.671	0.0451458	-374.871	200.898	-459.671	374.871
	459.182	0.0431941	-374.404	200.268	-459.182	374.404
	458.693	0.0408302	-373.937	199.638	-458.693	373.937
	458.205	0.0382666	-373.469	199.042	-458.205	373.469
	457.717	0.0365139	-372.999	198.5	-457.717	372.999
	457.228	0.0358838	-372.527	198.002	-457.228	372.527
	456.739	0.0365753	-372.055	197.523	-456.739	372.055
	456.251	0.0377917	-371.583	197.04	-456.251	371.583
	455.763	0.0391085	-371.112	196.542	-455.763	371.112
	455.274	0.0398285	-370.641	196.034	-455.274	370.641
	454.786	0.0397526	-370.17	195.533	-454.786	370.17
	454.297	0.0386953	-369.697	195.055	-454.297	369.697
	453.809	0.0370278	-369.224	194.605	-453.809	369.224
	453.32	0.0343372	-368.751	194.169	-453.32	368.751
	452.832	0.0304946	-368.277	193.726	-452.832	368.277
	452.343	0.0259991	-367.805	193.257	-452.343	367.805
	451.854	0.0211058	-367.333	192.76	-451.854	367.333
	451.366	0.0164398	-366.862	192.259	-451.366	366.862
	450.877	0.0119577	-366.39	191.785	-450.877	366.39
	450.389	0.00761856	-365.916	191.36	-450.389	365.916
	449.9	0.00352102	-365.441	190.979	-449.9	365.441
	449.411	-0.000235466	-364.964	190.612	-449.411	364.964
	448.923	-0.0030691	-364.489	190.222	-448.923	364.489
	448.434	-0.00493554	-364.015	189.791	-448.434	364.015
	447.946	-0.00610565	-363.543	189.332	-447.946	363.543
	447.457	-0.00768787	-363.07	188.874	-447.457	363.07
	446.969	-0.0105357	-362.596	188.443	-446.969	362.596
	446.48	-0.0151733	-362.121	188.035	-446.48	362.121
	445.991	-0.0211182	-361.647	187.622	-445.991	361.647
	445.503	-0.0270632	-361.174	187.168	-445.503	361.174
	445.014	-0.031659	-360.703	186.665	-445.014	360.703
	444.526	-0.0334828	-360.233	186.136	-444.526	360.233
	444.037	-0.0320523	-359.762	185.625	-444.037	359.762
	443.549	-0.0273533	-359.289	185.168	-443.549	359.289
	443.06	-0.0202394	-358.814	184.766	-443.06	358.814
	442.572	-0.0116182	-358.339	184.381	-442.572	358.339
	442.084	-0.00268437	-357.865	183.961	-442.084	357.865
	441.596	0.00569436	-357.393	183.471	-441.596	357.393
	441.108	0.0133066	-356.923	182.915	-441.108	356.923
	440.62	0.0205635	-356.455	182.337	-440.62	356.455
	440.131	0.0280336	-355.985	181.794	-440.131	355.985
	439.643	0.035716	-355.513	181.323	-439.643	355.513
	439.155	0.0435129	-355.038	180.918	-439.155	355.038
	438.667	0.0510825	-354.562	180.537	-438.667	354.562
	438.179	0.0579557	-354.088	180.127	-438.179	354.088
	437.69	0.0634639	-353.616	179.662	-437.69	353.616
	437.202	0.0670828	-353.145	179.153	-437.202	353.145
	436.713	0.0679733	-352.673	178.646	-436.713	352.673
	436.225	0.0658795	-352.2	178.191	-436.225	352.2
	435.736	0.0610989	-351.725	177.804	-435.736	351.725
	435.248	0.0552677	-351.248	177.461	-435.248	351.248
	434.759	0.0509428	-350.772	177.114	-434.759	350.772
	434.27	0.0504548	-350.297	176.723	-434.27	350.297
	433.783	0.0546981	-349.824	176.283	-433.783	349.824
	433.294	0.0623103	-349.351	175.823	-433.294	349.351
	432.806	0.0703489	-348.877	175.388	-432.806	348.877
	432.318	0.0756021	-348.402	174.999	-432.318	348.402
	431.829	0.0760654	-347.925	174.648	-431.829	347.925
	431.341	0.0721668	-347.449	174.302	-431.341	347.449
	430.852	0.066236	-346.973	173.929	-430.852	346.973
	430.363	0.0619537	-346.499	173.518	-430.363	346.499
	429.875	0.0622749	-346.025	173.086	-429.875	346.025
	429.386	0.0685229	-345.551	172.664	-429.386	345.551
	428.898	0.0800288	-345.076	172.276	-428.898	345.076
	428.41	0.0939649	-344.599	171.923	-428.41	344.599
	427.923	0.106806	-344.122	171.583	-427.923	344.122
	427.434	0.114574	-343.646	171.218	-427.434	343.646
	426.946	0.114868	-343.172	170.795	-426.946	343.172
	426.457	0.107104	-342.701	170.3	-426.457	342.701
	425.968	0.0931433	-342.232	169.744	-425.968	342.232
	425.479	0.076256	-341.763	169.163	-425.479	341.763
	424.99	0.0603634	-341.294	168.602	-424.99	341.294
	424.501	0.0479525	-340.823	168.099	-424.501	340.823
	424.012	0.0404435	-340.349	167.67	-424.012	340.349
	423.524	0.0372981	-339.873	167.304	-423.524	339.873
	423.035	0.0371085	-339.395	166.976	-423.035	339.395
	422.547	0.0386669	-338.918	166.658	-422.547	338.918
	422.058	0.0414332	-338.441	166.332	-422.058	338.441
	421.57	0.0446818	-337.964	165.987	-421.57	337.964
	421.082	0.0484002	-337.488	165.615	-421.082	337.488
	420.593	0.0522181	-337.014	165.202	-420.593	337.014
	420.105	0.0555955	-336.542	164.738	-420.105	336.542
	419.617	0.0581194	-336.071	164.22	-419.617	336.071
	419.128	0.059223	-335.601	163.664	-419.128	335.601
	418.64	0.0582518	-335.132	163.096	-418.64	335.132
	418.151	0.0551775	-334.663	162.546	-418.151	334.663
	417.662	0.0499138	-334.192	162.031	-417.662	334.192
	417.174	0.0433293	-333.72	161.555	-417.174	333.72
	416.685	0.0361338	-333.247	161.11	-416.685	333.247
	416.196	0.0294641	-332.773	160.683	-416.196	332.773
	415.708	0.0234615	-332.298	160.268	-415.708	332.298
	415.219	0.0180849	-331.824	159.867	-415.219	331.824
	414.73	0.0128505	-331.348	159.484	-414.73	331.348
	414.242	0.00753086	-330.872	159.12	-414.242	330.872
	413.753	0.00184084	-330.396	158.769	-413.753	330.396
	413.265	-0.00411832	-329.92	158.414	-413.265	329.92
	412.775	-0.0105322	-329.444	158.033	-412.775	329.444
	412.287	-0.0171025	-328.97	157.61	-412.287	328.97
	411.798	-0.0237872	-328.498	157.149	-411.798	328.498
	411.31	-0.0301585	-328.026	156.679	-411.31	328.026
	410.821	-0.0355635	-327.552	156.244	-410.821	327.552
	410.332	-0.0396894	-327.076	155.881	-410.332	327.076
	409.844	-0.0416988	-326.597	155.597	-409.844	326.597
	409.355	-0.0416042	-326.117	155.355	-409.355	326.117
	408.867	-0.0396763	-325.637	155.097	-408.867	325.637
	408.378	-0.0359863	-325.16	154.77	-408.378	325.16
	407.89	-0.0306336	-324.686	154.358	-407.89	324.686
	407.402	-0.0236334	-324.213	153.886	-407.402	324.213
	406.914	-0.0150548	-323.742	153.399	-406.914	323.742
	406.426	-0.00508362	-323.269	152.936	-406.426	323.269
	405.938	0.00576866	-322.795	152.508	-405.938	322.795
	405.45	0.0162222	-322.321	152.099	-405.45	322.321
	404.962	0.0249854	-321.846	151.688	-404.962	321.846
	404.473	0.0312334	-321.372	151.266	-404.473	321.372
	403.984	0.0341844	-320.898	150.845	-403.984	320.898
	403.496	0.0342072	-320.423	150.446	-403.496	320.423
	403.008	0.0318434	-319.948	150.08	-403.008	319.948
	402.519	0.0278453	-319.471	149.741	-402.519	319.471
	402.03	0.0230088	-318.994	149.406	-402.03	318.994
	401.542	0.0180435	-318.517	149.052	-401.542	318.517
	401.053	0.0135055	-318.042	148.667	-401.053	318.042
	400.564	0.00994793	-317.568	148.261	-400.564	317.568
	400.076	0.0076978	-317.093	147.855	-400.076	317.093
	399.588	0.00699665	-316.618	147.475	-399.588	316.618
	399.099	0.00720413	-316.141	147.127	-399.099	316.141
	398.611	0.00825092	-315.664	146.801	-398.611	315.664
	398.122	0.00973824	-315.187	146.47	-398.122	315.187
	397.634	0.0117372	-314.711	146.11	-397.634	314.711
	397.145	0.0140763	-314.236	145.719	-397.145	314.236
	396.657	0.0170984	-313.761	145.313	-396.657	313.761
	396.169	0.0212715	-313.286	144.924	-396.169	313.286
	395.68	0.0272353	-312.809	144.569	-395.68	312.809
	395.192	0.0351451	-312.332	144.244	-395.192	312.332
	394.704	0.0448462	-311.855	143.921	-394.704	311.855
	394.216	0.0555564	-311.379	143.565	-394.216	311.379
	393.728	0.0655845	-310.904	143.156	-393.728	310.904
	393.24	0.0725563	-310.432	142.703	-393.24	310.432
	392.751	0.0754363	-309.959	142.236	-392.751	309.959
	392.262	0.0734846	-309.485	141.794	-392.262	309.485
	391.774	0.0677528	-309.011	141.4	-391.774	309.011
	391.285	0.0594346	-308.534	141.058	-391.285	308.534
	390.796	0.0504619	-308.056	140.747	-390.796	308.056
	390.308	0.0423853	-307.578	140.439	-390.308	307.578
	389.819	0.036213	-307.101	140.109	-389.819	307.101
	389.33	0.0326697	-306.625	139.75	-389.33	306.625
	388.842	0.0319393	-306.149	139.375	-388.842	306.149
	388.353	0.0336966	-305.673	139.012	-388.353	305.673
	387.865	0.0371308	-305.196	138.685	-387.865	305.196
	387.376	0.0406361	-304.717	138.4	-387.376	304.717
	386.889	0.0423641	-304.238	138.131	-386.889	304.238
	386.4	0.0410519	-303.76	137.835	-386.4	303.76
	385.911	0.0366559	-303.284	137.476	-385.911	303.284
	385.422	0.0306825	-302.81	137.048	-385.422	302.81
	384.934	0.0254055	-302.337	136.581	-384.934	302.337
	384.445	0.0235524	-301.865	136.125	-384.445	301.865
	383.957	0.0271287	-301.39	135.717	-383.957	301.39
	383.469	0.0359204	-300.914	135.362	-383.469	300.914
	382.981	0.048748	-300.437	135.031	-382.981	300.437
	382.493	0.0625269	-299.96	134.681	-382.493	299.96
	382.005	0.0748713	-299.485	134.286	-382.005	299.485
	381.517	0.0843735	-299.012	133.853	-381.517	299.012
	381.028	0.0911473	-298.539	133.413	-381.028	298.539
	380.54	0.095817	-298.065	133.004	-380.54	298.065
	380.052	0.0990807	-297.589	132.64	-380.052	297.589
	379.563	0.10071	-297.111	132.312	-379.563	297.111
	379.075	0.0996253	-296.634	131.992	-379.075	296.634
	378.586	0.0947888	-296.157	131.653	-378.586	296.157
	378.098	0.0859439	-295.681	131.29	-378.098	295.681
	377.608	0.0742578	-295.205	130.919	-377.608	295.205
	377.119	0.0610653	-294.729	130.565	-377.119	294.729
	376.63	0.047887	-294.251	130.247	-376.63	294.251
	376.142	0.0353616	-293.773	129.956	-376.142	293.773
	375.653	0.0231638	-293.294	129.662	-375.653	293.294
	375.164	0.0115914	-292.817	129.326	-375.164	292.817
	374.675	0.000743697	-292.343	128.923	-374.675	292.343
	374.186	-0.00783113	-291.87	128.462	-374.186	291.87
	373.698	-0.0127103	-291.398	127.981	-373.698	291.398
	373.209	-0.0125446	-290.925	127.529	-373.209	290.925
	372.72	-0.00743346	-290.45	127.135	-372.72	290.45
	372.233	0.00107316	-289.973	126.797	-372.233	289.973
	371.744	0.0103765	-289.496	126.488	-371.744	289.496
	371.256	0.0177755	-289.018	126.171	-371.256	289.018
	370.768	0.0215081	-288.541	125.829	-370.768	288.541
	370.279	0.0213186	-288.065	125.468	-370.279	288.065
	369.791	0.0179591	-287.589	125.11	-369.791	287.589
	369.302	0.0137053	-287.113	124.779	-369.302	287.113
	368.814	0.0105314	-286.634	124.485	-368.814	286.634
	368.325	0.0105408	-286.154	124.22	-368.325	286.154
	367.837	0.0150258	-285.675	123.963	-367.837	285.675
	367.349	0.023917	-285.196	123.692	-367.349	285.196
	366.861	0.0367019	-284.718	123.393	-366.861	284.718
	366.372	0.0518317	-284.24	123.065	-366.372	284.24
	365.885	0.0667332	-283.764	122.722	-365.885	283.764
	365.396	0.0793334	-283.287	122.387	-365.396	283.287
	364.909	0.0876561	-282.809	122.08	-364.909	282.809
	364.42	0.0907635	-282.33	121.808	-364.42	282.33
	363.931	0.088286	-281.85	121.561	-363.931	281.85
	363.443	0.081118	-281.37	121.313	-363.443	281.37
	362.954	0.0702561	-280.891	121.037	-362.954	280.891
	362.465	0.0574757	-280.413	120.721	-362.465	280.413
	361.976	0.0442548	-279.937	120.37	-361.976	279.937
	361.487	0.0310331	-279.46	120.009	-361.487	279.46
	360.998	0.0185938	-278.984	119.658	-360.998	278.984
	360.509	0.00699288	-278.507	119.322	-360.509	278.507
	360.021	-0.00372692	-278.031	118.988	-360.021	278.031
	359.532	-0.0131828	-277.554	118.637	-359.532	277.554
	359.043	-0.021842	-277.079	118.253	-359.043	277.079
	358.554	-0.0294355	-276.604	117.839	-358.554	276.604
	358.065	-0.0363467	-276.13	117.416	-358.065	276.13
	357.577	-0.0431026	-275.656	117.007	-357.577	275.656
	357.088	-0.0499144	-275.181	116.629	-357.088	275.181
	356.599	-0.056641	-274.704	116.288	-356.599	274.704
	356.111	-0.0635949	-274.226	115.972	-356.111	274.226
	355.622	-0.0706483	-273.748	115.666	-355.622	273.748
	355.134	-0.0774325	-273.271	115.356	-355.134	273.271
	354.644	-0.0826812	-272.793	115.032	-354.644	272.793
	354.156	-0.0856703	-272.317	114.695	-354.156	272.317
	353.668	-0.0850072	-271.84	114.351	-353.668	271.84
	353.179	-0.0812043	-271.364	114.001	-353.179	271.364
	352.691	-0.0746864	-270.887	113.643	-352.691	270.887
	352.202	-0.0667615	-270.412	113.269	-352.202	270.412
	351.715	-0.0581972	-269.937	112.876	-351.715	269.937
	351.226	-0.0493353	-269.462	112.472	-351.226	269.462
	350.738	-0.0404867	-268.987	112.078	-350.738	268.987
	350.25	-0.0315529	-268.511	111.715	-350.25	268.511
	349.762	-0.0225623	-268.034	111.396	-349.762	268.034
	349.274	-0.0143683	-267.555	111.114	-349.274	267.555
	348.785	-0.00735295	-267.076	110.848	-348.785	267.076
	348.297	-0.00175869	-266.597	110.575	-348.297	266.597
	347.809	0.00215869	-266.118	110.282	-347.809	266.118
	347.321	0.00445517	-265.641	109.973	-347.321	265.641
	346.832	0.00521774	-265.163	109.66	-346.832	265.163
	346.344	0.00448817	-264.685	109.355	-346.344	264.685
	345.855	0.00247963	-264.206	109.061	-345.855	264.206
	345.366	-0.000807898	-263.728	108.77	-345.366	263.728
	344.878	-0.00506262	-263.249	108.477	-344.878	263.249
	344.389	-0.0102828	-262.771	108.178	-344.389	262.771
	343.901	-0.0159009	-262.293	107.878	-343.901	262.293
	343.412	-0.0218743	-261.814	107.589	-343.412	261.814
	342.923	-0.0277349	-261.336	107.319	-342.923	261.336
	342.435	-0.033623	-260.856	107.072	-342.435	260.856
	341.946	-0.0391132	-260.375	106.841	-341.946	260.375
	341.457	-0.0439923	-259.894	106.613	-341.457	259.894
	340.969	-0.0479202	-259.414	106.371	-340.969	259.414
	340.48	-0.0512077	-258.935	106.102	-340.48	258.935
	339.991	-0.0541684	-258.457	105.807	-339.991	258.457
	339.503	-0.0576975	-257.979	105.497	-339.503	257.979
	339.014	-0.0630607	-257.501	105.192	-339.014	257.501
	338.525	-0.0709525	-257.022	104.909	-338.525	257.022
	338.037	-0.0820276	-256.543	104.652	-338.037	256.543
	337.547	-0.0956038	-256.063	104.406	-337.547	256.063
	337.059	-0.11046	-255.583	104.148	-337.059	255.583
	336.569	-0.125031	-255.105	103.859	-336.569	255.105
	336.081	-0.137101	-254.628	103.527	-336.081	254.628
	335.592	-0.145134	-254.152	103.156	-335.592	254.152
	335.104	-0.148508	-253.677	102.762	-335.104	253.677
	334.615	-0.14685	-253.202	102.366	-334.615	253.202
	334.127	-0.141057	-252.727	101.985	-334.127	252.727
	333.638	-0.132365	-252.251	101.631	-333.638	252.251
	333.151	-0.121243	-251.773	101.302	-333.151	251.773
	332.662	-0.109041	-251.296	100.987	-332.662	251.296
	332.174	-0.0966256	-250.818	100.666	-332.174	250.818
	331.686	-0.0855034	-250.342	100.324	-331.686	250.342
	331.198	-0.0769248	-249.866	99.962	-331.198	249.866
	330.71	-0.0716299	-249.39	99.5958	-330.71	249.39
	330.221	-0.0687783	-248.913	99.2509	-330.221	248.913
	329.733	-0.0665662	-248.435	98.9457	-329.733	248.435
	329.245	-0.0622509	-247.956	98.682	-329.245	247.956
	328.757	-0.0535596	-247.476	98.4449	-328.757	247.476
	328.268	-0.0402488	-246.995	98.2127	-328.268	246.995
	327.78	-0.0242806	-246.515	97.9705	-327.78	246.515
	327.292	-0.00885246	-246.036	97.7146	-327.292	246.036
	326.805	0.00174316	-245.556	97.4499	-326.805	245.556
	326.316	0.00485052	-245.077	97.1802	-326.316	245.077
	325.828	-0.000369677	-244.598	96.905	-325.828	244.598
	325.338	-0.0123542	-244.119	96.6227	-325.338	244.119
	324.85	-0.0274661	-243.641	96.335	-324.85	243.641
	324.361	-0.0413549	-243.162	96.0494	-324.361	243.162
	323.872	-0.0512505	-242.683	95.7747	-323.872	242.683
	323.383	-0.0555469	-242.204	95.5129	-323.383	242.204
	322.895	-0.0553395	-241.724	95.2576	-322.895	241.724
	322.407	-0.0527721	-241.244	94.9968	-322.407	241.244
	321.918	-0.0498495	-240.765	94.7213	-321.918	240.765
	321.43	-0.0485753	-240.287	94.4287	-321.43	240.287
	320.941	-0.0492916	-239.809	94.1241	-320.941	239.809
	320.453	-0.0519254	-239.332	93.814	-320.453	239.332
	319.964	-0.0560513	-238.854	93.5007	-319.964	238.854
	319.475	-0.0610868	-238.376	93.1814	-319.475	238.376
	318.987	-0.0662226	-237.899	92.8517	-318.987	237.899
	318.498	-0.0712154	-237.422	92.5085	-318.498	237.422
	318.009	-0.0761798	-236.946	92.1551	-318.009	236.946
	317.521	-0.0820679	-236.47	91.7994	-317.521	236.47
	317.032	-0.0902306	-235.994	91.453	-317.032	235.994
	316.543	-0.101377	-235.516	91.125	-316.543	235.516
	316.054	-0.115351	-235.038	90.8195	-316.054	235.038
	315.566	-0.130008	-234.56	90.533	-315.566	234.56
	315.076	-0.142746	-234.081	90.2566	-315.076	234.081
	314.587	-0.151476	-233.602	89.9804	-314.587	233.602
	314.099	-0.155431	-233.123	89.6971	-314.099	233.123
	313.61	-0.155124	-232.645	89.404	-313.61	232.645
	313.122	-0.15179	-232.167	89.1029	-313.122	232.167
	312.634	-0.146366	-231.689	88.7955	-312.634	231.689
	312.145	-0.138995	-231.211	88.4844	-312.145	231.211
	311.657	-0.130332	-230.733	88.1754	-311.657	230.733
	311.17	-0.121228	-230.255	87.8809	-311.17	230.255
	310.681	-0.114142	-229.775	87.6181	-310.681	229.775
	310.192	-0.110082	-229.294	87.4009	-310.192	229.294
	309.704	-0.110031	-228.812	87.228	-309.704	228.812
	309.216	-0.112068	-228.329	87.081	-309.216	228.329
	308.727	-0.114602	-227.846	86.9293	-308.727	227.846
	308.239	-0.115772	-227.363	86.7453	-308.239	227.363
	307.75	-0.115338	-226.883	86.5161	-307.75	226.883
	307.262	-0.114532	-226.403	86.2472	-307.262	226.403
	306.773	-0.113457	-225.925	85.9534	-306.773	225.925
	306.285	-0.112666	-225.447	85.6475	-306.285	225.447
	305.796	-0.112089	-224.97	85.3339	-305.796	224.97
	305.308	-0.111341	-224.492	85.012	-305.308	224.492
	304.82	-0.111289	-224.015	84.6852	-304.82	224.015
	304.331	-0.113979	-223.538	84.3651	-304.331	223.538
	303.843	-0.120948	-223.059	84.0676	-303.843	223.059
	303.353	-0.133118	-222.58	83.8038	-303.353	222.58
	302.864	-0.150176	-222.099	83.5719	-302.864	222.099
	302.375	-0.17056	-221.619	83.3548	-302.375	221.619
	301.886	-0.19181	-221.138	83.1286	-301.886	221.138
	301.397	-0.210814	-220.658	82.8725	-301.397	220.658
	300.908	-0.225812	-220.18	82.578	-300.908	220.18
	300.419	-0.234685	-219.703	82.2536	-300.419	219.703
	299.93	-0.238214	-219.226	81.9182	-299.93	219.226
	299.442	-0.237778	-218.748	81.5911	-299.442	218.748
	298.954	-0.23595	-218.271	81.2823	-298.954	218.271
	298.465	-0.234606	-217.793	80.9861	-298.465	217.793
	297.977	-0.234554	-217.314	80.6861	-297.977	217.314
	297.489	-0.235823	-216.837	80.3661	-297.489	216.837
	297	-0.237206	-216.36	80.0237	-297	216.36
	296.511	-0.237781	-215.884	79.6749	-296.511	215.884
	296.022	-0.238027	-215.407	79.3449	-296.022	215.407
	295.534	-0.238401	-214.928	79.053	-295.534	214.928
	295.046	-0.239601	-214.449	78.8001	-295.046	214.449
	294.557	-0.242334	-213.968	78.5689	-294.557	213.968
	294.069	-0.246005	-213.488	78.337	-294.069	213.488
	293.58	-0.249037	-213.008	78.0913	-293.58	213.008
	293.091	-0.249398	-212.528	77.8368	-293.091	212.528
	292.603	-0.24548	-212.048	77.59	-292.603	212.048
	292.115	-0.23703	-211.568	77.3652	-292.115	211.568
	291.627	-0.2247	-211.086	77.1631	-291.627	211.086
	291.139	-0.211276	-210.604	76.968	-291.139	210.604
	290.651	-0.198889	-210.123	76.7571	-290.651	210.123
	290.163	-0.189586	-209.643	76.512	-290.163	209.643
	289.674	-0.18385	-209.164	76.2285	-289.674	209.164
	289.186	-0.180416	-208.686	75.9204	-289.186	208.686
	288.698	-0.177593	-208.209	75.6128	-288.698	208.209
	288.21	-0.174542	-207.73	75.333	-288.21	207.73
	287.721	-0.170995	-207.25	75.0942	-287.721	207.25
	287.233	-0.168414	-206.768	74.8892	-287.233	206.768
	286.744	-0.168532	-206.286	74.6916	-286.744	206.286
	286.256	-0.172743	-205.806	74.471	-286.256	205.806
	285.767	-0.181233	-205.326	74.2113	-285.767	205.326
	285.278	-0.191924	-204.848	73.9245	-285.278	204.848
	284.789	-0.202218	-204.369	73.6455	-284.789	204.369
	284.3	-0.209343	-203.888	73.4113	-284.3	203.888
	283.812	-0.212133	-203.406	73.2357	-283.812	203.406
	283.323	-0.210248	-202.922	73.0982	-283.323	202.922
	282.835	-0.205052	-202.439	72.9547	-282.835	202.439
	282.347	-0.19852	-201.957	72.7632	-282.347	201.957
	281.859	-0.19213	-201.477	72.5082	-281.859	201.477
	281.371	-0.186309	-200.999	72.2073	-281.371	200.999
	280.882	-0.180346	-200.521	71.8984	-280.882	200.521
	280.394	-0.174126	-200.043	71.6154	-280.394	200.043
	279.906	-0.167367	-199.562	71.3699	-279.906	199.562
	279.417	-0.160323	-199.082	71.1493	-279.417	199.082
	278.929	-0.153877	-198.601	70.928	-278.929	198.601
	278.441	-0.148538	-198.121	70.6846	-278.441	198.121
	277.953	-0.145218	-197.642	70.4122	-277.953	197.642
	277.464	-0.143773	-197.163	70.1222	-277.464	197.163
	276.976	-0.144163	-196.685	69.8338	-276.976	196.685
	276.487	-0.145404	-196.206	69.5636	-276.487	196.206
	275.999	-0.146872	-195.726	69.3153	-275.999	195.726
	275.51	-0.148356	-195.246	69.078	-275.51	195.246
	275.022	-0.149682	-194.766	68.8322	-275.022	194.766
	274.533	-0.151435	-194.286	68.563	-274.533	194.286
	274.044	-0.155035	-193.808	68.2683	-274.044	193.808
	273.556	-0.160626	-193.33	67.9617	-273.556	193.33
	273.067	-0.167679	-192.852	67.6632	-273.067	192.852
	272.579	-0.174235	-192.373	67.3879	-272.579	192.373
	272.09	-0.178433	-191.893	67.1378	-272.09	191.893
	271.601	-0.179418	-191.413	66.9027	-271.601	191.413
	271.113	-0.177576	-190.932	66.6716	-271.113	190.932
	270.625	-0.175265	-190.452	66.4405	-270.625	190.452
	270.137	-0.174432	-189.971	66.2149	-270.137	189.971
	269.648	-0.175573	-189.49	66.0041	-269.648	189.49
	269.159	-0.178093	-189.008	65.8128	-269.159	189.008
	268.671	-0.179378	-188.526	65.6361	-268.671	188.526
	268.183	-0.177507	-188.044	65.4617	-268.183	188.044
	267.694	-0.171557	-187.561	65.2754	-267.694	187.561
	267.206	-0.162653	-187.08	65.0666	-267.206	187.08
	266.718	-0.152383	-186.6	64.8315	-266.718	186.6
	266.229	-0.142043	-186.12	64.5724	-266.229	186.12
	265.741	-0.133038	-185.641	64.2994	-265.741	185.641
	265.253	-0.125242	-185.162	64.0256	-265.253	185.162
	264.765	-0.11844	-184.683	63.7646	-264.765	184.683
	264.277	-0.112163	-184.202	63.5222	-264.277	184.202
	263.789	-0.105788	-183.722	63.292	-263.789	183.722
	263.301	-0.0988723	-183.242	63.058	-263.301	183.242
	262.812	-0.0917716	-182.762	62.8061	-262.812	182.762
	262.324	-0.0847145	-182.283	62.5372	-262.324	182.283
	261.836	-0.0789355	-181.803	62.2694	-261.836	181.803
	261.347	-0.0759845	-181.323	62.0298	-261.347	181.323
	260.859	-0.0765293	-180.842	61.8357	-260.859	180.842
	260.37	-0.0811962	-180.359	61.6792	-260.37	180.359
	259.882	-0.088619	-179.875	61.5287	-259.882	179.875
	259.393	-0.0968519	-179.393	61.3448	-259.393	179.393
	258.904	-0.103821	-178.913	61.1035	-258.904	178.913
	258.415	-0.107876	-178.434	60.8118	-258.415	178.434
	257.927	-0.108549	-177.957	60.5021	-257.927	177.957
	257.439	-0.106664	-177.479	60.2119	-257.439	177.479
	256.95	-0.103798	-176.999	59.9626	-256.95	176.999
	256.462	-0.101203	-176.518	59.747	-256.462	176.518
	255.973	-0.0993174	-176.036	59.5378	-255.973	176.036
	255.485	-0.0977599	-175.556	59.3062	-255.485	175.556
	254.996	-0.095491	-175.076	59.0421	-254.996	175.076
	254.509	-0.0912752	-174.598	58.7613	-254.509	174.598
	254.02	-0.0848007	-174.119	58.4939	-254.02	174.119
	253.532	-0.076009	-173.638	58.264	-253.532	173.638
	253.044	-0.0661657	-173.156	58.0717	-253.044	173.156
	252.556	-0.0567354	-172.674	57.8911	-252.556	172.674
	252.068	-0.0487111	-172.192	57.6867	-252.068	172.192
	251.579	-0.0430742	-171.713	57.4365	-251.579	171.713
	251.091	-0.0394135	-171.234	57.1484	-251.091	171.234
	250.602	-0.0371587	-170.756	56.8574	-250.602	170.756
	250.114	-0.0357567	-170.276	56.605	-250.114	170.276
	249.626	-0.0342125	-169.794	56.4134	-249.626	169.794
	249.138	-0.032186	-169.31	56.2731	-249.138	169.31
	248.649	-0.0289934	-168.827	56.1523	-248.649	168.827
	248.161	-0.0234134	-168.342	56.0191	-248.161	168.342
	247.672	-0.0143667	-167.859	55.8616	-247.672	167.859
	247.185	-0.00175231	-167.377	55.691	-247.185	167.377
	246.697	0.013349	-166.894	55.5274	-246.697	166.894
	246.209	0.0285774	-166.411	55.3798	-246.209	166.411
	245.721	0.0410639	-165.927	55.2356	-245.721	165.927
	245.233	0.0478803	-165.445	55.0692	-245.233	165.445
	244.744	0.0479315	-164.963	54.8605	-244.744	164.963
	244.255	0.0421144	-164.483	54.6115	-244.255	164.483
	243.767	0.0325315	-164.004	54.3477	-243.767	164.004
	243.278	0.0222371	-163.524	54.1052	-243.278	163.524
	242.789	0.0138337	-163.042	53.9075	-242.789	163.042
	242.3	0.00906825	-162.559	53.7532	-242.3	162.559
	241.812	0.00766991	-162.075	53.6159	-241.812	162.075
	241.324	0.00824773	-161.592	53.4584	-241.324	161.592
	240.835	0.009394	-161.111	53.2542	-240.835	161.111
	240.347	0.00938832	-160.631	53.0009	-240.347	160.631
	239.858	0.00698187	-160.153	52.7214	-239.858	160.153
	239.369	0.00194641	-159.673	52.4511	-239.369	159.673
	238.88	-0.00570385	-159.193	52.2183	-238.88	159.193
	238.392	-0.0147761	-158.711	52.0285	-238.392	158.711
	237.903	-0.02389	-158.228	51.8627	-237.903	158.228
	237.414	-0.0322224	-157.746	51.6891	-237.414	157.746
	236.926	-0.0391914	-157.265	51.4822	-236.926	157.265
	236.437	-0.0454348	-156.785	51.2368	-236.437	156.785
	235.948	-0.0511666	-156.305	50.9698	-235.948	156.305
	235.46	-0.0565866	-155.826	50.7077	-235.46	155.826
	234.971	-0.0610252	-155.345	50.4698	-234.971	155.345
	234.482	-0.063588	-154.865	50.2592	-234.482	154.865
	233.994	-0.0650431	-154.383	50.0634	-233.994	154.383
	233.506	-0.067208	-153.901	49.8672	-233.506	153.901
	233.017	-0.0723856	-153.42	49.6625	-233.017	153.42
	232.528	-0.0816851	-152.938	49.4539	-232.528	152.938
	232.039	-0.0945082	-152.456	49.2546	-232.039	152.456
	231.55	-0.10834	-151.975	49.0777	-231.55	151.975
	231.062	-0.120027	-151.491	48.9283	-231.062	151.491
	230.573	-0.126953	-151.007	48.8002	-230.573	151.007
	230.084	-0.129032	-150.523	48.6782	-230.084	150.523
	229.596	-0.126949	-150.039	48.5433	-229.596	150.039
	229.108	-0.122051	-149.557	48.3804	-229.108	149.557
	228.619	-0.115661	-149.075	48.1842	-228.619	149.075
	228.131	-0.10822	-148.594	47.962	-228.131	148.594
	227.643	-0.100508	-148.113	47.73	-227.643	148.113
	227.155	-0.0930952	-147.633	47.5027	-227.155	147.633
	226.667	-0.0863507	-147.152	47.2845	-226.667	147.152
	226.178	-0.0808133	-146.671	47.0665	-226.178	146.671
	225.69	-0.0769528	-146.191	46.8326	-225.69	146.191
	225.202	-0.0739315	-145.711	46.5721	-225.202	145.711
	224.714	-0.0712221	-145.232	46.2887	-224.714	145.232
	224.225	-0.0679158	-144.754	46.0011	-224.225	144.754
	223.737	-0.0631182	-144.275	45.7321	-223.737	144.275
	223.248	-0.0567707	-143.794	45.4961	-223.248	143.794
	222.76	-0.0488601	-143.313	45.2913	-222.76	143.313
	222.272	-0.0404245	-142.831	45.1023	-222.272	142.831
	221.784	-0.0325707	-142.349	44.9113	-221.784	142.349
	221.296	-0.0264231	-141.868	44.7068	-221.296	141.868
	220.808	-0.0222926	-141.387	44.4872	-220.808	141.387
	220.319	-0.0203363	-140.907	44.2591	-220.319	140.907
	219.831	-0.0203136	-140.426	44.0305	-219.831	140.426
	219.342	-0.0221231	-139.945	43.808	-219.342	139.945
	218.853	-0.0256807	-139.464	43.5949	-218.853	139.464
	218.365	-0.0308449	-138.982	43.3928	-218.365	138.982
	217.876	-0.0369462	-138.501	43.2021	-217.876	138.501
	217.388	-0.0430616	-138.018	43.0218	-217.388	138.018
	216.899	-0.0477143	-137.536	42.85	-216.899	137.536
	216.411	-0.0500355	-137.053	42.6828	-216.411	137.053
	215.922	-0.0503813	-136.57	42.5155	-215.922	136.57
	215.434	-0.0499039	-136.088	42.3436	-215.434	136.088
	214.945	-0.0507471	-135.606	42.1635	-214.945	135.606
	214.456	-0.0544894	-135.124	41.9751	-214.456	135.124
	213.968	-0.0615152	-134.642	41.78	-213.968	134.642
	213.479	-0.0706434	-134.16	41.5814	-213.479	134.16
	212.99	-0.0785637	-133.679	41.3825	-212.99	133.679
	212.502	-0.0821505	-133.198	41.1828	-212.502	133.198
	212.014	-0.0788868	-132.716	40.9798	-212.014	132.716
	211.525	-0.0680354	-132.234	40.7724	-211.525	132.234
	211.038	-0.0510156	-131.753	40.5636	-211.038	131.753
	210.55	-0.0301447	-131.272	40.3617	-210.55	131.272
	210.062	-0.00810931	-130.79	40.1748	-210.062	130.79
	209.574	0.0126621	-130.307	40.0051	-209.574	130.307
	209.086	0.0306341	-129.824	39.8449	-209.086	129.824
	208.598	0.0437024	-129.342	39.6807	-208.598	129.342
	208.11	0.0506467	-128.859	39.5013	-208.11	128.859
	207.622	0.0511392	-128.377	39.3035	-207.622	128.377
	207.133	0.0461455	-127.896	39.0939	-207.133	127.896
	206.644	0.0376426	-127.415	38.8825	-206.644	127.415
	206.156	0.0286708	-126.934	38.6749	-206.156	126.934
	205.667	0.021716	-126.453	38.4682	-205.667	126.453
	205.178	0.0176326	-125.971	38.2558	-205.178	125.971
	204.69	0.016689	-125.49	38.034	-204.69	125.49
	204.202	0.0179632	-125.01	37.8063	-204.202	125.01
	203.713	0.0204169	-124.529	37.5834	-203.713	124.529
	203.225	0.0232818	-124.048	37.377	-203.225	124.048
	202.737	0.0256928	-123.566	37.1924	-202.737	123.566
	202.248	0.0268391	-123.083	37.0255	-202.248	123.083
	201.76	0.025995	-122.6	36.8637	-201.76	122.6
	201.271	0.022949	-122.118	36.6921	-201.271	122.118
	200.783	0.0178132	-121.636	36.5007	-200.783	121.636
	200.294	0.0111577	-121.155	36.2896	-200.294	121.155
	199.805	0.00340799	-120.674	36.0695	-199.805	120.674
	199.317	-0.00456997	-120.193	35.857	-199.317	120.193
	198.828	-0.0126466	-119.711	35.6651	-198.828	119.711
	198.339	-0.0207373	-119.228	35.4973	-198.339	119.228
	197.85	-0.0291559	-118.745	35.3439	-197.85	118.745
	197.362	-0.0379003	-118.262	35.188	-197.362	118.262
	196.872	-0.0479807	-117.779	35.0155	-196.872	117.779
	196.384	-0.0597103	-117.298	34.8241	-196.384	117.298
	195.895	-0.0725901	-116.816	34.6235	-195.895	116.816
	195.406	-0.0856414	-116.335	34.4296	-195.406	116.335
	194.917	-0.097228	-115.852	34.2536	-194.917	115.852
	194.428	-0.105987	-115.369	34.0946	-194.428	115.369
	193.94	-0.111535	-114.886	33.9403	-193.94	114.886
	193.451	-0.114609	-114.403	33.7752	-193.451	114.403
	192.963	-0.116363	-113.921	33.5892	-192.963	113.921
	192.475	-0.117973	-113.44	33.3838	-192.475	113.44
	191.986	-0.119868	-112.959	33.1701	-191.986	112.959
	191.498	-0.121323	-112.477	32.9648	-191.498	112.477
	191.008	-0.121712	-111.995	32.7812	-191.008	111.995
	190.52	-0.120225	-111.512	32.6228	-190.52	111.512
	190.032	-0.117658	-111.029	32.4836	-190.032	111.029
	189.544	-0.115233	-110.545	32.35	-189.544	110.545
	189.055	-0.114684	-110.061	32.2089	-189.055	110.061
	188.567	-0.11783	-109.578	32.0559	-188.567	109.578
	188.078	-0.125565	-109.095	31.897	-188.078	109.095
	187.589	-0.136996	-108.612	31.7436	-187.589	108.612
	187.1	-0.15043	-108.128	31.6033	-187.1	108.128
	186.611	-0.162983	-107.644	31.4707	-186.611	107.644
	186.123	-0.17197	-107.161	31.3287	-186.123	107.161
	185.634	-0.176281	-106.678	31.1579	-185.634	106.678
	185.146	-0.176315	-106.197	30.9516	-185.146	106.197
	184.657	-0.174117	-105.717	30.7218	-184.657	105.717
	184.169	-0.172204	-105.236	30.4951	-184.169	105.236
	183.68	-0.172906	-104.754	30.2977	-183.68	104.754
	183.192	-0.17662	-104.271	30.1418	-183.192	104.271
	182.703	-0.18248	-103.787	30.0203	-182.703	103.787
	182.215	-0.188183	-103.302	29.912	-182.215	103.302
	181.726	-0.190789	-102.818	29.7965	-181.726	102.818
	181.238	-0.188308	-102.334	29.6632	-181.238	102.334
	180.75	-0.179132	-101.85	29.5132	-180.75	101.85
	180.262	-0.163506	-101.367	29.3543	-180.262	101.367
	179.774	-0.142436	-100.885	29.1929	-179.774	100.885
	179.286	-0.1176	-100.402	29.0287	-179.286	100.402
	178.799	-0.0913586	-99.9195	28.856	-178.799	99.9195
	178.311	-0.0662386	-99.4375	28.6693	-178.311	99.4375
	177.824	-0.0447575	-98.9559	28.4681	-177.824	98.9559
	177.336	-0.0289172	-98.4743	28.2622	-177.336	98.4743
	176.848	-0.0202392	-97.9931	28.067	-176.848	97.9931
	176.359	-0.0178858	-97.5103	27.8976	-176.359	97.5103
	175.871	-0.0197096	-97.0267	27.7589	-175.871	97.0267
	175.382	-0.0219464	-96.5421	27.6435	-175.382	96.5421
	174.894	-0.0210417	-96.0573	27.5345	-174.894	96.0573
	174.405	-0.0147227	-95.5733	27.4158	-174.405	95.5733
	173.918	-0.00360131	-95.0892	27.2825	-173.918	95.0892
	173.429	0.00959576	-94.6057	27.1426	-173.429	94.6057
	172.941	0.0211151	-94.1217	27.0095	-172.941	94.1217
	172.453	0.0285283	-93.6374	26.8898	-172.453	93.6374
	171.965	0.0315646	-93.1527	26.7772	-171.965	93.1527
	171.477	0.0318432	-92.6689	26.6548	-171.477	92.6689
	170.988	0.0323926	-92.1854	26.5078	-170.988	92.1854
	170.5	0.0349733	-91.7029	26.3355	-170.5	91.7029
	170.012	0.0398286	-91.2205	26.1534	-170.012	91.2205
	169.523	0.0458776	-90.7378	25.9841	-169.523	90.7378
	169.035	0.0516415	-90.2546	25.8442	-169.035	90.2546
	168.547	0.0558431	-89.7699	25.7345	-168.547	89.7699
	168.058	0.0576848	-89.2847	25.6406	-168.058	89.2847
	167.57	0.0577369	-88.7994	25.5432	-167.57	88.7994
	167.082	0.0561831	-88.315	25.4279	-167.082	88.315
	166.593	0.0535058	-87.8311	25.2918	-166.593	87.8311
	166.104	0.0498914	-87.348	25.142	-166.104	87.348
	165.616	0.0456935	-86.8649	24.9902	-165.616	86.8649
	165.127	0.0405586	-86.3812	24.8465	-165.127	86.3812
	164.639	0.0347691	-85.8974	24.7156	-164.639	85.8974
	164.15	0.0284831	-85.4128	24.596	-164.15	85.4128
	163.661	0.0225381	-84.9288	24.4826	-163.661	84.9288
	163.173	0.0182834	-84.444	24.3695	-163.173	84.444
	162.684	0.0176106	-83.9594	24.252	-162.684	83.9594
	162.196	0.0213282	-83.4753	24.1292	-162.196	83.4753
	161.708	0.0288836	-82.9911	24.0006	-161.708	82.9911
	161.22	0.0387979	-82.5078	23.8663	-161.22	82.5078
	160.731	0.0492799	-82.024	23.7245	-160.731	82.024
	160.244	0.0588247	-81.5408	23.5737	-160.244	81.5408
	159.755	0.0666635	-81.0577	23.4158	-159.755	81.0577
	159.267	0.073082	-80.5745	23.2573	-159.267	80.5745
	158.779	0.0783485	-80.0913	23.1067	-158.779	80.0913
	158.291	0.0825927	-79.6079	22.9695	-158.291	79.6079
	157.802	0.0860696	-79.1238	22.8431	-157.802	79.1238
	157.314	0.0888208	-78.6395	22.7177	-157.314	78.6395
	156.825	0.091175	-78.1558	22.583	-156.825	78.1558
	156.338	0.0934004	-77.6723	22.4346	-156.338	77.6723
	155.849	0.0958114	-77.1895	22.278	-155.849	77.1895
	155.361	0.09852	-76.7064	22.1252	-155.361	76.7064
	154.872	0.101357	-76.2225	21.9877	-154.872	76.2225
	154.384	0.104976	-75.7382	21.8696	-154.384	75.7382
	153.895	0.108964	-75.2531	21.7666	-153.895	75.2531
	153.407	0.112597	-74.7681	21.67	-153.407	74.7681
	152.919	0.114936	-74.2833	21.5716	-152.919	74.2833
	152.431	0.115216	-73.7982	21.4684	-152.431	73.7982
	151.942	0.113817	-73.3135	21.3607	-151.942	73.3135
	151.454	0.11232	-72.8285	21.2531	-151.454	72.8285
	150.965	0.112799	-72.3437	21.1502	-150.965	72.3437
	150.477	0.117141	-71.8589	21.0555	-150.477	71.8589
	149.989	0.125521	-71.3735	20.9686	-149.989	71.3735
	149.501	0.136188	-70.8876	20.8857	-149.501	70.8876
	149.012	0.146443	-70.4021	20.7995	-149.012	70.4021
	148.525	0.153372	-69.9169	20.7037	-148.525	69.9169
	148.036	0.156437	-69.4324	20.5959	-148.036	69.4324
	147.548	0.156304	-68.9481	20.4788	-147.548	68.9481
	147.059	0.154934	-68.4636	20.3583	-147.059	68.4636
	146.571	0.154745	-67.9795	20.2373	-146.571	67.9795
	146.082	0.15643	-67.495	20.1134	-146.082	67.495
	145.594	0.159737	-67.011	19.98	-145.594	67.011
	145.106	0.161919	-66.5281	19.8323	-145.106	66.5281
	144.617	0.160465	-66.045	19.6716	-144.617	66.045
	144.129	0.153553	-65.5623	19.5073	-144.129	65.5623
	143.64	0.141767	-65.079	19.3514	-143.64	65.079
	143.15	0.127651	-64.5955	19.2118	-143.15	64.5955
	142.662	0.115438	-64.1116	19.0893	-142.662	64.1116
	142.173	0.109863	-63.6268	18.9773	-142.173	63.6268
	141.685	0.113609	-63.1422	18.8687	-141.685	63.1422
	141.197	0.126536	-62.6572	18.7602	-141.197	62.6572
	140.709	0.145047	-62.1725	18.656	-140.709	62.1725
	140.221	0.163971	-61.687	18.5647	-140.221	61.687
	139.734	0.177523	-61.2015	18.4945	-139.734	61.2015
	139.245	0.181767	-60.7145	18.4478	-139.245	60.7145
	138.757	0.175282	-60.2269	18.4166	-138.757	60.2269
	138.268	0.16044	-59.7396	18.3849	-138.268	59.7396
	137.779	0.141179	-59.2527	18.3346	-137.779	59.2527
	137.29	0.122259	-58.7675	18.255	-137.29	58.7675
	136.801	0.10783	-58.2825	18.1481	-136.801	58.2825
	136.312	0.0998807	-57.7983	18.0274	-136.312	57.7983
	135.824	0.0981848	-57.3137	17.9105	-135.824	57.3137
	135.335	0.100964	-56.8286	17.8091	-135.335	56.8286
	134.847	0.104981	-56.3436	17.7219	-134.847	56.3436
	134.359	0.106965	-55.8579	17.6378	-134.359	55.8579
	133.87	0.105156	-55.3727	17.5441	-133.87	55.3727
	133.381	0.0990401	-54.8879	17.4355	-133.381	54.8879
	132.892	0.0890016	-54.4036	17.3172	-132.892	54.4036
	132.403	0.0766049	-53.919	17.1995	-132.403	53.919
	131.915	0.0636531	-53.4346	17.0896	-131.915	53.4346
	131.426	0.051768	-52.9498	16.9871	-131.426	52.9498
	130.937	0.0417863	-52.4647	16.8849	-130.937	52.4647
	130.448	0.034875	-51.9801	16.7754	-130.448	51.9801
	129.96	0.0315156	-51.4955	16.6558	-129.96	51.4955
	129.472	0.031255	-51.0119	16.5313	-129.472	51.0119
	128.983	0.0336367	-50.5274	16.4101	-128.983	50.5274
	128.495	0.0380941	-50.0426	16.2993	-128.495	50.0426
	128.007	0.0433607	-49.5576	16.2013	-128.007	49.5576
	127.519	0.0490402	-49.072	16.113	-127.519	49.072
	127.03	0.0552455	-48.587	16.0286	-127.03	48.587
	126.542	0.0625726	-48.1014	15.9421	-126.542	48.1014
	126.054	0.0714212	-47.6161	15.8504	-126.054	47.6161
	125.566	0.0819315	-47.1307	15.7555	-125.566	47.1307
	125.078	0.0937075	-46.6452	15.6629	-125.078	46.6452
	124.59	0.104786	-46.1603	15.5782	-124.59	46.1603
	124.102	0.113123	-45.6742	15.5028	-124.102	45.6742
	123.613	0.116969	-45.1883	15.4302	-123.613	45.1883
	123.125	0.11523	-44.7025	15.349	-123.125	44.7025
	122.636	0.107579	-44.2175	15.2485	-122.636	44.2175
	122.147	0.0949834	-43.7332	15.1264	-122.147	43.7332
	121.658	0.0788627	-43.2497	14.9911	-121.658	43.2497
	121.169	0.0605969	-42.766	14.8583	-121.169	42.766
	120.68	0.0420603	-42.2813	14.7416	-120.68	42.2813
	120.192	0.0249029	-41.7964	14.6432	-120.192	41.7964
	119.702	0.0101464	-41.3107	14.5543	-119.702	41.3107
	119.214	-0.00107079	-40.826	14.4594	-119.214	40.826
	118.725	-0.00843769	-40.3413	14.3471	-118.725	40.3413
	118.236	-0.0119526	-39.8571	14.2169	-118.236	39.8571
	117.748	-0.0120995	-39.3735	14.0805	-117.748	39.3735
	117.26	-0.00886511	-38.8891	13.9549	-117.26	38.8891
	116.772	-0.002674	-38.4046	13.8539	-116.772	38.4046
	116.284	0.00628737	-37.9187	13.7795	-116.284	37.9187
	115.795	0.017097	-37.4322	13.7215	-115.795	37.4322
	115.308	0.0285311	-36.9456	13.6617	-115.308	36.9456
	114.819	0.0388718	-36.4597	13.5831	-114.819	36.4597
	114.331	0.0460994	-35.9749	13.4791	-114.331	35.9749
	113.842	0.0489226	-35.4911	13.3551	-113.842	35.4911
	113.354	0.0467142	-35.0072	13.2242	-113.354	35.0072
	112.865	0.0400729	-34.5229	13.0967	-112.865	34.5229
	112.377	0.031157	-34.0388	12.9729	-112.377	34.0388
	111.888	0.0229668	-33.5547	12.8426	-111.888	33.5547
	111.399	0.0186836	-33.0716	12.6934	-111.399	33.0716
	110.911	0.0202278	-32.5891	12.523	-110.911	32.5891
	110.423	0.0274696	-32.1067	12.3435	-110.423	32.1067
	109.935	0.0383503	-31.6241	12.1761	-109.935	31.6241
	109.447	0.0504097	-31.1402	12.0375	-109.447	31.1402
	108.959	0.0608356	-30.656	11.9289	-108.959	30.656
	108.471	0.0683333	-30.1707	11.8334	-108.471	30.1707
	107.983	0.0724496	-29.6857	11.7269	-107.983	29.6857
	107.494	0.0739219	-29.202	11.5925	-107.494	29.202
	107.006	0.0737181	-28.719	11.4302	-107.006	28.719
	106.517	0.0732577	-28.237	11.2546	-106.517	28.237
	106.029	0.0741197	-27.7543	11.0851	-106.029	27.7543
	105.541	0.0770841	-27.2711	10.9333	-105.541	27.2711
	105.053	0.0820673	-26.7872	10.798	-105.053	26.7872
	104.564	0.0872344	-26.3029	10.6684	-104.564	26.3029
	104.076	0.0902138	-25.8197	10.534	-104.076	25.8197
	103.588	0.0891992	-25.336	10.3913	-103.588	25.336
	103.099	0.083979	-24.8526	10.2464	-103.099	24.8526
	102.61	0.0759442	-24.3687	10.1108	-102.61	24.3687
	102.121	0.0675834	-23.884	9.99395	-102.121	23.884
	101.633	0.0615665	-23.3994	9.89697	-101.633	23.3994
	101.144	0.0594158	-22.914	9.81091	-101.144	22.914
	100.656	0.0614281	-22.4281	9.72161	-100.656	22.4281
	100.168	0.0671218	-21.9434	9.61698	-100.168	21.9434
	99.6799	0.0754864	-21.4592	9.49396	-99.6799	21.4592
	99.1913	0.0854291	-20.9755	9.36108	-99.1913	20.9755
	98.7033	0.0951295	-20.4914	9.23311	-98.7033	20.4914
	98.2152	0.102727	-20.0067	9.12272	-98.2152	20.0067
	97.727	0.106317	-19.5216	9.03239	-97.727	19.5216
	97.2383	0.104792	-19.0355	8.9544	-97.2383	19.0355
	96.7499	0.0982065	-18.5497	8.87635	-96.7499	18.5497
	96.2611	0.0880693	-18.0648	8.78877	-96.2611	18.0648
	95.7723	0.0769934	-17.5796	8.69135	-95.7723	17.5796
	95.2836	0.0677657	-17.0944	8.59162	-95.2836	17.0944
	94.7948	0.0625162	-16.6093	8.49809	-94.7948	16.6093
	94.3066	0.0613177	-16.1237	8.41469	-94.3066	16.1237
	93.8183	0.0633442	-15.6378	8.33851	-93.8183	15.6378
	93.33	0.0674463	-15.1521	8.26243	-93.33	15.1521
	92.8418	0.0717607	-14.6665	8.1801	-92.8418	14.6665
	92.3533	0.0747544	-14.1814	8.08948	-92.3533	14.1814
	91.8651	0.0755161	-13.6957	7.99411	-91.8651	13.6957
	91.3766	0.0732375	-13.2109	7.90041	-91.3766	13.2109
	90.888	0.0675191	-12.7255	7.8152	-90.888	12.7255
	90.3993	0.0584478	-12.2394	7.74071	-90.3993	12.2394
	89.9103	0.0467465	-11.7531	7.67324	-89.9103	11.7531
	89.4219	0.0338809	-11.2671	7.60367	-89.4219	11.2671
	88.9328	0.0210144	-10.782	7.52048	-88.9328	10.782
	88.4435	0.00928563	-10.2967	7.41721	-88.4435	10.2967
	87.9553	-0.00093765	-9.81274	7.29553	-87.9553	9.81274
	87.4661	-0.00925582	-9.32861	7.16596	-87.4661	9.32861
	86.9781	-0.0155995	-8.84408	7.0422	-86.9781	8.84408
	86.489	-0.0200523	-8.36001	6.93108	-86.489	8.36001
	86.0009	-0.0225876	-7.87515	6.8284	-86.0009	7.87515
	85.5119	-0.0234734	-7.39049	6.72284	-85.5119	7.39049
	85.0236	-0.0227402	-6.90558	6.60424	-85.0236	6.90558
	84.536	-0.0208416	-6.42171	6.47283	-84.536	6.42171
	84.0471	-0.0179616	-5.93839	6.34005	-84.0471	5.93839
	83.5592	-0.0140167	-5.45373	6.22288	-83.5592	5.45373
	83.0704	-0.00884872	-4.96827	6.13197	-83.0704	4.96827
	82.5826	-0.0029569	-4.4822	6.06419	-82.5826	4.4822
	82.0941	0.00280789	-3.99587	6.00429	-82.0941	3.99587
	81.6059	0.00753443	-3.5097	5.93391	-81.6059	3.5097
	81.1176	0.0108976	-3.02486	5.8421	-81.1176	3.02486
	80.6291	0.0129098	-2.54015	5.72944	-80.6291	2.54015
	80.1409	0.0143403	-2.05559	5.60627	-80.1409	2.05559
	79.6525	0.0158268	-1.57117	5.48508	-79.6525	1.57117
	79.1643	0.0170583	-1.08705	5.37262	-79.1643	1.08705
	78.6759	0.0174932	-0.602671	5.26765	-78.6759	0.602671
	78.1872	0.0160104	-0.117281	5.16295	-78.1872	0.117281
	77.6989	0.0126794	0.367289	5.05188	-77.6989	-0.367289
	77.2104	0.00895135	0.851816	4.93378	-77.2104	-0.851816
	76.7219	0.00691352	1.33593	4.81536	-76.7219	-1.33593
	76.2336	0.00908297	1.82056	4.70587	-76.2336	-1.82056
	75.7453	0.0168933	2.30571	4.61182	-75.7453	-2.30571
	75.2575	0.0297768	2.79133	4.53122	-75.2575	-2.79133
	74.7697	0.0455461	3.27758	4.45425	-74.7697	-3.27758
	74.2818	0.0612434	3.76234	4.36895	-74.2818	-3.76234
	73.7938	0.0737867	4.24747	4.26837	-73.7938	-4.24747
	73.3055	0.0813554	4.73244	4.15437	-73.3055	-4.73244
	72.8174	0.083596	5.21685	4.03583	-72.8174	-5.21685
	72.3289	0.081146	5.70122	3.92189	-72.3289	-5.70122
	71.8403	0.0755279	6.18597	3.8158	-71.8403	-6.18597
	71.3516	0.0679336	6.67078	3.71474	-71.3516	-6.67078
	70.8627	0.0592886	7.15578	3.61331	-70.8627	-7.15578
	70.3744	0.0508985	7.6407	3.50954	-70.3744	-7.6407
	69.8856	0.0440014	8.12546	3.40669	-69.8856	-8.12546
	69.3971	0.0398604	8.61055	3.31069	-69.3971	-8.61055
	68.9086	0.0393573	9.09593	3.226	-68.9086	-9.09593
	68.4201	0.0411289	9.58189	3.15233	-68.4201	-9.58189
	67.9322	0.0429422	10.0684	3.08553	-67.9322	-10.0684
	67.4436	0.0425821	10.5541	3.01976	-67.4436	-10.5541
	66.955	0.0383842	11.0405	2.95172	-66.955	-11.0405
	66.4664	0.0312029	11.5265	2.87945	-66.4664	-11.5265
	65.9775	0.0238787	12.0123	2.80294	-65.9775	-12.0123
	65.4894	0.0199232	12.4979	2.72281	-65.4894	-12.4979
	65.0008	0.0210686	12.9834	2.63957	-65.0008	-12.9834
	64.5121	0.0274587	13.4688	2.55449	-64.5121	-13.4688
	64.0246	0.0374575	13.9543	2.46864	-64.0246	-13.9543
	63.5363	0.048252	14.4398	2.38098	-63.5363	-14.4398
	63.0487	0.0579106	14.9254	2.28895	-63.0487	-14.9254
	62.5603	0.0654509	15.4099	2.19042	-62.5603	-15.4099
	62.0721	0.0710594	15.8952	2.08559	-62.0721	-15.8952
	61.5839	0.075189	16.3794	1.9785	-61.5839	-16.3794
	61.0951	0.0778985	16.8647	1.87437	-61.0951	-16.8647
	60.6074	0.0791007	17.3493	1.77669	-60.6074	-17.3493
	60.1184	0.078357	17.8347	1.68367	-60.1184	-17.8347
	59.6303	0.0754381	18.32	1.58996	-59.6303	-18.32
	59.1417	0.0710981	18.8051	1.49049	-59.1417	-18.8051
	58.653	0.0659489	19.2897	1.38443	-58.653	-19.2897
	58.1648	0.0609126	19.7744	1.27652	-58.1648	-19.7744
	57.6757	0.057284	20.2592	1.17411	-57.6757	-20.2592
	57.1876	0.055232	20.7445	1.08348	-57.1876	-20.7445
	56.6986	0.055284	21.2304	1.00767	-56.6986	-21.2304
	56.2107	0.0572821	21.7166	0.946396	-56.2107	-21.7166
	55.7222	0.0615973	22.2034	0.89854	-55.7222	-22.2034
	55.2344	0.0680718	22.691	0.863146	-55.2344	-22.691
	54.7463	0.0763795	23.1786	0.839646	-54.7463	-23.1786
	54.2576	0.0856686	23.6666	0.827544	-54.2576	-23.6666
	53.7699	0.0945163	24.1551	0.823584	-53.7699	-24.1551
	53.2816	0.100921	24.6431	0.823007	-53.2816	-24.6431
	52.7936	0.103245	25.1315	0.819118	-52.7936	-25.1315
	52.3048	0.10091	25.6194	0.804827	-52.3048	-25.6194
	51.8165	0.0945379	26.1068	0.774989	-51.8165	-26.1068
	51.3277	0.0859915	26.5938	0.728439	-51.3277	-26.5938
	50.8388	0.0782702	27.0798	0.669129	-50.8388	-27.0798
	50.3506	0.0742713	27.5661	0.604133	-50.3506	-27.5661
	49.8619	0.0759291	28.0523	0.541043	-49.8619	-28.0523
	49.3742	0.0831568	28.5388	0.483593	-49.3742	-28.5388
	48.8859	0.0943075	29.0255	0.430024	-48.8859	-29.0255
	48.3983	0.105841	29.5122	0.375061	-48.3983	-29.5122
	47.91	0.114333	29.9986	0.31565	-47.91	-29.9986
	47.4213	0.116986	30.4848	0.252247	-47.4213	-30.4848
	46.9332	0.113513	30.9713	0.190492	-46.9332	-30.9713
	46.4443	0.105323	31.4574	0.135757	-46.4443	-31.4574
	45.956	0.0951278	31.9444	0.0892356	-45.956	-31.9444
	45.4666	0.0859001	32.4313	0.0457979	-45.4666	-32.4313
	44.9784	0.0796843	32.918	-0.00265548	-44.9784	-32.918
	44.4899	0.0761969	33.4046	-0.061711	-44.4899	-33.4046
	44.0013	0.0745437	33.8902	-0.130216	-44.0013	-33.8902
	43.5132	0.0726622	34.3764	-0.201052	-43.5132	-34.3764
	43.0241	0.0689057	34.8625	-0.265152	-43.0241	-34.8625
	42.5359	0.063372	35.3491	-0.317869	-42.5359	-35.3491
	42.0467	0.0570007	35.8365	-0.362202	-42.0467	-35.8365
	41.5588	0.0522628	36.3234	-0.406946	-41.5588	-36.3234
	41.0705	0.0514329	36.8097	-0.462591	-41.0705	-36.8097
	40.5816	0.0555492	37.2957	-0.535757	-40.5816	-37.2957
	40.0939	0.0642264	37.7811	-0.625252	-40.0939	-37.7811
	39.6053	0.0749792	38.2661	-0.722961	-39.6053	-38.2661
	39.1179	0.0849637	38.7512	-0.817728	-39.1179	-38.7512
	38.6292	0.0911549	39.2366	-0.900487	-38.6292	-39.2366
	38.1413	0.0917602	39.7228	-0.9674	-38.1413	-39.7228
	37.6527	0.0869087	40.2095	-1.02097	-37.6527	-40.2095
	37.1634	0.0785336	40.6962	-1.06661	-37.1634	-40.6962
	36.6754	0.0696604	41.183	-1.10891	-36.6754	-41.183
	36.1863	0.0636586	41.6701	-1.14928	-36.1863	-41.6701
	35.6983	0.0626724	42.1572	-1.18601	-35.6983	-42.1572
	35.21	0.0672	42.645	-1.21688	-35.21	-42.645
	34.722	0.0756648	43.1325	-1.24291	-34.722	-43.1325
	34.2339	0.0852373	43.62	-1.26724	-34.2339	-43.62
	33.7453	0.093091	44.1075	-1.29474	-33.7453	-44.1075
	33.2575	0.0971923	44.5949	-1.32876	-33.2575	-44.5949
	32.7686	0.0971875	45.0817	-1.37005	-32.7686	-45.0817
	32.2806	0.0930464	45.5685	-1.41715	-32.2806	-45.5685
	31.7919	0.0856795	46.0551	-1.46787	-31.7919	-46.0551
	31.3033	0.075855	46.5418	-1.52051	-31.3033	-46.5418
	30.8144	0.0642959	47.0284	-1.57383	-30.8144	-47.0284
	30.3251	0.0517287	47.5149	-1.62566	-30.3251	-47.5149
	29.8367	0.0394164	48.0017	-1.67345	-29.8367	-48.0017
	29.348	0.0287668	48.4886	-1.71431	-29.348	-48.4886
	28.8594	0.021145	48.976	-1.74604	-28.8594	-48.976
	28.3708	0.0166487	49.4637	-1.76866	-28.3708	-49.4637
	27.8822	0.0148107	49.9519	-1.7841	-27.8822	-49.9519
	27.3939	0.0139523	50.4397	-1.79689	-27.3939	-50.4397
	26.9054	0.0118292	50.9277	-1.81246	-26.9054	-50.9277
	26.4169	0.00687905	51.4153	-1.83687	-26.4169	-51.4153
	25.9282	-0.000871546	51.9024	-1.87418	-25.9282	-51.9024
	25.4393	-0.010554	52.389	-1.92467	-25.4393	-52.389
	24.9507	-0.0195125	52.8753	-1.98371	-24.9507	-52.8753
	24.4621	-0.0259272	53.3617	-2.04367	-24.4621	-53.3617
	23.9737	-0.0282911	53.8484	-2.09703	-23.9737	-53.8484
	23.4853	-0.0262504	54.3352	-2.13964	-23.4853	-54.3352
	22.997	-0.0202724	54.8225	-2.17134	-22.997	-54.8225
	22.509	-0.0111832	55.31	-2.19505	-22.509	-55.31
	22.021	3.77421e-05	55.7979	-2.21345	-22.021	-55.7979
	21.5331	0.0120127	56.2859	-2.22692	-21.5331	-56.2859
	21.045	0.0234041	56.7745	-2.23382	-21.045	-56.7745
	20.5568	0.0325084	57.2624	-2.23189	-20.5568	-57.2624
	20.0687	0.0382155	57.7517	-2.22113	-20.0687	-57.7517
	19.5804	0.0404267	58.2402	-2.204	-19.5804	-58.2402
	19.0921	0.0399956	58.7298	-2.18352	-19.0921	-58.7298
	18.6035	0.0373893	59.2185	-2.16137	-18.6035	-59.2185
	18.1148	0.0334765	59.708	-2.13643	-18.1148	-59.708
	17.6264	0.0283265	60.1977	-2.10546	-17.6264	-60.1977
	17.1377	0.0220254	60.6875	-2.06491	-17.1377	-60.6875
	16.6492	0.0141194	61.1777	-2.01316	-16.6492	-61.1777
	16.1604	0.00499035	61.6682	-1.95206	-16.1604	-61.6682
	15.6715	-0.0047347	62.1586	-1.88719	-15.6715	-62.1586
	15.1829	-0.0138495	62.6494	-1.82505	-15.1829	-62.6494
	14.6943	-0.0207901	63.1396	-1.77149	-14.6943	-63.1396
	14.2059	-0.0240492	63.6294	-1.72979	-14.2059	-63.6294
	13.7174	-0.022847	64.1188	-1.70035	-13.7174	-64.1188
	13.2291	-0.0174383	64.6083	-1.68017	-13.2291	-64.6083
	12.7411	-0.00952768	65.0968	-1.6648	-12.7411	-65.0968
	12.2529	-0.00129106	65.5862	-1.64913	-12.2529	-65.5862
	11.7648	0.0047011	66.0748	-1.62859	-11.7648	-66.0748
	11.2764	0.00755181	66.5645	-1.5995	-11.2764	-66.5645
	10.7886	0.00788719	67.0545	-1.55916	-10.7886	-67.0545
	10.2996	0.007655	67.5447	-1.50673	-10.2996	-67.5447
	9.81133	0.00995148	68.0353	-1.44389	-9.81133	-68.0353
	9.3233	0.0179047	68.5263	-1.3751	-9.3233	-68.5263
	8.83532	0.0328773	69.0166	-1.30684	-8.83532	-69.0166
	8.34817	0.0547848	69.5073	-1.246	-8.34817	-69.5073
	7.86016	0.0804874	69.9974	-1.19776	-7.86016	-69.9974
	7.37334	0.105933	70.4869	-1.16405	-7.37334	-70.4869
	6.88545	0.126704	70.9763	-1.14323	-6.88545	-70.9763
	6.39703	0.140512	71.4647	-1.13081	-6.39703	-71.4647
	5.9094	0.148251	71.9536	-1.12217	-5.9094	-71.9536
	5.42096	0.153077	72.4423	-1.11365	-5.42096	-72.4423
	4.93317	0.158942	72.931	-1.10397	-4.93317	-72.931
	4.4445	0.168572	73.42	-1.09387	-4.4445	-73.42
	3.95695	0.181682	73.9089	-1.08511	-3.95695	-73.9089
	3.46905	0.196101	74.3971	-1.07883	-3.46905	-74.3971
	2.98072	0.209739	74.886	-1.07518	-2.98072	-74.886
	2.49336	0.22255	75.3741	-1.0722	-2.49336	-75.3741
	2.00522	0.235918	75.8629	-1.06769	-2.00522	-75.8629
	1.5174	0.252625	76.3512	-1.05937	-1.5174	-76.3512
	1.02976	0.274858	76.8406	-1.0465	-1.02976	-76.8406
	0.542132	0.302949	77.3296	-1.02944	-0.542132	-77.3296
	0.055241	0.335103	77.8189	-1.00877	-0.055241	-77.8189
	-0.432577	0.369375	78.3077	-0.98545	0.432577	-78.3077
	-0.919409	0.403261	78.7972	-0.960802	0.919409	-78.7972
	-1.4067	0.435557	79.2864	-0.936085	1.4067	-79.2864
	-1.89423	0.466305	79.7756	-0.913996	1.89423	-79.7756
	-2.38112	0.4985	80.2648	-0.896966	2.38112	-80.2648
	-2.86841	0.536552	80.7531	-0.887212	2.86841	-80.7531
	-3.35514	0.584949	81.2418	-0.885033	3.35514	-81.2418
	-3.8414	0.647002	81.73	-0.889233	3.8414	-81.73
	-4.32721	0.722158	82.2182	-0.896789	4.32721	-82.2182
	-4.81248	0.807234	82.7065	-0.904727	4.81248	-82.7065
	-5.29734	0.898319	83.1943	-0.910947	5.29734	-83.1943
	-5.78304	0.993853	83.6828	-0.913826	5.78304	-83.6828
	-6.26799	1.09398	84.1717	-0.913096	6.26799	-84.1717
	-6.75223	1.20021	84.6597	-0.908884	6.75223	-84.6597
	-7.23708	1.31172	85.1489	-0.90122	7.23708	-85.1489
	-7.72179	1.42472	85.637	-0.891138	7.72179	-85.637
	-8.20597	1.53255	86.1264	-0.878983	8.20597	-86.1264
	-8.69111	1.62987	86.6148	-0.866145	8.69111	-86.6148
	-9.177	1.71436	87.1042	-0.854658	9.177	-87.1042
	-9.66271	1.78665	87.5927	-0.846026	9.66271	-87.5927
	-10.1485	1.85029	88.0813	-0.840934	10.1485	-88.0813
	-10.6355	1.90928	88.5698	-0.838925	10.6355	-88.5698
	-11.1218	1.96786	89.0582	-0.837854	11.1218	-89.0582
	-11.6076	2.03029	89.5469	-0.83539	11.6076	-89.5469
	-12.0936	2.10094	90.0353	-0.829345	12.0936	-90.0353
	-12.5795	2.18361	90.524	-0.819663	12.5795	-90.524
	-13.0642	2.27929	91.0128	-0.807734	13.0642	-91.0128
	-13.549	2.38706	91.5016	-0.796887	13.549	-91.5016
	-14.0337	2.50348	91.9905	-0.789292	14.0337	-91.9905
	-14.5175	2.62509	92.4788	-0.785493	14.5175	-92.4788
	-15.0015	2.74817	92.9672	-0.784919	15.0015	-92.9672
	-15.4858	2.87053	93.4556	-0.785469	15.4858	-93.4556
	-15.9702	2.99008	93.944	-0.785463	15.9702	-93.944
	-16.4545	3.10767	94.4329	-0.784605	16.4545	-94.4329
	-16.9388	3.22556	94.9209	-0.782752	16.9388	-94.9209
	-17.4229	3.34794	95.4098	-0.780616	17.4229	-95.4098
	-17.9069	3.47678	95.8979	-0.777768	17.9069	-95.8979
	-18.3908	3.61	96.387	-0.773301	18.3908	-96.387
	-18.8743	3.74028	96.8752	-0.767114	18.8743	-96.8752
	-19.3589	3.85931	97.3642	-0.759733	19.3589	-97.3642
	-19.8437	3.96286	97.8527	-0.753148	19.8437	-97.8527
	-20.3286	4.05306	98.3413	-0.749477	20.3286	-98.3413
	-20.8146	4.13798	98.8298	-0.750267	20.8146	-98.8298
	-21.2999	4.22604	99.3179	-0.755591	21.2999	-99.3179
	-21.7843	4.32035	99.8061	-0.7637	21.7843	-99.8061
	-22.2695	4.4192	100.294	-0.772648	22.2695	-100.294
	-22.755	4.51837	100.782	-0.779478	22.755	-100.782
	-23.2395	4.61633	101.271	-0.782599	23.2395	-101.271
	-23.7247	4.71664	101.759	-0.780917	23.7247	-101.759
	-24.2096	4.82599	102.248	-0.77402	24.2096	-102.248
	-24.6933	4.94864	102.736	-0.762461	24.6933	-102.736
	-25.177	5.0831	103.225	-0.747506	25.177	-103.225
	-25.6609	5.22131	103.715	-0.729765	25.6609	-103.715
	-26.1447	5.35238	104.203	-0.71113	26.1447	-104.203
	-26.629	5.46713	104.692	-0.693148	26.629	-104.692
	-27.1141	5.56238	105.181	-0.677084	27.1141	-105.181
	-27.5999	5.64318	105.67	-0.664161	27.5999	-105.67
	-28.0855	5.72026	106.159	-0.654692	28.0855	-106.159
	-28.5709	5.80481	106.648	-0.649243	28.5709	-106.648
	-29.0561	5.90363	107.136	-0.646936	29.0561	-107.136
	-29.5402	6.01661	107.624	-0.646845	29.5402	-107.624
	-30.0247	6.13658	108.113	-0.648276	30.0247	-108.113
	-30.509	6.25486	108.601	-0.650729	30.509	-108.601
	-30.9934	6.36674	109.09	-0.654305	30.9934	-109.09
	-31.4783	6.47299	109.578	-0.658861	31.4783	-109.578
	-31.9631	6.5779	110.066	-0.664768	31.9631	-110.066
	-32.4476	6.68414	110.554	-0.672166	32.4476	-110.554
	-32.9324	6.78932	111.042	-0.680573	32.9324	-111.042
	-33.4176	6.88889	111.531	-0.689536	33.4176	-111.531
	-33.9023	6.98042	112.018	-0.698696	33.9023	-112.018
	-34.3879	7.0687	112.507	-0.707331	34.3879	-112.507
	-34.8733	7.16474	112.994	-0.715326	34.8733	-112.994
	-35.3573	7.28046	113.483	-0.721347	35.3573	-113.483
	-35.8409	7.42105	113.971	-0.724794	35.8409	-113.971
	-36.3239	7.5803	114.46	-0.725003	36.3239	-114.46
	-36.8063	7.74459	114.948	-0.721487	36.8063	-114.948
	-37.2894	7.90014	115.437	-0.714547	37.2894	-115.437
	-37.7732	8.03944	115.926	-0.70458	37.7732	-115.926
	-38.257	8.16561	116.414	-0.692766	38.257	-116.414
	-38.7412	8.28826	116.903	-0.680695	38.7412	-116.903
	-39.2253	8.4186	117.392	-0.669435	39.2253	-117.392
	-39.7083	8.56326	117.881	-0.660164	39.7083	-117.881
	-40.1916	8.72074	118.369	-0.652969	40.1916	-118.369
	-40.6743	8.88312	118.858	-0.646767	40.6743	-118.858
	-41.1571	9.04017	119.347	-0.639998	41.1571	-119.347
	-41.6406	9.18508	119.835	-0.630698	41.6406	-119.835
	-42.1245	9.31869	120.324	-0.617889	42.1245	-120.324
	-42.6082	9.44943	120.813	-0.601712	42.6082	-120.813
	-43.0916	9.59045	121.302	-0.583574	43.0916	-121.302
	-43.5748	9.75018	121.791	-0.566259	43.5748	-121.791
	-44.0566	9.92781	122.28	-0.551929	44.0566	-122.28
	-44.5389	10.1122	122.769	-0.542844	44.5389	-122.769
	-45.0209	10.2883	123.257	-0.539626	45.0209	-123.257
	-45.5039	10.4466	123.746	-0.541824	45.5039	-123.746
	-45.9877	10.5874	124.234	-0.547844	45.9877	-124.234
	-46.471	10.7211	124.722	-0.555442	46.471	-124.722
	-46.9548	10.8601	125.21	-0.562712	46.9548	-125.21
	-47.4381	11.0095	125.698	-0.569173	47.4381	-125.698
	-47.921	11.1637	126.187	-0.574539	47.921	-126.187
	-48.4045	11.3093	126.675	-0.579991	48.4045	-126.675
	-48.8887	11.4324	127.163	-0.586509	48.8887	-127.163
	-49.3736	11.5294	127.651	-0.594547	49.3736	-127.651
	-49.8593	11.6064	128.139	-0.603864	49.8593	-128.139
	-50.3454	11.6799	128.627	-0.613053	50.3454	-128.627
	-50.8304	11.7667	129.115	-0.621404	50.8304	-129.115
	-51.3152	11.8769	129.603	-0.628432	51.3152	-129.603
	-51.7992	12.0105	130.092	-0.634297	51.7992	-130.092
	-52.2821	12.1583	130.58	-0.639847	52.2821	-130.58
	-52.7654	12.3096	131.068	-0.645484	52.7654	-131.068
	-53.2487	12.4577	131.556	-0.650978	53.2487	-131.556
	-53.7319	12.6043	132.044	-0.655976	53.7319	-132.044
	-54.2151	12.7558	132.533	-0.660347	54.2151	-132.533
	-54.6981	12.9168	133.021	-0.665103	54.6981	-133.021
	-55.1805	13.0849	133.509	-0.672174	55.1805	-133.509
	-55.6632	13.25	133.997	-0.682855	55.6632	-133.997
	-56.1466	13.4011	134.485	-0.69726	56.1466	-134.485
	-56.6299	13.5348	134.973	-0.7129	56.6299	-134.973
	-57.1143	13.6593	135.461	-0.726566	57.1143	-135.461
	-57.5981	13.7908	135.949	-0.73459	57.5981	-135.949
	-58.081	13.9431	136.438	-0.735139	58.081	-136.438
	-58.5636	14.1186	136.926	-0.72925	58.5636	-136.926
	-59.0455	14.3072	137.415	-0.718999	59.0455	-137.415
	-59.5273	14.4916	137.903	-0.706858	59.5273	-137.903
	-60.0098	14.6597	138.393	-0.694077	60.0098	-138.393
	-60.4933	14.8107	138.881	-0.680458	60.4933	-138.881
	-60.9764	14.9542	139.37	-0.665559	60.9764	-139.37
	-61.4598	15.103	139.86	-0.649539	61.4598	-139.86
	-61.943	15.264	140.348	-0.633404	61.943	-140.348
	-62.425	15.4354	140.837	-0.619742	62.425	-140.837
	-62.9076	15.6091	141.326	-0.609931	62.9076	-141.326
	-63.3896	15.778	141.815	-0.604398	63.3896	-141.815
	-63.8727	15.9394	142.303	-0.602204	63.8727	-142.303
	-64.3557	16.097	142.791	-0.601232	64.3557	-142.791
	-64.8383	16.2568	143.28	-0.599792	64.8383	-143.28
	-65.3213	16.4228	143.768	-0.596575	65.3213	-143.768
	-65.8038	16.5942	144.257	-0.591383	65.8038	-144.257
	-66.286	16.7663	144.746	-0.584542	66.286	-144.746
	-66.7686	16.9322	145.235	-0.576323	66.7686	-145.235
	-67.252	17.0873	145.723	-0.567421	67.252	-145.723
	-67.7349	17.2313	146.212	-0.558066	67.7349	-146.212
	-68.2187	17.3704	146.701	-0.549107	68.2187	-146.701
	-68.7024	17.5142	147.189	-0.541541	68.7024	-147.189
	-69.1849	17.6721	147.678	-0.536705	69.1849	-147.678
	-69.6675	17.8483	148.166	-0.536358	69.6675	-148.166
	-70.1493	18.0398	148.654	-0.541071	70.1493	-148.654
	-70.6306	18.2387	149.142	-0.550899	70.6306	-149.142
	-71.1122	18.4359	149.63	-0.564878	71.1122	-149.63
	-71.5942	18.6258	150.118	-0.58086	71.5942	-150.118
	-72.0761	18.8087	150.606	-0.59677	72.0761	-150.606
	-72.5583	18.9883	151.094	-0.611332	72.5583	-151.094
	-73.0403	19.1682	151.582	-0.623675	73.0403	-151.582
	-73.5225	19.348	152.07	-0.634172	73.5225	-152.07
	-74.0051	19.5222	152.558	-0.643162	74.0051	-152.558
	-74.4876	19.6833	153.046	-0.650986	74.4876	-153.046
	-74.9712	19.8265	153.534	-0.657277	74.9712	-153.534
	-75.4555	19.9517	154.022	-0.661137	75.4555	-154.022
	-75.9394	20.0673	154.511	-0.661942	75.9394	-154.511
	-76.4241	20.1848	154.999	-0.659137	76.4241	-154.999
	-76.908	20.3152	155.488	-0.653632	76.908	-155.488
	-77.391	20.4624	155.976	-0.647104	77.391	-155.976
	-77.8739	20.6214	156.465	-0.641598	77.8739	-156.465
	-78.3571	20.7827	156.954	-0.638567	78.3571	-156.954
	-78.8398	20.9378	157.442	-0.638746	78.8398	-157.442
	-79.3232	21.0862	157.931	-0.641427	79.3232	-157.931
	-79.8066	21.2348	158.418	-0.645173	79.8066	-158.418
	-80.2891	21.3925	158.907	-0.648407	80.2891	-158.907
	-80.7719	21.5626	159.395	-0.650037	80.7719	-159.395
	-81.2537	21.7392	159.883	-0.65013	81.2537	-159.883
	-81.7365	21.91	160.372	-0.649529	81.7365	-160.372
	-82.2197	22.0652	160.86	-0.649438	82.2197	-160.86
	-82.7029	22.2047	161.349	-0.651295	82.7029	-161.349
	-83.1869	22.3389	161.837	-0.655836	83.1869	-161.837
	-83.6704	22.4817	162.325	-0.662666	83.6704	-162.325
	-84.153	22.6426	162.813	-0.67079	84.153	-162.813
	-84.6352	22.8222	163.301	-0.67816	84.6352	-163.301
	-85.1173	23.0124	163.79	-0.68256	85.1173	-163.79
	-85.5988	23.2044	164.278	-0.681759	85.5988	-164.278
	-86.0806	23.3935	164.766	-0.674363	86.0806	-164.766
	-86.5629	23.5813	165.255	-0.6611	86.5629	-165.255
	-87.0442	23.7725	165.744	-0.644112	87.0442	-165.744
	-87.526	23.9693	166.233	-0.627182	87.526	-166.233
	-88.0071	24.1704	166.722	-0.613847	88.0071	-166.722
	-88.4888	24.3699	167.211	-0.606167	88.4888	-167.211
	-88.9708	24.561	167.699	-0.604571	88.9708	-167.699
	-89.4526	24.7391	168.188	-0.606825	89.4526	-168.188
	-89.9355	24.9046	168.676	-0.610998	89.9355	-168.676
	-90.4185	25.0632	169.164	-0.615255	90.4185	-169.164
	-90.9012	25.2232	169.652	-0.619243	90.9012	-169.652
	-91.3838	25.3912	170.141	-0.623828	91.3838	-170.141
	-91.8662	25.5694	170.629	-0.629237	91.8662	-170.629
	-92.348	25.7546	171.117	-0.635186	92.348	-171.117
	-92.83	25.94	171.605	-0.640723	92.83	-171.605
	-93.3125	26.118	172.093	-0.644512	93.3125	-172.093
	-93.7947	26.2843	172.582	-0.646099	93.7947	-172.582
	-94.2781	26.4382	173.07	-0.645723	94.2781	-173.07
	-94.761	26.5816	173.559	-0.644127	94.761	-173.559
	-95.245	26.7176	174.047	-0.642245	95.245	-174.047
	-95.729	26.8512	174.536	-0.639284	95.729	-174.536
	-96.2121	26.9893	175.024	-0.63493	96.2121	-175.024
	-96.6955	27.1403	175.513	-0.627905	96.6955	-175.513
	-97.1781	27.3101	176.002	-0.61869	97.1781	-176.002
	-97.6598	27.4989	176.49	-0.608681	97.6598	-176.49
	-98.1411	27.7008	176.979	-0.599637	98.1411	-176.979
	-98.6227	27.906	177.468	-0.593422	98.6227	-177.468
	-99.1041	28.1064	177.956	-0.590361	99.1041	-177.956
	-99.5858	28.2985	178.445	-0.590228	99.5858	-178.445
	-100.068	28.4842	178.933	-0.592056	100.068	-178.933
	-100.55	28.6655	179.421	-0.59475	100.55	-179.421
	-101.032	28.8424	179.909	-0.598283	101.032	-179.909
	-101.514	29.0125	180.398	-0.602513	101.514	-180.398
	-101.997	29.1755	180.886	-0.607268	101.997	-180.886
	-102.48	29.3363	181.374	-0.611754	102.48	-181.374
	-102.963	29.5027	181.862	-0.614576	102.963	-181.862
	-103.445	29.682	182.351	-0.614216	103.445	-182.351
	-103.927	29.8747	182.84	-0.609649	103.927	-182.84
	-104.408	30.0745	183.328	-0.599681	104.408	-183.328
	-104.89	30.2728	183.817	-0.58504	104.89	-183.817
	-105.371	30.4631	184.306	-0.566943	105.371	-184.306
	-105.854	30.646	184.795	-0.547966	105.854	-184.795
	-106.336	30.8259	185.284	-0.530439	106.336	-185.284
	-106.818	31.0081	185.773	-0.517104	106.818	-185.773
	-107.3	31.194	186.261	-0.509609	107.3	-186.261
	-107.782	31.382	186.75	-0.508908	107.782	-186.75
	-108.263	31.5706	187.238	-0.514374	108.263	-187.238
	-108.745	31.76	187.726	-0.524713	108.745	-187.726
	-109.227	31.9525	188.214	-0.537939	109.227	-188.214
	-109.708	32.1512	188.702	-0.551348	109.708	-188.702
	-110.19	32.3567	189.19	-0.56149	110.19	-189.19
	-110.671	32.5655	189.678	-0.565662	110.671	-189.678
	-111.152	32.7707	190.167	-0.561948	111.152	-190.167
	-111.634	32.9644	190.656	-0.551086	111.634	-190.656
	-112.116	33.1418	191.144	-0.535576	112.116	-191.144
	-112.599	33.3038	191.633	-0.520024	112.599	-191.633
	-113.082	33.4573	192.122	-0.509162	113.082	-192.122
	-113.565	33.6116	192.611	-0.5063	113.565	-192.611
	-114.048	33.7726	193.099	-0.511751	114.048	-193.099
	-114.53	33.9387	193.587	-0.523157	114.53	-193.587
	-115.013	34.1017	194.075	-0.537121	115.013	-194.075
	-115.496	34.2543	194.563	-0.550148	115.496	-194.563
	-115.98	34.3987	195.051	-0.560075	115.98	-195.051
	-116.463	34.5477	195.539	-0.566237	116.463	-195.539
	-116.946	34.7201	196.027	-0.56889	116.946	-196.027
	-117.426	34.9274	196.516	-0.568088	117.426	-196.516
	-117.907	35.1677	197.004	-0.563947	117.907	-197.004
	-118.386	35.4236	197.493	-0.556709	118.386	-197.493
	-118.866	35.674	197.982	-0.547765	118.866	-197.982
	-119.347	35.9052	198.47	-0.538877	119.347	-198.47
	-119.827	36.1168	198.959	-0.531639	119.827	-198.959
	-120.309	36.3174	199.447	-0.526645	120.309	-199.447
	-120.79	36.5156	199.936	-0.52357	120.79	-199.936
	-121.272	36.7128	200.424	-0.521022	121.272	-200.424
	-121.754	36.9036	200.913	-0.51752	121.754	-200.913
	-122.236	37.0831	201.401	-0.512597	122.236	-201.401
	-122.718	37.2531	201.89	-0.506525	122.718	-201.89
	-123.201	37.4228	202.378	-0.500508	123.201	-202.378
	-123.683	37.6057	202.867	-0.496182	123.683	-202.867
	-124.164	37.8089	203.355	-0.494898	124.164	-203.355
	-124.645	38.0299	203.844	-0.497337	124.645	-203.844
	-125.125	38.2574	204.332	-0.503399	125.125	-204.332
	-125.606	38.4778	204.82	-0.511409	125.606	-204.82
	-126.088	38.6833	205.308	-0.51885	126.088	-205.308
	-126.569	38.8763	205.796	-0.523633	126.569	-205.796
	-127.051	39.0676	206.285	-0.524567	127.051	-206.285
	-127.532	39.271	206.773	-0.521903	127.532	-206.773
	-128.013	39.4926	207.261	-0.517677	128.013	-207.261
	-128.493	39.7266	207.75	-0.514489	128.493	-207.75
	-128.974	39.9571	208.239	-0.514526	128.974	-208.239
	-129.455	40.1679	208.727	-0.518813	129.455	-208.727
	-129.937	40.3532	209.215	-0.526282	129.937	-209.215
	-130.419	40.5221	209.703	-0.535101	130.419	-209.703
	-130.902	40.6962	210.191	-0.54277	130.902	-210.191
	-131.383	40.8959	210.679	-0.54673	131.383	-210.679
	-131.863	41.1287	211.168	-0.546155	131.863	-211.168
	-132.343	41.3844	211.656	-0.540806	132.343	-211.656
	-132.822	41.6397	212.145	-0.53236	132.822	-212.145
	-133.303	41.8737	212.634	-0.523217	133.303	-212.634
	-133.784	42.0775	213.122	-0.516575	133.784	-213.122
	-134.266	42.2572	213.611	-0.514595	134.266	-213.611
	-134.749	42.4296	214.099	-0.518042	134.749	-214.099
	-135.231	42.6106	214.587	-0.525938	135.231	-214.587
	-135.712	42.8088	215.075	-0.535895	135.712	-215.075
	-136.194	43.0213	215.563	-0.545325	136.194	-215.563
	-136.674	43.2383	216.051	-0.553036	136.674	-216.051
	-137.155	43.4502	216.539	-0.558559	137.155	-216.539
	-137.637	43.6528	217.028	-0.562831	137.637	-217.028
	-138.118	43.8498	217.516	-0.566279	138.118	-217.516
	-138.6	44.0506	218.004	-0.568377	138.6	-218.004
	-139.081	44.2632	218.493	-0.56857	139.081	-218.493
	-139.561	44.4878	218.981	-0.565723	139.561	-218.981
	-140.042	44.7122	219.47	-0.559735	140.042	-219.47
	-140.523	44.9187	219.958	-0.551615	140.523	-219.958
	-141.006	45.0943	220.447	-0.542301	141.006	-220.447
	-141.489	45.2418	220.935	-0.532917	141.489	-220.935
	-141.972	45.382	221.424	-0.524285	141.972	-221.424
	-142.455	45.5437	221.913	-0.516819	142.455	-221.913
	-142.936	45.7489	222.401	-0.510789	142.936	-222.401
	-143.416	45.9997	222.89	-0.506591	143.416	-222.89
	-143.895	46.2791	223.378	-0.504113	143.895	-223.378
	-144.373	46.5624	223.867	-0.502644	144.373	-223.867
	-144.852	46.8331	224.355	-0.500649	144.852	-224.355
	-145.332	47.0904	224.844	-0.496394	145.332	-224.844
	-145.811	47.3461	225.333	-0.488572	145.811	-225.333
	-146.291	47.6119	225.821	-0.476901	146.291	-225.821
	-146.769	47.8885	226.31	-0.462457	146.769	-226.31
	-147.249	48.1619	226.799	-0.44743	147.249	-226.799
	-147.728	48.4111	227.288	-0.43411	147.728	-227.288
	-148.209	48.6209	227.776	-0.423673	148.209	-227.776
	-148.692	48.792	228.265	-0.417031	148.692	-228.265
	-149.175	48.9436	228.754	-0.41336	149.175	-228.754
	-149.658	49.1051	229.242	-0.411592	149.658	-229.242
	-150.139	49.3021	229.731	-0.411032	150.139	-229.731
	-150.619	49.5426	230.219	-0.411339	150.619	-230.219
	-151.098	49.8131	230.707	-0.412372	151.098	-230.707
	-151.577	50.0863	231.195	-0.414668	151.577	-231.195
	-152.057	50.3363	231.684	-0.418386	152.057	-231.684
	-152.538	50.5538	232.172	-0.423667	152.538	-232.172
	-153.019	50.7479	232.66	-0.430426	153.019	-232.66
	-153.501	50.9386	233.148	-0.437398	153.501	-233.148
	-153.983	51.1398	233.636	-0.4442	153.983	-233.636
	-154.464	51.3508	234.125	-0.449467	154.464	-234.125
	-154.945	51.5586	234.613	-0.451948	154.945	-234.613
	-155.426	51.7514	235.101	-0.451203	155.426	-235.101
	-155.909	51.931	235.59	-0.446779	155.909	-235.59
	-156.391	52.1147	236.078	-0.439497	156.391	-236.078
	-156.872	52.3243	236.567	-0.43088	156.872	-236.567
	-157.352	52.5722	237.055	-0.423201	157.352	-237.055
	-157.831	52.8524	237.544	-0.418264	157.831	-237.544
	-158.309	53.1458	238.032	-0.417889	158.309	-238.032
	-158.787	53.4302	238.521	-0.422076	158.787	-238.521
	-159.266	53.6911	239.009	-0.429418	159.266	-239.009
	-159.747	53.9268	239.497	-0.437796	159.747	-239.497
	-160.228	54.1435	239.985	-0.445109	160.228	-239.985
	-160.709	54.3508	240.473	-0.449311	160.709	-240.473
	-161.19	54.558	240.962	-0.449618	161.19	-240.962
	-161.671	54.7734	241.45	-0.44606	161.671	-241.45
	-162.151	55.0031	241.939	-0.439575	162.151	-241.939
	-162.632	55.2482	242.428	-0.431398	162.632	-242.428
	-163.111	55.503	242.916	-0.422155	163.111	-242.916
	-163.591	55.7558	243.404	-0.413495	163.591	-243.404
	-164.071	55.9949	243.893	-0.406726	164.071	-243.893
	-164.551	56.2144	244.382	-0.402286	164.551	-244.382
	-165.033	56.4179	244.87	-0.401087	165.033	-244.87
	-165.514	56.6163	245.359	-0.402489	165.514	-245.359
	-165.996	56.8211	245.847	-0.406022	165.996	-245.847
	-166.477	57.0367	246.335	-0.409753	166.477	-246.335
	-166.957	57.2586	246.823	-0.412533	166.957	-246.823
	-167.438	57.4759	247.312	-0.412699	167.438	-247.312
	-167.919	57.679	247.8	-0.409922	167.919	-247.8
	-168.401	57.8665	248.288	-0.403692	168.401	-248.288
	-168.883	58.0469	248.778	-0.394081	168.883	-248.778
	-169.365	58.2362	249.267	-0.381584	169.365	-249.267
	-169.846	58.4508	249.755	-0.367268	169.846	-249.755
	-170.326	58.6978	250.244	-0.353023	170.326	-250.244
	-170.805	58.9713	250.733	-0.34101	170.805	-250.733
	-171.284	59.2552	251.221	-0.333941	171.284	-251.221
	-171.762	59.5329	251.71	-0.333978	171.762	-251.71
	-172.241	59.7976	252.198	-0.342158	172.241	-252.198
	-172.721	60.0564	252.686	-0.357913	172.721	-252.686
	-173.2	60.3227	253.173	-0.37911	173.2	-253.173
	-173.679	60.6056	253.661	-0.403575	173.679	-253.661
	-174.157	60.9002	254.148	-0.427985	174.157	-254.148
	-174.635	61.1891	254.636	-0.450631	174.635	-254.636
	-175.115	61.4559	255.124	-0.469185	175.115	-255.124
	-175.594	61.6976	255.611	-0.483418	175.594	-255.611
	-176.075	61.9285	256.1	-0.492168	176.075	-256.1
	-176.555	62.1729	256.588	-0.496098	176.555	-256.588
	-177.034	62.4495	257.076	-0.495823	177.034	-257.076
	-177.511	62.7594	257.565	-0.493174	177.511	-257.565
	-177.988	63.0868	258.053	-0.489645	177.988	-258.053
	-178.466	63.4082	258.541	-0.487038	178.466	-258.541
	-178.944	63.7047	259.03	-0.486763	178.944	-259.03
	-179.423	63.9701	259.518	-0.488449	179.423	-259.518
	-179.903	64.2098	260.007	-0.491925	179.903	-260.007
	-180.383	64.4357	260.495	-0.495671	180.383	-260.495
	-180.864	64.6615	260.982	-0.498422	180.864	-260.982
	-181.344	64.898	261.471	-0.499412	181.344	-261.471
	-181.824	65.1513	261.959	-0.498838	181.824	-261.959
	-182.303	65.424	262.448	-0.49734	182.303	-262.448
	-182.781	65.7146	262.936	-0.496041	182.781	-262.936
	-183.259	66.0213	263.425	-0.495567	183.259	-263.425
	-183.736	66.3411	263.913	-0.495874	183.736	-263.913
	-184.213	66.6707	264.402	-0.496437	184.213	-264.402
	-184.69	67.007	264.89	-0.496574	184.69	-264.89
	-185.167	67.3442	265.378	-0.496412	185.167	-265.378
	-185.644	67.6734	265.867	-0.495838	185.644	-265.867
	-186.122	67.9867	266.355	-0.495307	186.122	-266.355
	-186.6	68.28	266.844	-0.494506	186.6	-266.844
	-187.078	68.5541	267.332	-0.493008	187.078	-267.332
	-187.558	68.8144	267.82	-0.49036	187.558	-267.82
	-188.037	69.0672	268.309	-0.487071	188.037	-268.309
	-188.517	69.3179	268.797	-0.484054	188.517	-268.797
	-188.997	69.5704	269.286	-0.481675	188.997	-269.286
	-189.476	69.828	269.774	-0.480063	189.476	-269.774
	-189.956	70.0919	270.263	-0.478025	189.956	-270.263
	-190.435	70.362	270.751	-0.473971	190.435	-270.751
	-190.914	70.6351	271.24	-0.466717	190.914	-271.24
	-191.392	70.9067	271.728	-0.456565	191.392	-271.728
	-191.872	71.1761	272.217	-0.444111	191.872	-272.217
	-192.351	71.4459	272.706	-0.430648	192.351	-272.706
	-192.829	71.7215	273.195	-0.416901	192.829	-273.195
	-193.308	72.0047	273.683	-0.403665	193.308	-273.683
	-193.786	72.2896	274.172	-0.391537	193.786	-274.172
	-194.266	72.5632	274.661	-0.381315	194.266	-274.661
	-194.745	72.8157	275.15	-0.373862	194.745	-275.15
	-195.226	73.0455	275.638	-0.369565	195.226	-275.638
	-195.706	73.2647	276.127	-0.368337	195.706	-276.127
	-196.187	73.4924	276.615	-0.370194	196.187	-276.615
	-196.667	73.7431	277.103	-0.374892	196.667	-277.103
	-197.146	74.0194	277.592	-0.382049	197.146	-277.592
	-197.624	74.3076	278.079	-0.391422	197.624	-278.079
	-198.103	74.5875	278.567	-0.401379	198.103	-278.567
	-198.582	74.841	279.055	-0.409715	198.582	-279.055
	-199.063	75.0612	279.543	-0.413902	199.063	-279.543
	-199.545	75.2552	280.032	-0.41185	199.545	-280.032
	-200.026	75.4412	280.521	-0.402366	200.026	-280.521
	-200.508	75.6408	281.009	-0.385166	200.508	-281.009
	-200.989	75.8711	281.499	-0.361627	200.989	-281.499
	-201.467	76.1385	281.988	-0.334166	201.467	-281.988
	-201.946	76.4366	282.477	-0.306194	201.946	-282.477
	-202.423	76.751	282.967	-0.281461	202.423	-282.967
	-202.901	77.0659	283.456	-0.262712	202.901	-283.456
	-203.379	77.3737	283.944	-0.251323	203.379	-283.944
	-203.856	77.6772	284.433	-0.247495	203.856	-284.433
	-204.334	77.9868	284.921	-0.250531	204.334	-284.921
	-204.811	78.3111	285.409	-0.259961	204.811	-285.409
	-205.288	78.6507	285.897	-0.274777	205.288	-285.897
	-205.764	78.9953	286.385	-0.292849	205.764	-286.385
	-206.241	79.3294	286.872	-0.31072	206.241	-286.872
	-206.719	79.6412	287.361	-0.323988	206.719	-287.361
	-207.197	79.9286	287.849	-0.328913	207.197	-287.849
	-207.676	80.2014	288.337	-0.324261	207.676	-288.337
	-208.155	80.4773	288.826	-0.311779	208.155	-288.826
	-208.633	80.772	289.315	-0.295047	208.633	-289.315
	-209.11	81.0922	289.803	-0.278073	209.11	-289.803
	-209.587	81.4333	290.293	-0.263488	209.587	-290.293
	-210.063	81.7811	290.781	-0.251915	210.063	-290.781
	-210.54	82.1207	291.27	-0.242828	210.54	-291.27
	-211.017	82.4466	291.759	-0.235092	211.017	-291.759
	-211.494	82.7643	292.247	-0.228024	211.494	-292.247
	-211.971	83.0862	292.736	-0.221595	211.971	-292.736
	-212.448	83.4188	293.224	-0.216175	212.448	-293.224
	-212.925	83.7549	293.713	-0.212063	212.925	-293.713
	-213.402	84.0747	294.201	-0.209628	213.402	-294.201
	-213.881	84.3591	294.69	-0.208883	213.881	-294.69
	-214.361	84.603	295.178	-0.209375	214.361	-295.178
	-214.842	84.8234	295.666	-0.211231	214.842	-295.666
	-215.323	85.049	296.154	-0.213969	215.323	-296.154
	-215.802	85.3041	296.643	-0.217672	215.802	-296.643
	-216.28	85.593	297.131	-0.222456	216.28	-297.131
	-216.758	85.9003	297.619	-0.227409	216.758	-297.619
	-217.236	86.2045	298.107	-0.232037	217.236	-298.107
	-217.714	86.4942	298.596	-0.235655	217.714	-298.596
	-218.193	86.773	299.084	-0.238108	218.193	-299.084
	-218.672	87.0526	299.572	-0.240391	218.672	-299.572
	-219.15	87.3396	300.06	-0.244165	219.15	-300.06
	-219.628	87.6288	300.549	-0.250811	219.628	-300.549
	-220.107	87.9078	301.036	-0.260469	220.107	-301.036
	-220.586	88.1702	301.524	-0.271547	220.586	-301.524
	-221.066	88.4252	302.012	-0.28129	221.066	-302.012
	-221.545	88.694	302.501	-0.287041	221.545	-302.501
	-222.023	88.9971	302.989	-0.287632	222.023	-302.989
	-222.5	89.3396	303.478	-0.28342	222.5	-303.478
	-222.975	89.7069	303.966	-0.27628	222.975	-303.966
	-223.451	90.0727	304.455	-0.269184	223.451	-304.455
	-223.928	90.4136	304.944	-0.263864	223.928	-304.944
	-224.405	90.7223	305.432	-0.261428	224.405	-305.432
	-224.884	91.0091	305.92	-0.261081	224.884	-305.92
	-225.362	91.2928	306.408	-0.261901	225.362	-306.408
	-225.84	91.5887	306.897	-0.263231	225.84	-306.897
	-226.318	91.8965	307.385	-0.264518	226.318	-307.385
	-226.796	92.2034	307.873	-0.266502	226.796	-307.873
	-227.274	92.495	308.361	-0.27059	227.274	-308.361
	-227.753	92.7664	308.85	-0.277335	227.753	-308.85
	-228.232	93.0311	309.338	-0.286822	228.232	-309.338
	-228.711	93.313	309.825	-0.29746	228.711	-309.825
	-229.188	93.6325	310.313	-0.306819	229.188	-310.313
	-229.665	93.9899	310.802	-0.312399	229.665	-310.802
	-230.14	94.362	311.29	-0.312294	230.14	-311.29
	-230.616	94.7143	311.779	-0.306448	230.616	-311.779
	-231.094	95.0214	312.267	-0.296083	231.094	-312.267
	-231.573	95.2836	312.756	-0.283885	231.573	-312.756
	-232.053	95.5256	313.245	-0.272425	232.053	-313.245
	-232.533	95.7813	313.734	-0.263921	232.533	-313.734
	-233.011	96.0719	314.222	-0.259112	233.011	-314.222
	-233.489	96.3954	314.711	-0.258127	233.489	-314.711
	-233.965	96.7314	315.199	-0.26139	233.965	-315.199
	-234.442	97.0587	315.687	-0.268518	234.442	-315.687
	-234.92	97.3699	316.175	-0.279114	234.92	-316.175
	-235.398	97.6756	316.663	-0.291728	235.398	-316.663
	-235.875	97.9928	317.151	-0.304271	235.875	-317.151
	-236.352	98.3314	317.639	-0.314525	236.352	-317.639
	-236.828	98.6857	318.127	-0.321327	236.828	-318.127
	-237.304	99.0366	318.615	-0.324846	237.304	-318.615
	-237.781	99.3637	319.103	-0.327057	237.781	-319.103
	-238.259	99.6564	319.592	-0.330277	238.259	-319.592
	-238.738	99.9208	320.08	-0.335743	238.738	-320.08
	-239.218	100.177	320.568	-0.3428	239.218	-320.568
	-239.697	100.449	321.056	-0.349773	239.697	-321.056
	-240.175	100.758	321.544	-0.354698	240.175	-321.544
	-240.651	101.107	322.032	-0.356568	240.651	-322.032
	-241.126	101.488	322.521	-0.355753	241.126	-322.521
	-241.601	101.882	323.009	-0.353915	241.601	-323.009
	-242.076	102.269	323.498	-0.353255	242.076	-323.498
	-242.552	102.64	323.986	-0.354998	242.552	-323.986
	-243.028	102.996	324.474	-0.358729	243.028	-324.474
	-243.504	103.344	324.963	-0.363911	243.504	-324.963
	-243.981	103.688	325.451	-0.369192	243.981	-325.451
	-244.457	104.026	325.938	-0.374359	244.457	-325.938
	-244.934	104.346	326.427	-0.379327	244.934	-326.427
	-245.413	104.642	326.915	-0.384197	245.413	-326.915
	-245.891	104.912	327.403	-0.389037	245.891	-327.403
	-246.371	105.171	327.891	-0.393082	246.371	-327.891
	-246.85	105.437	328.38	-0.395549	246.85	-328.38
	-247.328	105.729	328.868	-0.395984	247.328	-328.868
	-247.806	106.054	329.357	-0.395623	247.806	-329.357
	-248.282	106.405	329.845	-0.396072	248.282	-329.845
	-248.758	106.766	330.333	-0.398852	248.758	-330.333
	-249.234	107.113	330.821	-0.404929	249.234	-330.821
	-249.712	107.429	331.309	-0.413322	249.712	-331.309
	-250.19	107.713	331.797	-0.422028	250.19	-331.797
	-250.669	107.98	332.285	-0.428119	250.669	-332.285
	-251.148	108.258	332.774	-0.430189	251.148	-332.774
	-251.626	108.569	333.262	-0.428009	251.626	-333.262
	-252.102	108.918	333.751	-0.423356	252.102	-333.751
	-252.578	109.289	334.239	-0.419116	252.578	-334.239
	-253.053	109.655	334.728	-0.418528	253.053	-334.728
	-253.53	109.993	335.216	-0.423894	253.53	-335.216
	-254.007	110.304	335.704	-0.435684	254.007	-335.704
	-254.486	110.607	336.191	-0.452546	254.486	-336.191
	-254.962	110.931	336.679	-0.47127	254.962	-336.679
	-255.439	111.29	337.167	-0.488731	255.439	-337.167
	-255.914	111.681	337.655	-0.501685	255.914	-337.655
	-256.388	112.079	338.143	-0.508757	256.388	-338.143
	-256.863	112.463	338.631	-0.510073	256.863	-338.631
	-257.339	112.823	339.12	-0.506941	257.339	-339.12
	-257.816	113.168	339.608	-0.500583	257.816	-339.608
	-258.292	113.514	340.097	-0.492492	258.292	-340.097
	-258.768	113.876	340.585	-0.483164	258.768	-340.585
	-259.243	114.258	341.074	-0.472828	259.243	-341.074
	-259.718	114.65	341.563	-0.462406	259.718	-341.563
	-260.193	115.035	342.052	-0.45231	260.193	-342.052
	-260.669	115.398	342.54	-0.443451	260.669	-342.54
	-261.146	115.731	343.029	-0.436312	261.146	-343.029
	-261.623	116.04	343.518	-0.430125	261.623	-343.518
	-262.101	116.342	344.006	-0.423682	262.101	-344.006
	-262.579	116.653	344.495	-0.414681	262.579	-344.495
	-263.056	116.978	344.984	-0.401645	263.056	-344.984
	-263.533	117.311	345.473	-0.384486	263.533	-345.473
	-264.01	117.634	345.962	-0.365594	264.01	-345.962
	-264.488	117.933	346.451	-0.34821	264.488	-346.451
	-264.967	118.212	346.94	-0.337333	264.967	-346.94
	-265.446	118.49	347.428	-0.335437	265.446	-347.428
	-265.923	118.793	347.916	-0.343233	265.923	-347.916
	-266.4	119.138	348.404	-0.358789	266.4	-348.404
	-266.875	119.522	348.891	-0.378736	266.875	-348.891
	-267.35	119.919	349.379	-0.39908	267.35	-349.379
	-267.825	120.302	349.867	-0.417378	267.825	-349.867
	-268.301	120.653	350.355	-0.43228	268.301	-350.355
	-268.778	120.984	350.842	-0.442378	268.778	-350.842
	-269.254	121.321	351.331	-0.447389	269.254	-351.331
	-269.73	121.698	351.819	-0.447113	269.73	-351.819
	-270.204	122.134	352.308	-0.442348	270.204	-352.308
	-270.675	122.624	352.797	-0.435123	270.675	-352.797
	-271.146	123.136	353.285	-0.427927	271.146	-353.285
	-271.617	123.626	353.773	-0.423501	271.617	-353.773
	-272.09	124.063	354.262	-0.423639	272.09	-354.262
	-272.566	124.437	354.75	-0.428053	272.566	-354.75
	-273.042	124.773	355.238	-0.435181	273.042	-355.238
	-273.519	125.112	355.726	-0.442565	273.519	-355.726
	-273.994	125.487	356.214	-0.448017	273.994	-356.214
	-274.469	125.905	356.703	-0.450853	274.469	-356.703
	-274.942	126.341	357.191	-0.450635	274.942	-357.191
	-275.416	126.758	357.68	-0.448683	275.416	-357.68
	-275.891	127.128	358.168	-0.446077	275.891	-358.168
	-276.368	127.452	358.656	-0.443811	276.368	-358.656
	-276.846	127.756	359.144	-0.4421	276.846	-359.144
	-277.324	128.07	359.633	-0.441271	277.324	-359.633
	-277.801	128.406	360.121	-0.442047	277.801	-360.121
	-278.277	128.753	360.61	-0.44531	278.277	-360.61
	-278.754	129.088	361.098	-0.451301	278.754	-361.098
	-279.231	129.396	361.586	-0.459624	279.231	-361.586
	-279.71	129.687	362.074	-0.467761	279.71	-362.074
	-280.188	129.99	362.562	-0.473099	280.188	-362.562
	-280.664	130.335	363.051	-0.472867	280.664	-363.051
	-281.139	130.733	363.539	-0.466139	281.139	-363.539
	-281.612	131.166	364.028	-0.454765	281.612	-364.028
	-282.085	131.598	364.516	-0.441955	282.085	-364.516
	-282.56	131.99	365.006	-0.431648	282.56	-365.006
	-283.037	132.329	365.494	-0.426128	283.037	-365.494
	-283.515	132.626	365.982	-0.42662	283.515	-365.982
	-283.994	132.911	366.471	-0.432598	283.994	-366.471
	-284.471	133.215	366.958	-0.442128	284.471	-366.958
	-284.948	133.552	367.446	-0.453192	284.948	-367.446
	-285.424	133.911	367.935	-0.463759	285.424	-367.935
	-285.9	134.268	368.422	-0.47248	285.9	-368.422
	-286.377	134.603	368.911	-0.478287	286.377	-368.911
	-286.855	134.915	369.399	-0.480725	286.855	-369.399
	-287.332	135.227	369.888	-0.479086	287.332	-369.888
	-287.809	135.569	370.376	-0.473339	287.809	-370.376
	-288.284	135.958	370.865	-0.463088	288.284	-370.865
	-288.758	136.383	371.353	-0.449312	288.758	-371.353
	-289.231	136.813	371.843	-0.433419	289.231	-371.843
	-289.705	137.215	372.332	-0.418691	289.705	-372.332
	-290.182	137.57	372.82	-0.407956	290.182	-372.82
	-290.659	137.89	373.309	-0.403745	290.659	-373.309
	-291.137	138.202	373.797	-0.406524	291.137	-373.797
	-291.613	138.535	374.285	-0.415173	291.613	-374.285
	-292.089	138.906	374.773	-0.426935	292.089	-374.773
	-292.563	139.313	375.261	-0.439179	292.563	-375.261
	-293.036	139.746	375.749	-0.450428	293.036	-375.749
	-293.51	140.198	376.237	-0.460456	293.51	-376.237
	-293.981	140.662	376.725	-0.469546	293.981	-376.725
	-294.454	141.137	377.213	-0.477839	294.454	-377.213
	-294.925	141.62	377.701	-0.483901	294.925	-377.701
	-295.397	142.1	378.19	-0.485758	295.397	-378.19
	-295.869	142.57	378.678	-0.482342	295.869	-378.678
	-296.342	143.018	379.167	-0.473867	296.342	-379.167
	-296.816	143.434	379.656	-0.462749	296.816	-379.656
	-297.292	143.81	380.144	-0.452213	297.292	-380.144
	-297.768	144.145	380.633	-0.444946	297.768	-380.633
	-298.246	144.452	381.121	-0.441274	298.246	-381.121
	-298.724	144.754	381.61	-0.43918	298.724	-381.61
	-299.201	145.082	382.098	-0.436119	299.201	-382.098
	-299.676	145.453	382.587	-0.429349	299.676	-382.587
	-300.151	145.866	383.075	-0.418643	300.151	-383.075
	-300.624	146.301	383.564	-0.404824	300.624	-383.564
	-301.098	146.733	384.053	-0.390338	301.098	-384.053
	-301.571	147.153	384.542	-0.377231	301.571	-384.542
	-302.045	147.567	385.031	-0.366283	302.045	-385.031
	-302.519	147.992	385.52	-0.35704	302.519	-385.52
	-302.992	148.433	386.008	-0.349162	302.992	-386.008
	-303.465	148.88	386.497	-0.341852	303.465	-386.497
	-303.939	149.309	386.986	-0.335636	303.939	-386.986
	-304.414	149.696	387.474	-0.332079	304.414	-387.474
	-304.89	150.042	387.962	-0.332187	304.89	-387.962
	-305.368	150.367	388.45	-0.336814	305.368	-388.45
	-305.844	150.707	388.939	-0.345378	305.844	-388.939
	-306.319	151.093	389.427	-0.356244	306.319	-389.427
	-306.792	151.532	389.914	-0.367763	306.792	-389.914
	-307.264	152.011	390.403	-0.379099	307.264	-390.403
	-307.736	152.495	390.89	-0.390177	307.736	-390.89
	-308.208	152.958	391.378	-0.402308	308.208	-391.378
	-308.682	153.389	391.866	-0.416471	308.682	-391.866
	-309.155	153.799	392.354	-0.433106	309.155	-392.354
	-309.63	154.215	392.842	-0.451717	309.63	-392.842
	-310.103	154.655	393.329	-0.4703	310.103	-393.329
	-310.575	155.117	393.817	-0.486907	310.575	-393.817
	-311.048	155.572	394.305	-0.500388	311.048	-394.305
	-311.522	155.984	394.794	-0.509946	311.522	-394.794
	-311.999	156.333	395.282	-0.515497	311.999	-395.282
	-312.476	156.634	395.77	-0.517993	312.476	-395.77
	-312.954	156.931	396.258	-0.517831	312.954	-396.258
	-313.431	157.273	396.747	-0.51514	313.431	-396.747
	-313.905	157.684	397.235	-0.510261	313.905	-397.235
	-314.377	158.156	397.724	-0.503448	314.377	-397.724
	-314.848	158.65	398.213	-0.4953	314.848	-398.213
	-315.321	159.125	398.702	-0.486654	315.321	-398.702
	-315.794	159.559	399.19	-0.478065	315.794	-399.19
	-316.268	159.954	399.679	-0.47067	316.268	-399.679
	-316.744	160.325	400.167	-0.465279	316.744	-400.167
	-317.22	160.69	400.656	-0.461309	317.22	-400.656
	-317.696	161.052	401.144	-0.458135	317.696	-401.144
	-318.172	161.41	401.633	-0.453738	318.172	-401.633
	-318.648	161.762	402.121	-0.446343	318.648	-402.121
	-319.124	162.109	402.61	-0.43477	319.124	-402.61
	-319.6	162.461	403.099	-0.419104	319.6	-403.099
	-320.076	162.827	403.588	-0.400568	320.076	-403.588
	-320.552	163.209	404.078	-0.381975	320.552	-404.078
	-321.026	163.604	404.566	-0.365371	321.026	-404.566
	-321.501	164.001	405.055	-0.352733	321.501	-405.055
	-321.976	164.392	405.543	-0.344869	321.976	-405.543
	-322.451	164.775	406.032	-0.34195	322.451	-406.032
	-322.926	165.155	406.521	-0.342499	322.926	-406.521
	-323.401	165.54	407.009	-0.34454	323.401	-407.009
	-323.876	165.936	407.497	-0.345175	323.876	-407.497
	-324.35	166.344	407.986	-0.34227	324.35	-407.986
	-324.824	166.752	408.474	-0.334661	324.824	-408.474
	-325.299	167.147	408.963	-0.323345	325.299	-408.963
	-325.774	167.523	409.452	-0.31062	325.774	-409.452
	-326.251	167.883	409.941	-0.299986	326.251	-409.941
	-326.726	168.244	410.429	-0.294083	326.726	-410.429
	-327.202	168.624	410.918	-0.293949	327.202	-410.918
	-327.676	169.034	411.406	-0.298719	327.676	-411.406
	-328.149	169.471	411.894	-0.305506	328.149	-411.894
	-328.622	169.927	412.382	-0.310731	328.622	-412.382
	-329.094	170.391	412.871	-0.311862	329.094	-412.871
	-329.566	170.859	413.359	-0.307494	329.566	-413.359
	-330.038	171.326	413.848	-0.299517	330.038	-413.848
	-330.511	171.785	414.337	-0.290814	330.511	-414.337
	-330.984	172.231	414.825	-0.284883	330.984	-414.825
	-331.457	172.664	415.314	-0.28357	331.457	-415.314
	-331.931	173.088	415.802	-0.286933	331.931	-415.802
	-332.404	173.52	416.29	-0.293052	332.404	-416.29
	-332.877	173.971	416.778	-0.299697	332.877	-416.778
	-333.35	174.446	417.266	-0.304865	333.35	-417.266
	-333.821	174.937	417.755	-0.307247	333.821	-417.755
	-334.292	175.426	418.243	-0.306162	334.292	-418.243
	-334.764	175.901	418.732	-0.301353	334.764	-418.732
	-335.237	176.354	419.221	-0.29295	335.237	-419.221
	-335.71	176.788	419.709	-0.282144	335.71	-419.709
	-336.184	177.21	420.198	-0.271524	336.184	-420.198
	-336.658	177.627	420.687	-0.264043	336.658	-420.687
	-337.132	178.044	421.175	-0.26236	337.132	-421.175
	-337.606	178.47	421.663	-0.267656	337.606	-421.663
	-338.079	178.904	422.151	-0.278081	338.079	-422.151
	-338.552	179.345	422.639	-0.290312	338.552	-422.639
	-339.025	179.781	423.127	-0.299828	339.025	-423.127
	-339.499	180.203	423.616	-0.303432	339.499	-423.616
	-339.974	180.602	424.104	-0.299746	339.974	-424.104
	-340.449	180.984	424.593	-0.289851	340.449	-424.593
	-340.924	181.362	425.082	-0.276544	340.924	-425.082
	-341.399	181.748	425.571	-0.262868	341.399	-425.571
	-341.874	182.144	426.059	-0.251423	341.874	-426.059
	-342.349	182.539	426.549	-0.243147	342.349	-426.549
	-342.824	182.921	427.037	-0.238466	342.824	-427.037
	-343.3	183.286	427.526	-0.237083	343.3	-427.526
	-343.776	183.641	428.014	-0.239166	343.776	-428.014
	-344.252	184.004	428.502	-0.244759	344.252	-428.502
	-344.727	184.393	428.99	-0.254262	344.727	-428.99
	-345.2	184.815	429.477	-0.267444	345.2	-429.477
	-345.673	185.261	429.966	-0.283611	345.673	-429.966
	-346.146	185.716	430.454	-0.301326	346.146	-430.454
	-346.619	186.167	430.942	-0.318715	346.619	-430.942
	-347.092	186.607	431.429	-0.334569	347.092	-431.429
	-347.565	187.044	431.917	-0.347851	347.565	-431.917
	-348.038	187.493	432.405	-0.358461	348.038	-432.405
	-348.51	187.968	432.894	-0.366201	348.51	-432.894
	-348.981	188.465	433.382	-0.371311	348.981	-433.382
	-349.452	188.965	433.87	-0.373424	349.452	-433.87
	-349.924	189.437	434.359	-0.37214	349.924	-434.359
	-350.398	189.857	434.847	-0.367999	350.398	-434.847
	-350.874	190.232	435.336	-0.362097	350.874	-435.336
	-351.349	190.598	435.824	-0.356634	351.349	-435.824
	-351.824	191.006	436.313	-0.352864	351.824	-436.313
	-352.295	191.49	436.801	-0.352204	352.295	-436.801
	-352.764	192.045	437.289	-0.354388	352.764	-437.289
	-353.233	192.627	437.778	-0.357821	353.233	-437.778
	-353.702	193.182	438.267	-0.360346	353.702	-438.267
	-354.173	193.675	438.754	-0.360312	354.173	-438.754
	-354.646	194.113	439.243	-0.356669	354.646	-439.243
	-355.121	194.53	439.732	-0.349714	355.121	-439.732
	-355.593	194.966	440.221	-0.340671	355.593	-440.221
	-356.066	195.437	440.709	-0.331727	356.066	-440.709
	-356.537	195.93	441.198	-0.324432	356.537	-441.198
	-357.009	196.416	441.687	-0.320533	357.009	-441.687
	-357.482	196.871	442.175	-0.320954	357.482	-442.175
	-357.955	197.295	442.663	-0.324871	357.955	-442.663
	-358.429	197.71	443.152	-0.331261	358.429	-443.152
	-358.903	198.146	443.64	-0.338475	358.903	-443.64
	-359.374	198.623	444.128	-0.344281	359.374	-444.128
	-359.845	199.141	444.616	-0.347474	359.845	-444.616
	-360.315	199.675	445.105	-0.348222	360.315	-445.105
	-360.786	200.186	445.593	-0.348004	360.786	-445.593
	-361.258	200.64	446.082	-0.348198	361.258	-446.082
	-361.733	201.024	446.57	-0.349926	361.733	-446.57
	-362.21	201.357	447.059	-0.353047	362.21	-447.059
	-362.687	201.678	447.546	-0.355614	362.687	-447.546
	-363.164	202.027	448.035	-0.355936	363.164	-448.035
	-363.639	202.421	448.524	-0.352307	363.639	-448.524
	-364.112	202.85	449.012	-0.344329	364.112	-449.012
	-364.586	203.283	449.501	-0.3327	364.586	-449.501
	-365.06	203.692	449.99	-0.318597	365.06	-449.99
	-365.535	204.073	450.479	-0.302946	365.535	-450.479
	-366.01	204.448	450.968	-0.286201	366.01	-450.968
	-366.485	204.851	451.457	-0.268872	366.485	-451.457
	-366.958	205.307	451.946	-0.252056	366.958	-451.946
	-367.428	205.811	452.435	-0.236391	367.428	-452.435
	-367.899	206.336	452.924	-0.222515	367.899	-452.924
	-368.369	206.841	453.413	-0.210801	368.369	-453.413
	-368.842	207.3	453.902	-0.201771	368.842	-453.902
	-369.317	207.709	454.39	-0.195556	369.317	-454.39
	-369.791	208.092	454.879	-0.193008	369.791	-454.879
	-370.266	208.487	455.367	-0.195105	370.266	-455.367
	-370.739	208.925	455.855	-0.202661	370.739	-455.855
	-371.211	209.411	456.344	-0.215218	371.211	-456.344
	-371.682	209.922	456.831	-0.230816	371.682	-456.831
	-372.153	210.421	457.319	-0.246074	372.153	-457.319
	-372.626	210.881	457.807	-0.257907	372.626	-457.807
	-373.099	211.305	458.296	-0.263855	373.099	-458.296
	-373.573	211.724	458.784	-0.262898	373.573	-458.784
	-374.046	212.173	459.273	-0.255959	374.046	-459.273
	-374.517	212.66	459.761	-0.245678	374.517	-459.761
	-374.989	213.152	460.25	-0.234845	374.989	-460.25
	-375.462	213.594	460.739	-0.226228	375.462	-460.739
	-375.938	213.953	461.227	-0.22095	375.938	-461.227
	-376.416	214.249	461.716	-0.218928	376.416	-461.716
	-376.894	214.555	462.205	-0.218909	376.894	-462.205
	-377.368	214.958	462.693	-0.219002	377.368	-462.693
	-377.838	215.501	463.182	-0.217662	377.838	-463.182
	-378.304	216.157	463.67	-0.214587	378.304	-463.67
	-378.768	216.834	464.159	-0.209466	378.768	-464.159
	-379.236	217.438	464.647	-0.202754	379.236	-464.647
	-379.708	217.92	465.136	-0.19435	379.708	-465.136
	-380.183	218.306	465.625	-0.18454	380.183	-465.625
	-380.659	218.669	466.114	-0.174018	380.659	-466.114
	-381.132	219.084	466.603	-0.164236	381.132	-466.603
	-381.604	219.58	467.091	-0.157197	381.604	-467.091
	-382.074	220.124	467.58	-0.154619	382.074	-467.58
	-382.544	220.65	468.068	-0.1574	382.544	-468.068
	-383.017	221.097	468.557	-0.165055	383.017	-468.557
	-383.492	221.453	469.045	-0.175679	383.492	-469.045
	-383.971	221.757	469.533	-0.186886	383.971	-469.533
	-384.448	222.074	470.021	-0.196431	384.448	-470.021
	-384.923	222.461	470.509	-0.202977	384.923	-470.509
	-385.395	222.931	470.998	-0.206653	385.395	-470.998
	-385.866	223.448	471.486	-0.208339	385.866	-471.486
	-386.337	223.955	471.974	-0.209982	386.337	-471.974
	-386.81	224.405	472.463	-0.213217	386.81	-472.463
	-387.284	224.795	472.951	-0.219082	387.284	-472.951
	-387.76	225.161	473.439	-0.227802	387.76	-473.439
	-388.235	225.552	473.927	-0.23783	388.235	-473.927
	-388.707	226.004	474.416	-0.24773	388.707	-474.416
	-389.178	226.514	474.904	-0.255655	389.178	-474.904
	-389.648	227.058	475.392	-0.260012	389.648	-475.392
	-390.117	227.605	475.88	-0.260547	390.117	-475.88
	-390.587	228.142	476.369	-0.258084	390.587	-476.369
	-391.057	228.677	476.858	-0.254355	391.057	-476.858
	-391.526	229.222	477.346	-0.251537	391.526	-477.346
	-391.995	229.786	477.835	-0.251219	391.995	-477.835
	-392.464	230.362	478.323	-0.254028	392.464	-478.323
	-392.933	230.932	478.811	-0.259721	392.933	-478.811
	-393.402	231.481	479.3	-0.267191	393.402	-479.3
	-393.873	231.993	479.788	-0.275344	393.873	-479.788
	-394.345	232.46	480.276	-0.283851	394.345	-480.276
	-394.819	232.876	480.764	-0.293183	394.819	-480.764
	-395.294	233.248	481.252	-0.303437	395.294	-481.252
	-395.771	233.596	481.74	-0.314162	395.771	-481.74
	-396.247	233.952	482.229	-0.323934	396.247	-482.229
	-396.722	234.344	482.717	-0.331077	396.722	-482.717
	-397.195	234.786	483.205	-0.334142	397.195	-483.205
	-397.667	235.268	483.694	-0.332858	397.667	-483.694
	-398.138	235.765	484.182	-0.328873	398.138	-484.182
	-398.609	236.253	484.671	-0.325046	398.609	-484.671
	-399.081	236.726	485.16	-0.324288	399.081	-485.16
	-399.554	237.194	485.648	-0.328845	399.554	-485.648
	-400.025	237.678	486.136	-0.33893	400.025	-486.136
	-400.496	238.187	486.624	-0.352667	400.496	-486.624
	-400.966	238.716	487.112	-0.367242	400.966	-487.112
	-401.436	239.245	487.6	-0.379601	401.436	-487.6
	-401.907	239.753	488.089	-0.387838	401.907	-488.089
	-402.379	240.227	488.576	-0.391954	402.379	-488.576
	-402.852	240.673	489.065	-0.393384	402.852	-489.065
	-403.325	241.109	489.554	-0.393706	403.325	-489.554
	-403.798	241.555	490.042	-0.394725	403.798	-490.042
	-404.27	242.018	490.531	-0.397178	404.27	-490.531
	-404.743	242.495	491.019	-0.400954	404.743	-491.019
	-405.215	242.972	491.507	-0.405965	405.215	-491.507
	-405.687	243.44	491.996	-0.411204	405.687	-491.996
	-406.159	243.908	492.484	-0.416287	406.159	-492.484
	-406.63	244.397	492.972	-0.420346	406.63	-492.972
	-407.101	244.925	493.461	-0.422701	407.101	-493.461
	-407.57	245.488	493.95	-0.423634	407.57	-493.95
	-408.038	246.054	494.438	-0.42316	408.038	-494.438
	-408.509	246.578	494.926	-0.422189	408.509	-494.926
	-408.981	247.032	495.415	-0.421488	408.981	-495.415
	-409.456	247.43	495.904	-0.421639	409.456	-495.904
	-409.931	247.824	496.392	-0.422415	409.931	-496.392
	-410.403	248.277	496.88	-0.42403	410.403	-496.88
	-410.873	248.822	497.369	-0.425972	410.873	-497.369
	-411.34	249.431	497.857	-0.428028	411.34	-497.857
	-411.807	250.046	498.346	-0.429601	411.807	-498.346
	-412.277	250.597	498.834	-0.430022	412.277	-498.834
	-412.749	251.048	499.323	-0.427545	412.749	-499.323
	-413.226	251.402	499.811	-0.421287	413.226	-499.811
	-413.704	251.693	500.3	-0.411392	413.704	-500.3
	-414.183	251.959	500.79	-0.398058	414.183	-500.79
	-414.662	252.225	501.279	-0.382748	414.662	-501.279
	-415.141	252.498	501.768	-0.366386	415.141	-501.768

## Sheet: Fig2e_2f_S2
ANALYSIS PDMS POLYNOMIAL TO POWER LAW							Imput from Matlab	α	b	γ	δ	ε	ζ				FC (Avg)	FC (Avg)	FC (Avg)	FC (Avg)	FC (Avg)	FC (Avg)		FC (Avg)
								4.097e-14	-5.5192e-11	2.6308e-08	-4.9465e-06	0.0012	0.18			h (nm)	F(nN)	S(N/m)	m	gamma (nN.nm^-m)	kappa	hc (nm)	a (nm)	n	c (nm^(1-n))	negative a	F=gammah^m	power law_plot hc = 5 nm
E*	3.79	MPa														1	0.162065	0.163543	1.00912	0.162065	13.1548	0.0760177	21.5756	109.666	3.90011e-148	-21.5756	5.56744e-33	16.1553	-16.1553	5
nu	0.5							8.1104e-14	-1.1254e-10	5.7625e-08	-1.3154e-05	0.0021	0.1403			2	0.327071	0.166463	1.0179	0.161519	9.40917	0.212559	21.9609	55.8593	2.4205e-76	-21.9609	7.04257e-26	18.4246	-18.4246	5
E	2.8425	MPa						3.5927e-14	-5.3977e-11	2.9722e-08	-7.1331e-06	0.0017	0.1498			3	0.494978	0.169343	1.02637	0.160282	7.76973	0.386114	22.3407	37.9286	2.61408e-52	-22.3407	1.00503e-21	19.8854	-19.8854	5
								6.7833e-14	-9.3841e-11	4.761e-08	-1.0557e-05	0.0019	0.1507			4	0.665743	0.172182	1.03452	0.158658	6.8039	0.587898	22.7152	28.9668	3.02738e-40	-22.7152	8.90855e-19	20.9833	-20.9833
								1.7747e-14	-3.1717e-11	1.9297e-08	-4.8396e-06	0.0014	0.1538			5	0.839328	0.174981	1.04239	0.156796	6.15245	0.812684	23.0845	23.5926	5.56744e-33	-23.0845	1.72252e-16	21.87	-21.87
								3.368e-14	-4.5998e-11	2.2318e-08	-4.2873e-06	0.0011	0.1805			6	1.01569	0.177741	1.04997	0.154784	5.67713	1.05687	23.4487	20.0121	4.02852e-28	-23.4487	1.27132e-14	22.6169	-22.6169
								4.0975e-14	-5.3833e-11	2.4932e-08	-4.5446e-06	0.0012	0.177			7	1.1948	0.180463	1.05729	0.152681	5.31196	1.31778	23.8078	17.4565	1.22232e-24	-23.8078	4.82729e-13	23.2638	-23.2638
								1.5718e-14	-2.5044e-11	1.4097e-08	-3.2267e-06	0.0012	0.1658			8	1.37661	0.183148	1.06434	0.150526	5.02096	1.59332	24.162	15.5415	5.08631e-22	-24.162	1.12689e-11	23.8354	-23.8354
								6.2766e-14	-8.5775e-11	4.2235e-08	-8.7988e-06	0.0016	0.1628			9	1.56108	0.185796	1.07116	0.148348	4.78268	1.88179	24.5113	14.0535	5.61234e-20	-24.5113	1.81428e-10	24.3478	-24.3478
																10	1.74818	0.188408	1.07773	0.146168	4.58338	2.1818	24.8559	12.8644	2.44051e-18	-24.8559	2.17892e-09	24.8125	-24.8125
																11	1.93788	0.190985	1.08409	0.144002	4.41385	2.49215	25.1959	11.8926	5.38374e-17	-25.1959	2.06444e-08	25.238	-25.238
								4.0667e-14	-6.0235e-11	3.2109e-08	-7.2999e-06	0.0016	0.1463			12	2.13014	0.193527	1.09022	0.141861	4.26764	2.81186	25.5313	11.0839	7.13146e-16	-25.5313	1.60817e-07	25.6304	-25.6304
								6.2906e-14	-8.6381e-11	4.2946e-08	-9.1432e-06	0.0016	0.1524			13	2.32493	0.196036	1.09615	0.139753	4.14009	3.14003	25.8623	10.4005	6.37584e-15	-25.8623	1.06282e-06	25.9946	-25.9946
								6.4061e-14	-8.463e-11	4.1264e-08	-8.9029e-06	0.0017	0.1411			14	2.5222	0.198512	1.10188	0.137685	4.02772	3.47591	26.1889	9.81554	4.18295e-14	-26.1889	6.10631e-06	26.3345	-26.3345
								2.4174e-14	-4.0069e-11	2.2506e-08	-5.0898e-06	0.0014	0.1737			15	2.72194	0.200955	1.10742	0.13566	3.9279	3.81883	26.5112	9.30937	2.14137e-13	-26.5112	3.10949e-05	26.6531	-26.6531
								6.7579e-14	-8.3882e-11	3.76e-08	-7.1152e-06	0.0014	0.1625			16	2.9241	0.203367	1.11278	0.133683	3.83859	4.1682	26.8294	8.86717	8.95789e-13	-26.8294	0.000142547	26.953	-26.953
								4.9311e-14	-6.7928e-11	3.3154e-08	-6.5714e-06	0.0014	0.1834			17	3.12866	0.205748	1.11796	0.131756	3.75816	4.52349	27.1435	8.47764	3.17229e-12	-27.1435	0.000595836	27.2363	-27.2363
																18	3.33559	0.208098	1.12297	0.129879	3.68533	4.88423	27.4536	8.13197	9.77573e-12	-27.4536	0.00229498	27.5047	-27.5047
								2.5422e-14	-3.8675e-11	2.0194e-08	-4.1115e-06	0.0012	0.1613			19	3.54485	0.210419	1.12782	0.128053	3.61905	5.25	27.7598	7.82322	2.6791e-11	-27.7598	0.00821787	27.7598	-27.7598
								3.9186e-14	-5.8605e-11	3.1305e-08	-7.1791e-06	0.0016	0.1541			20	3.75642	0.212712	1.13252	0.126278	3.55845	5.62042	28.0622	7.54584	6.64462e-11	-28.0622	0.0275624
								5.166e-14	-7.3866e-11	3.819e-08	-8.4199e-06	0.0016	0.1517			21	3.97026	0.214975	1.13707	0.124554	3.50283	5.99515	28.3609	7.29533	1.51264e-10	-28.3609	0.0871419
																22	4.18636	0.217212	1.14148	0.122881	3.45159	6.37387	28.6559	7.068	3.19754e-10	-28.6559	0.261142
								3.7295e-14	-5.7271e-11	3.0621e-08	-6.7406e-06	0.0015	0.1649			23	4.40468	0.219421	1.14576	0.121257	3.40423	6.75631	28.9474	6.86082	6.33695e-10	-28.9474	0.745308
																24	4.62519	0.221604	1.1499	0.119682	3.3603	7.14221	29.2354	6.67124	1.18688e-09	-29.2354	2.03426
								6.8673e-14	-8.6344e-11	3.8777e-08	-7.0136e-06	0.0014	0.1829			25	4.84788	0.223761	1.15391	0.118154	3.31946	7.53134	29.52	6.49714	2.11504e-09	-29.52	5.32935
								2.5611e-14	-3.866e-11	2.0467e-08	-4.3746e-06	0.0012	0.1726			26	5.07271	0.225894	1.15781	0.116673	3.28139	7.92348	29.8013	6.33672	3.6066e-09	-29.8013	13.4442
								4.6596e-14	-6.5772e-11	3.4326e-08	-7.9457e-06	0.0017	0.1452			27	5.29966	0.228001	1.16159	0.115236	3.2458	8.31845	30.0793	6.18845	5.91373e-09	-30.0793	32.7512
								2.5869e-14	-3.6908e-11	1.7421e-08	-2.9313e-06	0.0011	0.1852			28	5.5287	0.230085	1.16526	0.113843	3.21246	8.71608	30.3543	6.05099	9.36323e-09	-30.3543	77.2423
								5.8619e-14	-7.9182e-11	3.8759e-08	-8.1155e-06	0.0015	0.1637			29	5.75982	0.232146	1.16883	0.112491	3.18115	9.11619	30.6261	5.92322	1.43668e-08	-30.6261	176.769
								4.1534e-14	-5.7135e-11	2.8122e-08	-5.6221e-06	0.0012	0.1734			30	5.99299	0.234184	1.17229	0.11118	3.15171	9.51864	30.895	5.80416	2.14304e-08	-30.895	393.337
								2.1858e-14	-2.9232e-11	1.3483e-08	-2.3435e-06	0.0011	0.1581			31	6.22818	0.2362	1.17566	0.109909	3.12396	9.92331	31.1609	5.69294	3.11619e-08	-31.1609	852.577
								6.9648e-15	-1.5885e-11	1.0883e-08	-2.8801e-06	0.0012	0.1525			32	6.46538	0.238194	1.17893	0.108675	3.09775	10.3301	31.4241	5.58881	4.42775e-08	-31.4241	1803.16
								9.2078e-14	-1.2917e-10	6.6689e-08	-1.5261e-05	0.0023	0.1267			33	6.70456	0.240168	1.18211	0.107477	3.07297	10.7388	31.6844	5.49112	6.16065e-08	-31.6844	3726.71
								3.1234e-14	-4.582e-11	2.4039e-08	-5.2903e-06	0.0014	0.1685			34	6.94571	0.242121	1.18521	0.106315	3.04948	11.1494	31.9421	5.39928	8.40942e-08	-31.9421	7537.07
								4.3966e-14	-6.1685e-11	3.0885e-08	-6.3966e-06	0.0014	0.1557			35	7.1888	0.244055	1.18823	0.105185	3.0272	11.5618	32.1972	5.31278	1.12803e-07	-32.1972	14935.3
								1.2919e-13	-1.68e-10	8.0596e-08	-1.7027e-05	0.0024	0.1317			36	7.43381	0.245969	1.19116	0.104088	3.00602	11.976	32.4497	5.23115	1.48914e-07	-32.4497	29030.6
								1.069e-13	-1.3388e-10	6.1391e-08	-1.2378e-05	0.002	0.1402			37	7.68073	0.247864	1.19402	0.103022	2.98587	12.3917	32.6998	5.15399	1.93723e-07	-32.6998	55410.1
								2.9636e-14	-4.5467e-11	2.5262e-08	-5.9597e-06	0.0014	0.1574			38	7.92953	0.249742	1.19681	0.101986	2.96666	12.809	32.9474	5.08093	2.48642e-07	-32.9474	103953
								9.4923e-14	-1.2583e-10	6.1279e-08	-1.3111e-05	0.0021	0.1519			39	8.18021	0.251601	1.19954	0.100978	2.94833	13.2278	33.1928	5.01163	3.15192e-07	-33.1928	191859
																40	8.43273	0.253444	1.20219	0.0999967	2.93082	13.6481	33.4359	4.94581	3.95004e-07	-33.4359	348653
								2.3057e-14	-3.1713e-11	1.5134e-08	-2.7432e-06	0.0011	0.1731			41	8.68709	0.25527	1.20478	0.0990417	2.91406	14.0697	33.6768	4.8832	4.89813e-07	-33.6768	624305
																42	8.94326	0.25708	1.20732	0.0981116	2.898	14.4928	33.9155	4.82354	6.01458e-07	-33.9155	1.10231e+06
								4.9287e-14	-7.0943e-11	3.7015e-08	-8.2815e-06	0.0016	0.14			43	9.20124	0.258874	1.20979	0.0972053	2.8826	14.9171	34.1523	4.76663	7.31872e-07	-34.1523	1.92044e+06
								8.3179e-14	-1.1289e-10	5.6137e-08	-1.2202e-05	0.002	0.1387			44	9.46101	0.260653	1.21221	0.0963217	2.86781	15.3427	34.387	4.71227	8.83089e-07	-34.387	3.30334e+06
								6.0792e-14	-8.0651e-11	3.8533e-08	-7.7387e-06	0.0014	0.1655			45	9.72254	0.262418	1.21458	0.0954598	2.8536	15.7696	34.6198	4.66026	1.05723e-06	-34.6198	5.61323e+06
																46	9.98584	0.264169	1.2169	0.0946186	2.83991	16.1977	34.8507	4.61044	1.25653e-06	-34.8507	9.42783e+06
								5.8813e-14	-7.7702e-11	3.6915e-08	-7.3069e-06	0.0014	0.1673			47	10.2509	0.265906	1.21917	0.0937971	2.82673	16.627	35.0799	4.56267	1.48329e-06	-35.0799	1.56591e+07
								4.9664e-14	-6.3577e-11	2.8755e-08	-5.0735e-06	0.0011	0.183			48	10.5176	0.267629	1.2214	0.0929945	2.81402	17.0575	35.3073	4.51679	1.73992e-06	-35.3073	2.57326e+07
								5.2751e-14	-7.1243e-11	3.4251e-08	-6.6997e-06	0.0014	0.1792			49	10.7861	0.26934	1.22358	0.0922099	2.80174	17.4891	35.533	4.47269	2.02892e-06	-35.533	4.18554e+07
								1.6021e-14	-2.8578e-11	1.6379e-08	-3.4047e-06	0.0011	0.1841			50	11.0563	0.271039	1.22572	0.0914423	2.78987	17.922	35.7572	4.43025	2.35291e-06	-35.7572	6.74141e+07
								2.8158e-14	-4.1145e-11	2.1614e-08	-4.8409e-06	0.0013	0.1567			51	11.3282	0.272726	1.22782	0.0906911	2.77839	18.356	35.9797	4.38934	2.71458e-06	-35.9797	1.0756e+08
								4.3393e-14	-5.6987e-11	2.7055e-08	-5.3414e-06	0.0013	0.1615			52	11.6018	0.274402	1.22989	0.0899554	2.76727	18.7911	36.2008	4.34989	3.11676e-06	-36.2008	1.70063e+08
								7.6176e-14	-9.7239e-11	4.4192e-08	-8.1156e-06	0.0014	0.1821			53	11.877	0.276067	1.23192	0.0892344	2.75649	19.2274	36.4205	4.31178	3.56239e-06	-36.4205	2.66552e+08
								1.8385e-14	-2.9759e-11	1.6862e-08	-3.9267e-06	0.0012	0.1585			54	12.1539	0.277721	1.23392	0.0885275	2.74602	19.6648	36.6387	4.27494	4.05451e-06	-36.6387	4.14289e+08
								4.013e-14	-5.9009e-11	3.1387e-08	-7.1009e-06	0.0015	0.1538			55	12.4324	0.279366	1.23589	0.0878338	2.73586	20.1034	36.8557	4.23928	4.59633e-06	-36.8557	6.38721e+08
								4.8763e-14	-7.0769e-11	3.7254e-08	-8.3938e-06	0.0017	0.1646			56	12.7126	0.281001	1.23783	0.0871528	2.72598	20.5431	37.0713	4.20474	5.19118e-06	-37.0713	9.77082e+08
								6.1305e-14	-8.2001e-11	3.9992e-08	-8.4157e-06	0.0016	0.1569			57	12.9944	0.282626	1.23974	0.0864839	2.71636	20.984	37.2858	4.17124	5.84254e-06	-37.2858	1.48348e+09
								5.4598e-14	-7.6762e-11	3.9696e-08	-9.0111e-06	0.0017	0.1462			58	13.2779	0.284243	1.24162	0.0858263	2.70699	21.426	37.4991	4.13872	6.55408e-06	-37.4991	2.23605e+09
																59	13.5629	0.285851	1.24348	0.0851794	2.69786	21.8692	37.7113	4.10712	7.32963e-06	-37.7113	3.34682e+09
																60	13.8496	0.287452	1.24532	0.0845428	2.68894	22.3136	37.9224	4.07638	8.17321e-06	-37.9224	4.97555e+09
																61	14.1378	0.289044	1.24713	0.0839159	2.68024	22.7592	38.1325	4.04645	9.08907e-06	-38.1325	7.34856e+09
																62	14.4277	0.29063	1.24892	0.0832981	2.67173	23.206	38.3417	4.01729	1.00817e-05	-38.3417	1.07847e+10
																63	14.7191	0.292209	1.2507	0.0826889	2.6634	23.654	38.55	3.98885	1.11557e-05	-38.55	1.57308e+10
																64	15.0121	0.293781	1.25246	0.0820879	2.65525	24.1032	38.7574	3.96108	1.23162e-05	-38.7574	2.28092e+10
																65	15.3066	0.295347	1.2542	0.0814946	2.64726	24.5537	38.964	3.93395	1.35684e-05	-38.964	3.28828e+10
																66	15.6028	0.296907	1.25592	0.0809084	2.63942	25.0055	39.1698	3.90742	1.49179e-05	-39.1698	4.71413e+10
																67	15.9005	0.298462	1.25764	0.0803292	2.63173	25.4586	39.375	3.88145	1.63705e-05	-39.375	6.72174e+10
							Mean	4.89421e-14	-6.75879e-11	3.37517e-08	-7.14615e-06	0.001492	0.16058			68	16.1997	0.300012	1.25933	0.0797563	2.62417	25.9129	39.5795	3.85602	1.79324e-05	-39.5795	9.53408e+10
							SD	2.4744e-14	3.09088e-11	1.45229e-08	3.18649e-06	0.000315493	0.0147177			69	16.5005	0.301558	1.26102	0.0791894	2.61675	26.3686	39.7833	3.83109	1.96104e-05	-39.7833	1.34543e+11
							CV	50.5578	45.7313	43.0286	44.5903	21.1457	9.16535			70	16.8028	0.303099	1.2627	0.0786282	2.60944	26.8257	39.9866	3.80664	2.14114e-05	-39.9866	1.88925e+11
																71	17.1067	0.304635	1.26437	0.0780723	2.60225	27.2841	40.1894	3.78263	2.33428e-05	-40.1894	2.64014e+11
																72	17.4121	0.306169	1.26603	0.0775213	2.59517	27.7439	40.3916	3.75904	2.54126e-05	-40.3916	3.67224e+11
																73	17.719	0.307698	1.26768	0.0769749	2.58819	28.2051	40.5934	3.73586	2.76292e-05	-40.5934	5.08463e+11
																74	18.0275	0.309225	1.26932	0.0764329	2.5813	28.6677	40.7949	3.71305	3.00014e-05	-40.7949	7.00914e+11
																75	18.3375	0.310749	1.27096	0.075895	2.5745	29.1318	40.9959	3.69059	3.25387e-05	-40.9959	9.62052e+11
																76	18.649	0.31227	1.27259	0.0753607	2.56779	29.5974	41.1966	3.66848	3.52511e-05	-41.1966	1.31496e+12
																77	18.962	0.31379	1.27422	0.07483	2.56116	30.0645	41.3971	3.64668	3.81494e-05	-41.3971	1.78998e+12
																78	19.2766	0.315307	1.27585	0.0743025	2.5546	30.5331	41.5972	3.62518	4.12449e-05	-41.5972	2.42694e+12
																79	19.5926	0.316823	1.27747	0.0737781	2.54812	31.0033	41.7972	3.60397	4.45495e-05	-41.7972	3.27782e+12
																80	19.9102	0.318338	1.27909	0.0732564	2.5417	31.475	41.997	3.58303	4.80761e-05	-41.997	4.41031e+12
																81	20.2293	0.319851	1.28071	0.0727372	2.53534	31.9483	42.1967	3.56234	5.18382e-05	-42.1967	5.91223e+12
																82	20.5499	0.321364	1.28233	0.0722205	2.52905	32.4233	42.3963	3.5419	5.58502e-05	-42.3963	7.89719e+12
																83	20.872	0.322876	1.28395	0.0717059	2.52281	32.8999	42.5958	3.52169	6.01274e-05	-42.5958	1.05116e+13
																84	21.1957	0.324388	1.28558	0.0711934	2.51662	33.3781	42.7953	3.50169	6.4686e-05	-42.7953	1.39437e+13
																85	21.5208	0.3259	1.2872	0.0706827	2.51048	33.858	42.9948	3.48191	6.95432e-05	-42.9948	1.84347e+13
																86	21.8475	0.327413	1.28882	0.0701736	2.50439	34.3397	43.1943	3.46232	7.47172e-05	-43.1943	2.42927e+13
																87	22.1756	0.328926	1.29045	0.0696662	2.49834	34.8231	43.3939	3.44293	8.02273e-05	-43.3939	3.19102e+13
																88	22.5053	0.33044	1.29208	0.0691601	2.49234	35.3082	43.5936	3.42371	8.6094e-05	-43.5936	4.17858e+13
																89	22.8365	0.331954	1.29372	0.0686553	2.48638	35.7951	43.7934	3.40466	9.2339e-05	-43.7934	5.45514e+13
																90	23.1692	0.33347	1.29535	0.0681517	2.48045	36.2838	43.9934	3.38578	9.89853e-05	-43.9934	7.1005e+13
																91	23.5034	0.334988	1.297	0.0676492	2.47456	36.7743	44.1936	3.36705	0.000106057	-44.1936	9.21525e+13
																92	23.8392	0.336507	1.29864	0.0671476	2.4687	37.2666	44.394	3.34847	0.00011358	-44.394	1.19258e+14
																93	24.1765	0.338028	1.3003	0.0666469	2.46287	37.7608	44.5947	3.33004	0.000121582	-44.5947	153906793138002
																94	24.5152	0.339551	1.30196	0.066147	2.45707	38.2569	44.7956	3.31174	0.000130091	-44.7956	1.98081e+14
																95	24.8556	0.341076	1.30362	0.0656479	2.45131	38.7548	44.9969	3.29358	0.000139138	-44.9969	2.54255e+14
																96	25.1974	0.342604	1.30529	0.0651494	2.44557	39.2547	45.1984	3.27554	0.000148754	-45.1984	3.25506e+14
																97	25.5408	0.344135	1.30697	0.0646516	2.43985	39.7565	45.4004	3.25763	0.000158975	-45.4004	4.15659e+14
																98	25.8857	0.345668	1.30866	0.0641543	2.43416	40.2602	45.6027	3.23983	0.000169835	-45.6027	5.29452e+14
																99	26.2321	0.347205	1.31035	0.0636575	2.4285	40.7659	45.8054	3.22215	0.000181373	-45.8054	6.72743e+14
																100	26.5801	0.348745	1.31205	0.0631612	2.42286	41.2736	46.0085	3.20458	0.000193628	-46.0085	8.52759e+14
																101	26.9296	0.350288	1.31376	0.0626653	2.41724	41.7832	46.2121	3.18712	0.000206642	-46.2121	1.0784e+15
																102	27.2807	0.351835	1.31548	0.0621699	2.41164	42.2949	46.4162	3.16977	0.000220461	-46.4162	1360588550610512
																103	27.6333	0.353386	1.31721	0.061675	2.40606	42.8086	46.6208	3.15252	0.000235129	-46.6208	1.71273e+15
																104	27.9874	0.35494	1.31894	0.0611804	2.4005	43.3243	46.8259	3.13536	0.000250698	-46.8259	2.15123e+15
																105	28.3432	0.356499	1.32069	0.0606862	2.39496	43.842	47.0316	3.11831	0.000267218	-47.0316	2696105459173001
																106	28.7004	0.358062	1.32244	0.0601925	2.38944	44.3618	47.2378	3.10135	0.000284743	-47.2378	3.37177e+15
																107	29.0593	0.35963	1.3242	0.0596991	2.38394	44.8836	47.4446	3.08448	0.000303332	-47.4446	4207903911420638
																108	29.4197	0.361202	1.32598	0.0592062	2.37846	45.4076	47.652	3.06771	0.000323043	-47.652	5240579771783699
																109	29.7817	0.362779	1.32776	0.0587137	2.37299	45.9336	47.86	3.05103	0.00034394	-47.86	6513499440561113
																110	30.1453	0.36436	1.32955	0.0582217	2.36754	46.4617	48.0686	3.03444	0.00036609	-48.0686	8079546627880655
																111	30.5104	0.365947	1.33135	0.0577302	2.36211	46.9918	48.2779	3.01794	0.000389561	-48.2779	1.00026e+16
																112	30.8771	0.367538	1.33316	0.0572391	2.3567	47.5241	48.4879	3.00152	0.000414426	-48.4879	1.23597e+16
																113	31.2455	0.369135	1.33499	0.0567486	2.3513	48.0585	48.6986	2.9852	0.000440762	-48.6986	1.52435e+16
																114	31.6154	0.370738	1.33682	0.0562587	2.34592	48.595	48.91	2.96895	0.000468649	-48.91	1.87655e+16
																115	31.987	0.372345	1.33866	0.0557694	2.34055	49.1337	49.1221	2.9528	0.000498169	-49.1221	2.30593e+16
																116	32.3601	0.373959	1.34051	0.0552807	2.33521	49.6744	49.3349	2.93673	0.000529411	-49.3349	2.82851e+16
																117	32.7349	0.375578	1.34238	0.0547928	2.32988	50.2173	49.5485	2.92075	0.000562465	-49.5485	3.46344e+16
																118	33.1113	0.377202	1.34425	0.0543056	2.32456	50.7623	49.7628	2.90485	0.000597428	-49.7628	4.23359e+16
																119	33.4893	0.378833	1.34614	0.0538192	2.31926	51.3094	49.978	2.88904	0.000634398	-49.978	5.16624e+16
																120	33.8689	0.38047	1.34803	0.0533337	2.31398	51.8586	50.1939	2.87331	0.00067348	-50.1939	6.29386e+16
																121	34.2502	0.382112	1.34994	0.052849	2.30872	52.41	50.4106	2.85767	0.000714781	-50.4106	7.65504e+16
																122	34.6332	0.383761	1.35185	0.0523653	2.30347	52.9635	50.6281	2.84211	0.000758415	-50.6281	9.29562e+16
																123	35.0178	0.385417	1.35378	0.0518827	2.29824	53.5191	50.8465	2.82664	0.0008045	-50.8465	1.12699e+17
																124	35.404	0.387078	1.35571	0.0514011	2.29303	54.0769	51.0657	2.81125	0.000853157	-51.0657	1.36422e+17
																125	35.7919	0.388746	1.35766	0.0509207	2.28784	54.6367	51.2857	2.79595	0.000904513	-51.2857	1.64886e+17
																126	36.1815	0.39042	1.35962	0.0504415	2.28266	55.1987	51.5066	2.78074	0.000958701	-51.5066	1.98988e+17
																127	36.5728	0.392101	1.36158	0.0499635	2.27751	55.7627	51.7284	2.76561	0.00101586	-51.7284	2.39786e+17
																128	36.9657	0.393789	1.36356	0.0494869	2.27237	56.3289	51.951	2.75057	0.00107613	-51.951	2.88527e+17
																129	37.3603	0.395483	1.36555	0.0490117	2.26725	56.8972	52.1745	2.73562	0.00113966	-52.1745	3.46676e+17
																130	37.7567	0.397184	1.36754	0.048538	2.26215	57.4675	52.399	2.72076	0.0012066	-52.399	4.15954e+17
																131	38.1547	0.398892	1.36955	0.0480658	2.25707	58.0399	52.6243	2.70598	0.00127711	-52.6243	4.98379e+17
																132	38.5545	0.400606	1.37157	0.0475952	2.252	58.6144	52.8505	2.6913	0.00135135	-52.8505	5.96317e+17
																133	38.9559	0.402328	1.37359	0.0471263	2.24696	59.191	53.0776	2.6767	0.0014295	-53.0776	7.12536e+17
																134	39.3591	0.404056	1.37563	0.0466591	2.24194	59.7696	53.3056	2.6622	0.00151173	-53.3056	8.50271e+17
																135	39.764	0.405792	1.37767	0.0461937	2.23694	60.3502	53.5346	2.64778	0.00159822	-53.5346	1.0133e+18
																136	40.1707	0.407534	1.37973	0.0457303	2.23196	60.9329	53.7644	2.63346	0.00168915	-53.7644	1.20602e+18
																137	40.5791	0.409284	1.38179	0.0452687	2.22701	61.5176	53.9952	2.61922	0.00178472	-53.9952	1.43357e+18
																138	40.9893	0.411041	1.38386	0.0448092	2.22207	62.1043	54.227	2.60509	0.00188514	-54.227	1.70191e+18
																139	41.4012	0.412804	1.38595	0.0443518	2.21715	62.693	54.4597	2.59104	0.00199059	-54.4597	2.01797e+18
																140	41.8149	0.414575	1.38804	0.0438965	2.21226	63.2836	54.6933	2.57709	0.00210129	-54.6933	2.38982e+18
																141	42.2303	0.416353	1.39013	0.0434434	2.20739	63.8762	54.9279	2.56323	0.00221746	-54.9279	2.82677e+18
																142	42.6476	0.418138	1.39224	0.0429926	2.20255	64.4708	55.1634	2.54946	0.00233931	-55.1634	3.33966e+18
																143	43.0666	0.419931	1.39435	0.0425442	2.19773	65.0673	55.3998	2.53579	0.00246708	-55.3998	3.94099e+18
																144	43.4874	0.42173	1.39648	0.0420981	2.19293	65.6657	55.6373	2.52222	0.002601	-55.6373	4.64523e+18
																145	43.9101	0.423537	1.39861	0.0416545	2.18815	66.266	55.8756	2.50874	0.0027413	-55.8756	5.46909e+18
																146	44.3345	0.425351	1.40074	0.0412135	2.1834	66.8682	56.1149	2.49536	0.00288823	-56.1149	6.43184e+18
																147	44.7608	0.427173	1.40289	0.0407751	2.17867	67.4722	56.3552	2.48208	0.00304204	-56.3552	7.55571e+18
																148	45.1889	0.429001	1.40504	0.0403393	2.17397	68.0781	56.5964	2.46889	0.00320299	-56.5964	8.86626e+18
																149	45.6188	0.430837	1.4072	0.0399062	2.1693	68.6858	56.8386	2.45581	0.00337132	-56.8386	1.03929e+19
																150	46.0506	0.43268	1.40936	0.0394759	2.16465	69.2953	57.0818	2.44282	0.00354732	-57.0818	1.21696e+19
																151	46.4842	0.43453	1.41153	0.0390484	2.16002	69.9066	57.3258	2.42993	0.00373124	-57.3258	1.42349e+19
																152	46.9196	0.436387	1.41371	0.0386238	2.15543	70.5197	57.5709	2.41714	0.00392337	-57.5709	1.66336e+19
																153	47.3569	0.438252	1.4159	0.0382021	2.15086	71.1345	57.8168	2.40445	0.00412398	-57.8168	1.94167e+19
																154	47.7961	0.440123	1.41809	0.0377834	2.14631	71.751	58.0638	2.39185	0.00433336	-58.0638	2.26425e+19
																155	48.2372	0.442002	1.42028	0.0373677	2.14179	72.3692	58.3116	2.37936	0.0045518	-58.3116	2.63781e+19
																156	48.6801	0.443888	1.42248	0.0369551	2.1373	72.9892	58.5604	2.36697	0.00477959	-58.5604	3.06998e+19
																157	49.125	0.445781	1.42469	0.0365456	2.13284	73.6107	58.8102	2.35468	0.00501702	-58.8102	3.56949e+19
																158	49.5717	0.447681	1.4269	0.0361392	2.12841	74.2339	59.0609	2.34249	0.00526439	-59.0609	4.1463e+19
																159	50.0203	0.449588	1.42911	0.0357361	2.124	74.8587	59.3125	2.3304	0.00552201	-59.3125	4.81178e+19
																160	50.4709	0.451503	1.43133	0.0353362	2.11962	75.4851	59.565	2.31842	0.00579019	-59.565	5.57885e+19
																161	50.9233	0.453424	1.43355	0.0349396	2.11527	76.1131	59.8184	2.30653	0.00606923	-59.8184	6.46225e+19
																162	51.3777	0.455352	1.43578	0.0345464	2.11095	76.7426	60.0728	2.29475	0.00635945	-60.0728	7.47872e+19
																163	51.834	0.457287	1.43801	0.0341565	2.10666	77.3737	60.3281	2.28307	0.00666116	-60.3281	8.6473e+19
																164	52.2923	0.459228	1.44024	0.0337699	2.1024	78.0062	60.5842	2.27149	0.00697467	-60.5842	9.98961e+19
																165	52.7525	0.461177	1.44248	0.0333868	2.09816	78.6402	60.8413	2.26001	0.0073003	-60.8413	1.15302e+20
																166	53.2147	0.463132	1.44471	0.0330072	2.09396	79.2756	61.0993	2.24863	0.00763837	-61.0993	1.32967e+20
																167	53.6788	0.465095	1.44696	0.032631	2.08979	79.9124	61.3581	2.23736	0.0079892	-61.3581	1.53209e+20
																168	54.1448	0.467063	1.4492	0.0322583	2.08564	80.5507	61.6178	2.22619	0.0083531	-61.6178	1.76382e+20
																169	54.6129	0.469039	1.45144	0.0318892	2.08153	81.1903	61.8784	2.21512	0.0087304	-61.8784	2.02891e+20
																170	55.0829	0.47102	1.45369	0.0315236	2.07745	81.8312	62.1399	2.20415	0.00912141	-62.1399	2.33191e+20
																171	55.5549	0.473009	1.45594	0.0311616	2.07339	82.4735	62.4022	2.19328	0.00952645	-62.4022	2.67798e+20
																172	56.0289	0.475004	1.45819	0.0308032	2.06937	83.1171	62.6654	2.18252	0.00994584	-62.6654	3.07292e+20
																173	56.5049	0.477005	1.46044	0.0304484	2.06538	83.7619	62.9294	2.17186	0.0103799	-62.9294	3.5233e+20
																174	56.983	0.479012	1.46269	0.0300973	2.06142	84.4079	63.1942	2.1613	0.0108289	-63.1942	4.0365e+20
																175	57.463	0.481026	1.46494	0.0297497	2.05749	85.0552	63.4599	2.15084	0.0112932	-63.4599	4.62086e+20
																176	57.945	0.483046	1.46718	0.0294058	2.05359	85.7036	63.7263	2.14048	0.0117731	-63.7263	5.28573e+20
																177	58.4291	0.485072	1.46943	0.0290656	2.04972	86.3532	63.9936	2.13022	0.0122689	-63.9936	6.04167e+20
																178	58.9152	0.487104	1.47168	0.0287291	2.04588	87.0039	64.2617	2.12007	0.0127808	-64.2617	6.90052e+20
																179	59.4033	0.489141	1.47393	0.0283962	2.04208	87.6557	64.5305	2.11001	0.0133092	-64.5305	7.87559e+20
																180	59.8934	0.491185	1.47618	0.0280671	2.03831	88.3086	64.8002	2.10006	0.0138544	-64.8002	8.98183e+20
																181	60.3856	0.493235	1.47842	0.0277416	2.03456	88.9626	65.0705	2.0902	0.0144167	-65.0705	1.0236e+21
																182	60.8799	0.49529	1.48067	0.0274198	2.03085	89.6175	65.3417	2.08045	0.0149963	-65.3417	1.16569e+21
																183	61.3762	0.497351	1.48291	0.0271017	2.02717	90.2735	65.6136	2.07079	0.0155934	-65.6136	1.32656e+21
																184	61.8746	0.499417	1.48515	0.0267873	2.02353	90.9304	65.8862	2.06124	0.0162085	-65.8862	1.50856e+21
																185	62.3751	0.501489	1.48738	0.0264766	2.01991	91.5883	66.1595	2.05178	0.0168416	-66.1595	1.71435e+21
																186	62.8776	0.503567	1.48961	0.0261696	2.01632	92.247	66.4336	2.04242	0.0174931	-66.4336	1.94686e+21
																187	63.3822	0.505649	1.49184	0.0258662	2.01277	92.9067	66.7083	2.03316	0.0181632	-66.7083	2.20939e+21
																188	63.8889	0.507737	1.49407	0.0255666	2.00925	93.5672	66.9838	2.024	0.0188521	-66.9838	2.50564e+21
																189	64.3977	0.50983	1.49629	0.0252706	2.00576	94.2285	67.2599	2.01494	0.01956	-67.2599	2.83972e+21
																190	64.9086	0.511928	1.49851	0.0249783	2.0023	94.8906	67.5366	2.00597	0.0202872	-67.5366	3.21621e+21
																191	65.4215	0.51403	1.50073	0.0246896	1.99888	95.5535	67.814	1.9971	0.0210339	-67.814	3.64024e+21
																192	65.9366	0.516138	1.50294	0.0244046	1.99549	96.2172	68.0921	1.98833	0.0218002	-68.0921	4.11751e+21
																193	66.4538	0.51825	1.50514	0.0241232	1.99212	96.8816	68.3708	1.97965	0.0225863	-68.3708	4.65438e+21
																194	66.9731	0.520367	1.50734	0.0238454	1.98879	97.5466	68.65	1.97106	0.0233924	-68.65	5.25791e+21
																195	67.4945	0.522489	1.50953	0.0235713	1.98549	98.2123	68.9299	1.96258	0.0242186	-68.9299	5.93599e+21
																196	68.0181	0.524615	1.51172	0.0233007	1.98223	98.8787	69.2104	1.95418	0.0250651	-69.2104	6.69735e+21
																197	68.5438	0.526745	1.51391	0.0230337	1.97899	99.5456	69.4914	1.94588	0.025932	-69.4914	7.55173e+21
																198	69.0716	0.528879	1.51608	0.0227703	1.97579	100.213	69.773	1.93768	0.0268194	-69.773	8.50992e+21
																199	69.6015	0.531018	1.51825	0.0225104	1.97262	100.881	70.0552	1.92957	0.0277274	-70.0552	9.58392e+21
																200	70.1336	0.533161	1.52041	0.022254	1.96947	101.55	70.3378	1.92155	0.0286562	-70.3378	1.0787e+22
																201	70.6679	0.535307	1.52257	0.0220012	1.96637	102.219	70.621	1.91362	0.0296056	-70.621	1.2134e+22
																202	71.2042	0.537457	1.52472	0.0217518	1.96329	102.889	70.9047	1.90578	0.0305759	-70.9047	1.36413e+22
																203	71.7428	0.539611	1.52686	0.0215058	1.96024	103.559	71.1888	1.89804	0.0315671	-71.1888	1.53269e+22
																204	72.2835	0.541769	1.52899	0.0212633	1.95723	104.229	71.4735	1.89039	0.0325792	-71.4735	1.72109e+22
																205	72.8263	0.54393	1.53112	0.0210243	1.95424	104.9	71.7586	1.88282	0.0336121	-71.7586	1.93155e+22
																206	73.3713	0.546094	1.53323	0.0207886	1.95129	105.571	72.0441	1.87535	0.034666	-72.0441	2.16654e+22
																207	73.9185	0.548262	1.53534	0.0205563	1.94837	106.243	72.3301	1.86796	0.0357407	-72.3301	2.42876e+22
																208	74.4679	0.550433	1.53744	0.0203273	1.94548	106.915	72.6165	1.86066	0.0368362	-72.6165	2.72122e+22
																209	75.0194	0.552607	1.53953	0.0201017	1.94262	107.587	72.9032	1.85346	0.0379526	-72.9032	3.04723e+22
																210	75.5731	0.554783	1.54161	0.0198793	1.93979	108.259	73.1904	1.84633	0.0390896	-73.1904	3.41046e+22
																211	76.1289	0.556963	1.54369	0.0196602	1.93699	108.932	73.4779	1.8393	0.0402472	-73.4779	3.81494e+22
																212	76.687	0.559145	1.54575	0.0194444	1.93422	109.605	73.7658	1.83235	0.0414253	-73.7658	4.26514e+22
																213	77.2472	0.56133	1.5478	0.0192318	1.93148	110.278	74.054	1.82549	0.0426238	-74.054	4.76596e+22
																214	77.8097	0.563517	1.54984	0.0190223	1.92877	110.951	74.3426	1.81871	0.0438426	-74.3426	5.32282e+22
																215	78.3743	0.565706	1.55187	0.018816	1.9261	111.625	74.6314	1.81202	0.0450814	-74.6314	5.94168e+22
																216	78.9411	0.567898	1.55389	0.0186129	1.92345	112.298	74.9205	1.80541	0.0463402	-74.9205	6.62911e+22
																217	79.5101	0.570091	1.5559	0.0184128	1.92083	112.972	75.2099	1.79888	0.0476186	-75.2099	7.39233e+22
																218	80.0812	0.572287	1.5579	0.0182159	1.91825	113.645	75.4996	1.79244	0.0489166	-75.4996	8.2393e+22
																219	80.6546	0.574485	1.55989	0.0180219	1.91569	114.319	75.7895	1.78607	0.0502338	-75.7895	9.17875e+22
																220	81.2302	0.576684	1.56186	0.017831	1.91316	114.993	76.0796	1.7798	0.0515701	-76.0796	1.02203e+23
																221	81.808	0.578885	1.56383	0.0176431	1.91067	115.667	76.37	1.7736	0.0529251	-76.37	1.13745e+23
																222	82.388	0.581087	1.56578	0.0174581	1.9082	116.34	76.6605	1.76748	0.0542986	-76.6605	1.26529e+23
																223	82.9702	0.58329	1.56772	0.0172761	1.90576	117.014	76.9512	1.76144	0.0556903	-76.9512	1.40682e+23
																224	83.5546	0.585495	1.56964	0.0170969	1.90335	117.687	77.2421	1.75548	0.0570999	-77.2421	1.56345e+23
																225	84.1412	0.587701	1.57156	0.0169206	1.90097	118.361	77.5331	1.7496	0.058527	-77.5331	1.73669e+23
																226	84.73	0.589908	1.57346	0.0167472	1.89862	119.034	77.8243	1.7438	0.0599714	-77.8243	1.92824e+23
																227	85.321	0.592116	1.57535	0.0165765	1.89629	119.707	78.1156	1.73808	0.0614325	-78.1156	2.13992e+23
																228	85.9142	0.594324	1.57722	0.0164087	1.894	120.38	78.4069	1.73243	0.0629102	-78.4069	2.37375e+23
																229	86.5096	0.596534	1.57909	0.0162435	1.89173	121.053	78.6984	1.72686	0.0644039	-78.6984	2.63194e+23
																230	87.1073	0.598743	1.58093	0.0160811	1.88949	121.726	78.9899	1.72136	0.0659132	-78.9899	2.9169e+23
																231	87.7071	0.600953	1.58277	0.0159214	1.88728	122.398	79.2814	1.71594	0.0674378	-79.2814	3.23127e+23
																232	88.3092	0.603163	1.58459	0.0157643	1.8851	123.07	79.573	1.7106	0.0689772	-79.573	3.57794e+23
																233	88.9134	0.605374	1.5864	0.0156099	1.88295	123.742	79.8646	1.70533	0.0705309	-79.8646	3.96007e+23
																234	89.5199	0.607584	1.58819	0.015458	1.88082	124.414	80.1562	1.70013	0.0720985	-80.1562	4.3811e+23
																235	90.1286	0.609794	1.58997	0.0153087	1.87873	125.085	80.4478	1.69501	0.0736794	-80.4478	4.84481e+23
																236	90.7395	0.612004	1.59173	0.015162	1.87666	125.756	80.7393	1.68995	0.0752733	-80.7393	5.35531e+23
																237	91.3526	0.614214	1.59348	0.0150177	1.87461	126.426	81.0308	1.68497	0.0768795	-81.0308	5.9171e+23
																238	91.9679	0.616423	1.59522	0.014876	1.8726	127.096	81.3223	1.68006	0.0784976	-81.3223	6.53508e+23
																239	92.5855	0.618631	1.59693	0.0147366	1.87061	127.766	81.6136	1.67523	0.0801271	-81.6136	7.21459e+23
																240	93.2052	0.620839	1.59864	0.0145997	1.86865	128.435	81.9049	1.67046	0.0817673	-81.9049	7.96146e+23
																241	93.8271	0.623046	1.60033	0.0144652	1.86671	129.104	82.196	1.66576	0.0834177	-82.196	8.78206e+23
																242	94.4513	0.625252	1.602	0.014333	1.8648	129.772	82.4871	1.66113	0.0850778	-82.4871	9.6833e+23
																243	95.0776	0.627457	1.60366	0.0142031	1.86292	130.44	82.7779	1.65657	0.0867469	-82.7779	1.06727e+24
																244	95.7062	0.62966	1.6053	0.0140755	1.86107	131.108	83.0686	1.65208	0.0884246	-83.0686	1.17586e+24
																245	96.337	0.631862	1.60693	0.0139503	1.85924	131.775	83.3592	1.64765	0.0901101	-83.3592	1.29497e+24
																246	96.9699	0.634063	1.60854	0.0138272	1.85743	132.441	83.6495	1.64329	0.0918029	-83.6495	1.4256e+24
																247	97.6051	0.636262	1.61013	0.0137063	1.85565	133.107	83.9396	1.639	0.0935024	-83.9396	1.56878e+24
																248	98.2425	0.63846	1.61171	0.0135877	1.8539	133.772	84.2295	1.63477	0.0952079	-84.2295	1.72569e+24
																249	98.882	0.640655	1.61327	0.0134712	1.85217	134.437	84.5192	1.63061	0.0969189	-84.5192	1.89755e+24
																250	99.5238	0.642849	1.61481	0.0133568	1.85047	135.101	84.8086	1.62651	0.0986347	-84.8086	2.08574e+24
																251	100.168	0.645041	1.61634	0.0132445	1.8488	135.764	85.0977	1.62248	0.100355	-85.0977	2.29173e+24
																252	100.814	0.64723	1.61785	0.0131343	1.84715	136.427	85.3866	1.61851	0.102078	-85.3866	2.51712e+24
																253	101.462	0.649417	1.61935	0.0130261	1.84552	137.089	85.6751	1.6146	0.103804	-85.6751	2.76364e+24
																254	102.113	0.651602	1.62083	0.0129199	1.84392	137.75	85.9634	1.61076	0.105533	-85.9634	3.0332e+24
																255	102.765	0.653785	1.62229	0.0128158	1.84234	138.411	86.2513	1.60697	0.107263	-86.2513	3.32783e+24
																256	103.42	0.655964	1.62373	0.0127136	1.84079	139.071	86.5388	1.60325	0.108993	-86.5388	3.64975e+24
																257	104.077	0.658141	1.62516	0.0126133	1.83926	139.73	86.826	1.59959	0.110724	-86.826	4.00137e+24
																258	104.737	0.660315	1.62657	0.012515	1.83775	140.389	87.1128	1.59599	0.112455	-87.1128	4.3853e+24
																259	105.398	0.662486	1.62796	0.0124185	1.83627	141.046	87.3992	1.59245	0.114185	-87.3992	4.80437e+24
																260	106.062	0.664654	1.62934	0.0123239	1.83482	141.703	87.6853	1.58897	0.115912	-87.6853	5.26164e+24
																261	106.727	0.666819	1.6307	0.0122311	1.83338	142.36	87.9709	1.58555	0.117637	-87.9709	5.76041e+24
																262	107.395	0.668981	1.63204	0.0121402	1.83197	143.015	88.256	1.58218	0.119359	-88.256	6.30428e+24
																263	108.065	0.671139	1.63336	0.012051	1.83059	143.67	88.5407	1.57888	0.121078	-88.5407	6.89713e+24
																264	108.737	0.673293	1.63467	0.0119636	1.82922	144.324	88.825	1.57563	0.122792	-88.825	7.54316e+24
																265	109.412	0.675445	1.63596	0.011878	1.82788	144.976	89.1088	1.57244	0.1245	-89.1088	8.24691e+24
																266	110.088	0.677592	1.63723	0.011794	1.82657	145.629	89.3921	1.5693	0.126203	-89.3921	9.01328e+24
																267	110.767	0.679735	1.63848	0.0117118	1.82527	146.28	89.6749	1.56622	0.1279	-89.6749	9.84759e+24
																268	111.448	0.681875	1.63971	0.0116312	1.824	146.93	89.9571	1.5632	0.129589	-89.9571	1.07556e+25
																269	112.131	0.684011	1.64093	0.0115522	1.82275	147.579	90.2389	1.56023	0.131271	-90.2389	1.17434e+25
																270	112.816	0.686142	1.64213	0.0114749	1.82152	148.228	90.5201	1.55731	0.132944	-90.5201	1.28178e+25
																271	113.503	0.68827	1.64331	0.0113992	1.82031	148.876	90.8008	1.55445	0.134608	-90.8008	1.39859e+25
																272	114.192	0.690393	1.64448	0.0113251	1.81913	149.522	91.0808	1.55164	0.136263	-91.0808	1.52556e+25
																273	114.884	0.692511	1.64563	0.0112525	1.81796	150.168	91.3604	1.54889	0.137907	-91.3604	1.66353e+25
																274	115.577	0.694626	1.64675	0.0111814	1.81682	150.813	91.6393	1.54618	0.13954	-91.6393	1.8134e+25
																275	116.273	0.696735	1.64786	0.0111119	1.8157	151.457	91.9176	1.54353	0.141162	-91.9176	1.97615e+25
																276	116.971	0.69884	1.64896	0.0110439	1.8146	152.099	92.1953	1.54093	0.142772	-92.1953	2.15284e+25
																277	117.671	0.700941	1.65003	0.0109773	1.81352	152.741	92.4724	1.53838	0.14437	-92.4724	2.3446e+25
																278	118.373	0.703036	1.65109	0.0109122	1.81247	153.382	92.7488	1.53589	0.145953	-92.7488	2.55265e+25
																279	119.077	0.705126	1.65213	0.0108486	1.81143	154.022	93.0246	1.53344	0.147524	-93.0246	2.77832e+25
																280	119.783	0.707212	1.65315	0.0107863	1.81041	154.661	93.2997	1.53104	0.149079	-93.2997	3.02302e+25
																281	120.491	0.709292	1.65416	0.0107254	1.80942	155.299	93.5742	1.52869	0.15062	-93.5742	3.28828e+25
																282	121.202	0.711368	1.65514	0.0106659	1.80844	155.936	93.848	1.52639	0.152146	-93.848	3.57575e+25
																283	121.914	0.713438	1.65611	0.0106078	1.80748	156.571	94.1211	1.52413	0.153655	-94.1211	3.8872e+25
																284	122.628	0.715503	1.65706	0.010551	1.80655	157.206	94.3935	1.52193	0.155148	-94.3935	4.22453e+25
																285	123.345	0.717562	1.65799	0.0104955	1.80563	157.84	94.6652	1.51977	0.156624	-94.6652	4.58979e+25
																286	124.064	0.719616	1.65891	0.0104413	1.80473	158.472	94.9361	1.51766	0.158083	-94.9361	4.98518e+25
																287	124.784	0.721664	1.65981	0.0103884	1.80385	159.104	95.2064	1.51559	0.159523	-95.2064	5.41308e+25
																288	125.507	0.723707	1.66069	0.0103368	1.803	159.734	95.4759	1.51358	0.160946	-95.4759	5.87602e+25
																289	126.232	0.725744	1.66155	0.0102864	1.80216	160.364	95.7446	1.5116	0.162349	-95.7446	6.37673e+25
																290	126.958	0.727776	1.6624	0.0102372	1.80133	160.992	96.0126	1.50967	0.163733	-96.0126	6.91816e+25
																291	127.687	0.729801	1.66322	0.0101893	1.80053	161.619	96.2799	1.50779	0.165098	-96.2799	7.50346e+25
																292	128.418	0.731821	1.66403	0.0101425	1.79975	162.245	96.5463	1.50595	0.166442	-96.5463	8.13601e+25
																293	129.151	0.733835	1.66483	0.0100969	1.79898	162.87	96.812	1.50415	0.167766	-96.812	8.81944e+25
																294	129.886	0.735843	1.6656	0.0100525	1.79823	163.494	97.0769	1.5024	0.169069	-97.0769	9.55765e+25
																295	130.622	0.737845	1.66636	0.0100092	1.7975	164.117	97.3411	1.50069	0.170351	-97.3411	1.03548e+26
																296	131.361	0.739841	1.6671	0.00996705	1.79679	164.738	97.6044	1.49902	0.171612	-97.6044	1.12154e+26
																297	132.102	0.741831	1.66783	0.009926	1.7961	165.359	97.8669	1.49739	0.172851	-97.8669	1.21443e+26
																298	132.845	0.743815	1.66854	0.00988605	1.79542	165.978	98.1286	1.4958	0.174067	-98.1286	1.31466e+26
																299	133.59	0.745792	1.66923	0.00984718	1.79476	166.596	98.3895	1.49426	0.175262	-98.3895	1.42279e+26
																300	134.337	0.747764	1.6699	0.00980937	1.79411	167.213	98.6495	1.49275	0.176433	-98.6495	1.5394e+26
																301	135.085	0.749729	1.67056	0.0097726	1.79349	167.829	98.9088	1.49129	0.177582	-98.9088	1.66513e+26
																302	135.836	0.751687	1.6712	0.00973687	1.79288	168.444	99.1672	1.48986	0.178708	-99.1672	1.80066e+26
																303	136.589	0.75364	1.67183	0.00970216	1.79229	169.058	99.4248	1.48848	0.17981	-99.4248	1.94672e+26
																304	137.343	0.755586	1.67244	0.00966844	1.79171	169.67	99.6815	1.48713	0.180889	-99.6815	2.10408e+26
																305	138.1	0.757525	1.67303	0.00963572	1.79115	170.282	99.9374	1.48582	0.181944	-99.9374	2.27359e+26
																306	138.858	0.759458	1.67361	0.00960396	1.7906	170.892	100.192	1.48454	0.182976	-100.192	2.45613e+26
																307	139.619	0.761385	1.67417	0.00957317	1.79007	171.501	100.447	1.48331	0.183983	-100.447	2.65265e+26
																308	140.381	0.763306	1.67471	0.00954331	1.78956	172.109	100.7	1.48211	0.184967	-100.7	2.86419e+26
																309	141.145	0.765219	1.67524	0.00951439	1.78906	172.716	100.952	1.48095	0.185926	-100.952	3.09182e+26
																310	141.912	0.767127	1.67576	0.00948638	1.78858	173.322	101.204	1.47982	0.186861	-101.204	3.33672e+26
																311	142.68	0.769027	1.67626	0.00945927	1.78811	173.926	101.455	1.47873	0.187772	-101.455	3.60013e+26
																312	143.45	0.770922	1.67674	0.00943305	1.78766	174.53	101.705	1.47767	0.188658	-101.705	3.88339e+26
																313	144.221	0.772809	1.67721	0.00940769	1.78722	175.132	101.954	1.47665	0.18952	-101.954	4.18792e+26
																314	144.995	0.774691	1.67766	0.0093832	1.7868	175.734	102.202	1.47566	0.190358	-102.202	4.51525e+26
																315	145.771	0.776565	1.6781	0.00935955	1.78639	176.334	102.449	1.47471	0.191171	-102.449	4.867e+26
																316	146.548	0.778433	1.67852	0.00933672	1.78599	176.933	102.696	1.47379	0.19196	-102.696	5.24489e+26
																317	147.328	0.780295	1.67893	0.00931472	1.78561	177.53	102.941	1.4729	0.192725	-102.941	5.6508e+26
																318	148.109	0.78215	1.67933	0.00929352	1.78524	178.127	103.186	1.47204	0.193465	-103.186	6.08669e+26
																319	148.892	0.783999	1.67971	0.0092731	1.78489	178.723	103.43	1.47121	0.194182	-103.43	6.55468e+26
																320	149.677	0.785841	1.68008	0.00925346	1.78454	179.318	103.673	1.47042	0.194874	-103.673	7.05701e+26
																321	150.464	0.787676	1.68043	0.00923458	1.78422	179.911	103.915	1.46965	0.195543	-103.915	7.59609e+26
																322	151.252	0.789506	1.68077	0.00921645	1.7839	180.503	104.156	1.46892	0.196188	-104.156	8.17447e+26
																323	152.043	0.791328	1.6811	0.00919905	1.7836	181.095	104.397	1.46821	0.196809	-104.397	8.79489e+26
																324	152.835	0.793145	1.68141	0.00918238	1.78331	181.685	104.637	1.46753	0.197407	-104.637	9.46027e+26
																325	153.629	0.794955	1.68172	0.00916641	1.78303	182.274	104.875	1.46689	0.197982	-104.875	1.01737e+27
																326	154.425	0.796758	1.682	0.00915113	1.78276	182.862	105.113	1.46627	0.198534	-105.113	1.09385e+27
																327	155.222	0.798556	1.68228	0.00913653	1.78251	183.45	105.35	1.46567	0.199064	-105.35	1.17581e+27
																328	156.022	0.800347	1.68254	0.00912259	1.78226	184.036	105.587	1.46511	0.199571	-105.587	1.26364e+27
																329	156.823	0.802131	1.68279	0.00910931	1.78203	184.621	105.822	1.46457	0.200055	-105.822	1.35774e+27
																330	157.626	0.80391	1.68303	0.00909667	1.78181	185.205	106.057	1.46405	0.200518	-106.057	1.45852e+27
																331	158.431	0.805683	1.68326	0.00908465	1.7816	185.788	106.291	1.46357	0.200959	-106.291	1.56644e+27
																332	159.238	0.807449	1.68348	0.00907324	1.7814	186.37	106.524	1.4631	0.20138	-106.524	1.68198e+27
																333	160.046	0.80921	1.68368	0.00906242	1.78121	186.952	106.756	1.46266	0.201779	-106.756	1.80566e+27
																334	160.856	0.810964	1.68388	0.00905219	1.78103	187.532	106.987	1.46225	0.202157	-106.987	1.93803e+27
																335	161.668	0.812713	1.68406	0.00904253	1.78086	188.111	107.218	1.46185	0.202516	-107.218	2.07965e+27
																336	162.481	0.814455	1.68424	0.00903342	1.7807	188.69	107.448	1.46148	0.202854	-107.448	2.23116e+27
																337	163.297	0.816192	1.6844	0.00902485	1.78055	189.267	107.677	1.46114	0.203174	-107.677	2.39321e+27
																338	164.114	0.817924	1.68455	0.0090168	1.78041	189.844	107.906	1.46081	0.203474	-107.906	2.56649e+27
																339	164.933	0.81965	1.6847	0.00900926	1.78028	190.419	108.133	1.4605	0.203756	-108.133	2.75175e+27
																340	165.753	0.82137	1.68483	0.00900222	1.78016	190.994	108.36	1.46022	0.204019	-108.36	2.94977e+27
																341	166.575	0.823085	1.68496	0.00899566	1.78004	191.568	108.586	1.45995	0.204265	-108.586	3.1614e+27
																342	167.399	0.824794	1.68507	0.00898957	1.77994	192.142	108.812	1.4597	0.204494	-108.812	3.38753e+27
																343	168.225	0.826499	1.68518	0.00898393	1.77984	192.714	109.037	1.45947	0.204706	-109.037	3.6291e+27
																344	169.052	0.828198	1.68528	0.00897872	1.77975	193.286	109.261	1.45926	0.204902	-109.261	3.88712e+27
																345	169.881	0.829892	1.68537	0.00897394	1.77966	193.857	109.484	1.45907	0.205083	-109.484	4.16265e+27
																346	170.712	0.831581	1.68545	0.00896955	1.77959	194.427	109.707	1.45889	0.205248	-109.707	4.45682e+27
																347	171.544	0.833266	1.68553	0.00896556	1.77952	194.997	109.929	1.45873	0.205399	-109.929	4.77085e+27
																348	172.379	0.834945	1.6856	0.00896194	1.77945	195.566	110.151	1.45858	0.205536	-110.151	5.106e+27
																349	173.214	0.83662	1.68566	0.00895868	1.7794	196.134	110.372	1.45845	0.205659	-110.372	5.46364e+27
																350	174.052	0.838291	1.68572	0.00895576	1.77935	196.702	110.592	1.45833	0.20577	-110.592	5.84519e+27
																351	174.891	0.839957	1.68577	0.00895317	1.7793	197.269	110.812	1.45822	0.205868	-110.812	6.25218e+27
																352	175.732	0.84162	1.68581	0.00895088	1.77926	197.835	111.032	1.45813	0.205955	-111.032	6.68623e+27
																353	176.574	0.843278	1.68585	0.00894888	1.77922	198.401	111.25	1.45805	0.206031	-111.25	7.14905e+27
																354	177.418	0.844932	1.68588	0.00894716	1.77919	198.966	111.469	1.45798	0.206096	-111.469	7.64246e+27
																355	178.264	0.846582	1.68591	0.00894569	1.77917	199.531	111.686	1.45792	0.206152	-111.686	8.16838e+27
																356	179.111	0.848229	1.68593	0.00894446	1.77915	200.096	111.904	1.45787	0.206198	-111.904	8.72887e+27
																357	179.96	0.849872	1.68595	0.00894345	1.77913	200.66	112.12	1.45783	0.206237	-112.12	9.32607e+27
																358	180.811	0.851512	1.68597	0.00894265	1.77912	201.223	112.337	1.4578	0.206267	-112.337	9.96229e+27
																359	181.663	0.853149	1.68598	0.00894203	1.77911	201.787	112.553	1.45777	0.206291	-112.553	1.064e+28
																360	182.517	0.854783	1.68599	0.00894158	1.7791	202.35	112.768	1.45776	0.206308	-112.768	1.13616e+28
																361	183.373	0.856414	1.68599	0.00894127	1.77909	202.912	112.983	1.45774	0.206319	-112.983	1.21301e+28
																362	184.23	0.858042	1.686	0.0089411	1.77909	203.475	113.198	1.45774	0.206326	-113.198	1.29481e+28
																363	185.089	0.859668	1.686	0.00894103	1.77909	204.037	113.413	1.45773	0.206329	-113.413	1.38188e+28
																364	185.95	0.861292	1.686	0.00894105	1.77909	204.599	113.627	1.45773	0.206328	-113.627	1.47455e+28
																365	186.812	0.862914	1.68599	0.00894114	1.77909	205.161	113.841	1.45774	0.206324	-113.841	1.57315e+28
																366	187.675	0.864533	1.68599	0.00894129	1.77909	205.723	114.055	1.45774	0.206319	-114.055	1.67804e+28
																367	188.541	0.866151	1.68599	0.00894146	1.7791	206.285	114.268	1.45775	0.206312	-114.268	1.78961e+28
																368	189.408	0.867768	1.68598	0.00894164	1.7791	206.846	114.481	1.45776	0.206306	-114.481	1.90827e+28
																369	190.276	0.869383	1.68598	0.00894181	1.7791	207.408	114.694	1.45776	0.206299	-114.694	2.03444e+28
																370	191.147	0.870997	1.68598	0.00894194	1.7791	207.97	114.907	1.45777	0.206294	-114.907	2.16857e+28
																371	192.018	0.872611	1.68598	0.00894202	1.77911	208.532	115.12	1.45777	0.206291	-115.12	2.31116e+28
																372	192.892	0.874224	1.68598	0.00894202	1.77911	209.094	115.333	1.45777	0.206291	-115.333	2.46269e+28
																373	193.767	0.875836	1.68598	0.00894192	1.7791	209.656	115.546	1.45777	0.206295	-115.546	2.62371e+28
																374	194.643	0.877448	1.68598	0.00894171	1.7791	210.219	115.758	1.45776	0.206303	-115.758	2.79479e+28
																375	195.522	0.87906	1.68599	0.00894135	1.77909	210.781	115.971	1.45775	0.206317	-115.971	2.97652e+28
																376	196.402	0.880673	1.686	0.00894082	1.77908	211.345	116.184	1.45773	0.206337	-116.184	3.16953e+28
																377	197.283	0.882286	1.68601	0.0089401	1.77907	211.908	116.397	1.4577	0.206364	-116.397	3.3745e+28
																378	198.166	0.8839	1.68603	0.00893917	1.77906	212.472	116.61	1.45766	0.206399	-116.61	3.59212e+28
																379	199.051	0.885515	1.68605	0.008938	1.77904	213.037	116.823	1.45761	0.206444	-116.823	3.82315e+28
																380	199.937	0.887132	1.68608	0.00893657	1.77901	213.602	117.036	1.45756	0.206498	-117.036	4.06837e+28
																381	200.825	0.88875	1.68611	0.00893486	1.77898	214.167	117.249	1.45749	0.206563	-117.249	4.32861e+28
																382	201.715	0.89037	1.68615	0.00893283	1.77895	214.734	117.463	1.45741	0.20664	-117.463	4.60475e+28
																383	202.606	0.891992	1.6862	0.00893048	1.77891	215.301	117.677	1.45731	0.20673	-117.677	4.89772e+28
																384	203.499	0.893617	1.68625	0.00892776	1.77886	215.869	117.891	1.4572	0.206833	-117.891	5.20848e+28
																385	204.393	0.895244	1.6863	0.00892466	1.77881	216.437	118.106	1.45708	0.206951	-118.106	5.53808e+28
																386	205.289	0.896874	1.68637	0.00892115	1.77875	217.007	118.321	1.45694	0.207085	-118.321	5.88759e+28
																387	206.187	0.898508	1.68644	0.00891721	1.77868	217.577	118.537	1.45678	0.207235	-118.537	6.25818e+28
																388	207.086	0.900146	1.68653	0.0089128	1.7786	218.149	118.753	1.45661	0.207404	-118.753	6.65104e+28
																389	207.987	0.901787	1.68662	0.00890791	1.77852	218.721	118.969	1.45641	0.207591	-118.969	7.06745e+28
																390	208.89	0.903433	1.68672	0.0089025	1.77842	219.295	119.186	1.45619	0.207797	-119.186	7.50877e+28
																391	209.794	0.905083	1.68683	0.00889656	1.77832	219.87	119.404	1.45596	0.208025	-119.404	7.97641e+28
																392	210.7	0.906738	1.68696	0.00889005	1.77821	220.446	119.622	1.4557	0.208275	-119.622	8.47186e+28
																393	211.607	0.908399	1.68709	0.00888295	1.77809	221.024	119.842	1.45541	0.208548	-119.842	8.99671e+28
																394	212.517	0.910065	1.68724	0.00887524	1.77796	221.603	120.061	1.45511	0.208845	-120.061	9.55261e+28
																395	213.428	0.911737	1.68739	0.00886687	1.77781	222.183	120.282	1.45477	0.209168	-120.282	1.01413e+29
																396	214.34	0.913416	1.68756	0.00885784	1.77766	222.765	120.503	1.45441	0.209517	-120.503	1.07647e+29
																397	215.254	0.915101	1.68775	0.00884811	1.77749	223.349	120.726	1.45402	0.209894	-120.726	1.14246e+29
																398	216.17	0.916793	1.68794	0.00883766	1.77731	223.934	120.949	1.45361	0.2103	-120.949	1.21233e+29
																399	217.088	0.918493	1.68816	0.00882645	1.77712	224.521	121.173	1.45316	0.210736	-121.173	1.28627e+29
																400	218.007	0.9202	1.68838	0.00881447	1.77691	225.11	121.398	1.45268	0.211204	-121.398	1.36452e+29
																401	218.928	0.921916	1.68863	0.00880168	1.77669	225.701	121.625	1.45217	0.211705	-121.625	1.44731e+29
																402	219.851	0.92364	1.68888	0.00878806	1.77645	226.293	121.852	1.45162	0.21224	-121.852	1.5349e+29
																403	220.776	0.925373	1.68916	0.00877359	1.7762	226.888	122.081	1.45104	0.212811	-122.081	1.62756e+29
																404	221.702	0.927115	1.68945	0.00875823	1.77594	227.485	122.311	1.45043	0.213419	-122.311	1.72556e+29
																405	222.63	0.928867	1.68976	0.00874196	1.77566	228.084	122.542	1.44978	0.214065	-122.542	1.8292e+29
																406	223.56	0.93063	1.69009	0.00872476	1.77536	228.686	122.774	1.44909	0.214751	-122.774	1.93878e+29
																407	224.491	0.932403	1.69044	0.0087066	1.77505	229.29	123.008	1.44836	0.215479	-123.008	2.05464e+29
																408	225.424	0.934186	1.6908	0.00868745	1.77472	229.896	123.244	1.44759	0.216249	-123.244	2.1771e+29
																409	226.36	0.935982	1.69119	0.00866729	1.77437	230.505	123.48	1.44678	0.217065	-123.48	2.30654e+29
																410	227.296	0.937789	1.6916	0.0086461	1.774	231.116	123.719	1.44593	0.217926	-123.719	2.44333e+29
																411	228.235	0.939609	1.69202	0.00862385	1.77361	231.731	123.959	1.44504	0.218835	-123.959	2.58787e+29
																412	229.176	0.941441	1.69247	0.00860051	1.77321	232.348	124.201	1.4441	0.219794	-124.201	2.74058e+29
																413	230.118	0.943287	1.69295	0.00857607	1.77278	232.967	124.444	1.44311	0.220805	-124.444	2.90189e+29
																414	231.062	0.945146	1.69344	0.0085505	1.77233	233.59	124.689	1.44208	0.221869	-124.689	3.07227e+29
																415	232.008	0.947019	1.69396	0.00852378	1.77187	234.216	124.937	1.441	0.222988	-124.937	3.25221e+29
																416	232.956	0.948908	1.6945	0.00849588	1.77138	234.845	125.186	1.43987	0.224164	-125.186	3.44222e+29
																417	233.906	0.950811	1.69507	0.00846679	1.77087	235.477	125.437	1.4387	0.225399	-125.437	3.64283e+29
																418	234.858	0.95273	1.69567	0.00843648	1.77034	236.113	125.69	1.43747	0.226695	-125.69	3.85462e+29
																419	235.812	0.954664	1.69629	0.00840494	1.76978	236.752	125.945	1.43619	0.228055	-125.945	4.07816e+29
																420	236.767	0.956616	1.69694	0.00837215	1.76921	237.395	126.203	1.43485	0.229481	-126.203	4.31409e+29
																421	237.725	0.958585	1.69761	0.00833809	1.76861	238.041	126.462	1.43347	0.230974	-126.462	4.56305e+29
																422	238.684	0.960571	1.69831	0.00830273	1.76798	238.69	126.724	1.43202	0.232537	-126.724	4.82574e+29
																423	239.646	0.962575	1.69905	0.00826608	1.76733	239.344	126.989	1.43052	0.234174	-126.989	5.10288e+29
																424	240.61	0.964598	1.69981	0.0082281	1.76666	240.001	127.256	1.42897	0.235885	-127.256	5.39522e+29
																425	241.575	0.966641	1.7006	0.00818878	1.76596	240.663	127.525	1.42735	0.237674	-127.525	5.70356e+29
																426	242.543	0.968703	1.70142	0.00814812	1.76523	241.328	127.797	1.42568	0.239544	-127.797	6.02874e+29
																427	243.513	0.970785	1.70227	0.0081061	1.76448	241.998	128.072	1.42395	0.241498	-128.072	6.37162e+29
																428	244.484	0.972888	1.70316	0.0080627	1.7637	242.672	128.349	1.42215	0.243537	-128.349	6.73314e+29
																429	245.458	0.975013	1.70408	0.00801792	1.76289	243.35	128.63	1.42029	0.245666	-128.63	7.11425e+29
																430	246.434	0.97716	1.70503	0.00797176	1.76206	244.033	128.913	1.41838	0.247888	-128.913	7.51597e+29
																431	247.413	0.979329	1.70602	0.00792419	1.7612	244.72	129.199	1.41639	0.250205	-129.199	7.93937e+29
																432	248.393	0.981521	1.70704	0.00787521	1.76031	245.412	129.488	1.41435	0.252621	-129.488	8.38554e+29
																433	249.376	0.983737	1.7081	0.00782483	1.75939	246.108	129.781	1.41223	0.25514	-129.781	8.85568e+29
																434	250.361	0.985978	1.70919	0.00777303	1.75844	246.81	130.076	1.41006	0.257766	-130.076	9.35099e+29
																435	251.348	0.988243	1.71032	0.00771981	1.75746	247.516	130.375	1.40781	0.260501	-130.375	9.87277e+29
																436	252.337	0.990534	1.71149	0.00766518	1.75645	248.227	130.677	1.4055	0.26335	-130.677	1.04224e+30
																437	253.329	0.992851	1.7127	0.00760913	1.75542	248.944	130.983	1.40312	0.266318	-130.983	1.10012e+30
																438	254.323	0.995195	1.71395	0.00755167	1.75435	249.665	131.292	1.40067	0.269408	-131.292	1.16107e+30
																439	255.319	0.997566	1.71523	0.0074928	1.75325	250.392	131.605	1.39815	0.272624	-131.605	1.22525e+30
																440	256.318	0.999966	1.71656	0.00743252	1.75212	251.125	131.922	1.39556	0.275972	-131.922	1.29282e+30
																441	257.319	1.00239	1.71793	0.00737084	1.75095	251.863	132.242	1.3929	0.279457	-132.242	1.36395e+30
																442	258.323	1.00485	1.71934	0.00730777	1.74976	252.606	132.566	1.39017	0.283082	-132.566	1.43882e+30
																443	259.329	1.00734	1.72079	0.00724332	1.74853	253.355	132.894	1.38736	0.286853	-132.894	1.51762e+30
																444	260.337	1.00986	1.72229	0.00717751	1.74727	254.11	133.227	1.38448	0.290777	-133.227	1.60053e+30
																445	261.349	1.01241	1.72383	0.00711034	1.74598	254.871	133.563	1.38153	0.294857	-133.563	1.68778e+30
																446	262.362	1.01499	1.72542	0.00704183	1.74466	255.638	133.904	1.37851	0.299101	-133.904	1.77957e+30
																447	263.379	1.0176	1.72705	0.00697201	1.7433	256.411	134.249	1.37541	0.303513	-134.249	1.87613e+30
																448	264.398	1.02025	1.72873	0.00690088	1.74191	257.19	134.598	1.37224	0.308102	-134.598	1.97769e+30
																449	265.419	1.02293	1.73046	0.00682847	1.74048	257.975	134.952	1.369	0.312872	-134.952	2.08451e+30
																450	266.443	1.02565	1.73224	0.0067548	1.73902	258.766	135.31	1.36568	0.317831	-135.31	2.19684e+30

## Sheet: Fig S4
Analysis Sensitivity			PDMS				Glass				Saphire
			Height (m)	Height (um)	Volts	Abs(height)	Height (m)	Height (um)	Volts	Abs(height)	Height (m)	Height (um)	Volts	Abs(height)
			6.40011e-07	0.640011	0.00139623	0.640011	-1.10616e-07	-0.110616	3.85539	0.110616	-3.39416e-08	-0.0339416	1.52815	0.0339416
			6.39522e-07	0.639522	0.00134977	0.639522	-1.10372e-07	-0.110372	3.85311	0.110372	-3.34522e-08	-0.0334522	1.51784	0.0334522
			6.39033e-07	0.639033	0.00129758	0.639033	-1.10128e-07	-0.110128	3.85026	0.110128	-3.29628e-08	-0.0329628	1.50687	0.0329628
			6.38544e-07	0.638544	0.00124043	0.638544	-1.09884e-07	-0.109884	3.84671	0.109884	-3.24738e-08	-0.0324738	1.49492	0.0324738
			6.38055e-07	0.638055	0.00118147	0.638055	-1.09639e-07	-0.109639	3.84234	0.109639	-3.19843e-08	-0.0319843	1.48143	0.0319843
			6.37566e-07	0.637566	0.00112356	0.637566	-1.09395e-07	-0.109395	3.83708	0.109395	-3.14954e-08	-0.0314954	1.46576	0.0314954
			6.37077e-07	0.637077	0.0010686	0.637077	-1.09151e-07	-0.109151	3.83086	0.109151	-3.10059e-08	-0.0310059	1.44757	0.0310059
			6.36588e-07	0.636588	0.00101708	0.636588	-1.08906e-07	-0.108907	3.82374	0.108907	-3.05169e-08	-0.0305169	1.42707	0.0305169
			6.36099e-07	0.636099	0.000968998	0.636099	-1.08662e-07	-0.108662	3.81586	0.108662	-3.00275e-08	-0.0300275	1.40488	0.0300275
			6.3561e-07	0.63561	0.000924634	0.63561	-1.08418e-07	-0.108418	3.8074	0.108418	-2.95381e-08	-0.0295381	1.38164	0.0295381
			6.35121e-07	0.635121	0.000885612	0.635121	-1.08174e-07	-0.108174	3.79855	0.108174	-2.90491e-08	-0.0290491	1.35743	0.0290491
			6.34632e-07	0.634632	0.000856418	0.634632	-1.0793e-07	-0.10793	3.78952	0.10793	-2.85597e-08	-0.0285597	1.33225	0.0285597
			6.34143e-07	0.634143	0.000840008	0.634143	-1.07686e-07	-0.107686	3.78044	0.107686	-2.80707e-08	-0.0280707	1.3058	0.0280707
			6.33654e-07	0.633654	0.000838672	0.633654	-1.07441e-07	-0.107441	3.77143	0.107441	-2.75812e-08	-0.0275812	1.27824	0.0275812
			6.33165e-07	0.633165	0.000852602	0.633165	-1.07197e-07	-0.107197	3.76259	0.107197	-2.70923e-08	-0.0270923	1.2502	0.0270923
			6.32676e-07	0.632676	0.000878171	0.632676	-1.06953e-07	-0.106953	3.75403	0.106953	-2.66028e-08	-0.0266028	1.22249	0.0266028
			6.32188e-07	0.632188	0.00090975	0.632188	-1.06709e-07	-0.106709	3.74582	0.106709	-2.61138e-08	-0.0261138	1.19559	0.0261138
			6.31699e-07	0.631699	0.000939231	0.631699	-1.06465e-07	-0.106465	3.73796	0.106465	-2.56244e-08	-0.0256244	1.16952	0.0256244
			6.3121e-07	0.63121	0.000958312	0.63121	-1.06221e-07	-0.106221	3.7304	0.106221	-2.51354e-08	-0.0251354	1.14407	0.0251354
			6.30721e-07	0.630721	0.00096022	0.630721	-1.05977e-07	-0.105977	3.72306	0.105977	-2.4646e-08	-0.024646	1.1191	0.024646
			6.30232e-07	0.630232	0.000943047	0.630232	-1.05732e-07	-0.105732	3.71588	0.105732	-2.4157e-08	-0.024157	1.09463	0.024157
			6.29743e-07	0.629743	0.0009108	0.629743	-1.05488e-07	-0.105488	3.70885	0.105488	-2.3668e-08	-0.023668	1.07068	0.023668
			6.29254e-07	0.629254	0.000871969	0.629254	-1.05244e-07	-0.105244	3.70199	0.105244	-2.31786e-08	-0.0231786	1.04705	0.0231786
			6.28765e-07	0.628765	0.000835619	0.628765	-1.05e-07	-0.105	3.6953	0.105	-2.26896e-08	-0.0226896	1.02338	0.0226896
			6.28276e-07	0.628276	0.000809096	0.628276	-1.04756e-07	-0.104756	3.68868	0.104756	-2.22002e-08	-0.0222002	0.999419	0.0222002
			6.27787e-07	0.627787	0.000794594	0.627787	-1.04512e-07	-0.104512	3.68196	0.104512	-2.17112e-08	-0.0217112	0.975211	0.0217112
			6.27298e-07	0.627298	0.000789729	0.627298	-1.04267e-07	-0.104267	3.67494	0.104267	-2.12218e-08	-0.0212218	0.950955	0.0212218
			6.2681e-07	0.62681	0.000790301	0.62681	-1.04023e-07	-0.104023	3.6675	0.104023	-2.07328e-08	-0.0207328	0.926716	0.0207328
			6.2632e-07	0.62632	0.000790874	0.62632	-1.03779e-07	-0.103779	3.6596	0.103779	-2.02438e-08	-0.0202438	0.902206	0.0202438
			6.25832e-07	0.625832	0.000788584	0.625832	-1.03535e-07	-0.103535	3.65135	0.103535	-1.97544e-08	-0.0197544	0.877096	0.0197544
			6.25343e-07	0.625343	0.000781428	0.625343	-1.0329e-07	-0.10329	3.64286	0.10329	-1.92654e-08	-0.0192654	0.851397	0.0192654
			6.24854e-07	0.624854	0.000770361	0.624854	-1.03046e-07	-0.103046	3.63426	0.103046	-1.87759e-08	-0.0187759	0.82562	0.0187759
			6.24365e-07	0.624365	0.000755859	0.624365	-1.02802e-07	-0.102802	3.62563	0.102802	-1.8287e-08	-0.018287	0.800487	0.018287
			6.23876e-07	0.623876	0.000739736	0.623876	-1.02558e-07	-0.102558	3.61699	0.102558	-1.7798e-08	-0.017798	0.776462	0.017798
			6.23387e-07	0.623387	0.000722849	0.623387	-1.02314e-07	-0.102314	3.60835	0.102314	-1.73085e-08	-0.0173085	0.75346	0.0173085
			6.22898e-07	0.622898	0.000705866	0.622898	-1.0207e-07	-0.10207	3.59973	0.10207	-1.68196e-08	-0.0168196	0.730981	0.0168196
			6.22409e-07	0.622409	0.000688884	0.622409	-1.01825e-07	-0.101825	3.5911	0.101825	-1.63306e-08	-0.0163306	0.708569	0.0163306
			6.21921e-07	0.621921	0.000672379	0.621921	-1.01581e-07	-0.101581	3.5824	0.101581	-1.58411e-08	-0.0158411	0.686059	0.0158411
			6.21432e-07	0.621432	0.000658258	0.621432	-1.01337e-07	-0.101337	3.57351	0.101337	-1.53522e-08	-0.0153522	0.66342	0.0153522
			6.20943e-07	0.620943	0.000647955	0.620943	-1.01093e-07	-0.101093	3.56433	0.101093	-1.48632e-08	-0.0148632	0.640457	0.0148632
			6.20454e-07	0.620454	0.000642326	0.620454	-1.00849e-07	-0.100849	3.55478	0.100849	-1.43737e-08	-0.0143737	0.616729	0.0143737
			6.19965e-07	0.619965	0.000642612	0.619965	-1.00605e-07	-0.100605	3.54489	0.100605	-1.38848e-08	-0.0138848	0.591885	0.0138848
			6.19476e-07	0.619476	0.000648527	0.619476	-1.0036e-07	-0.10036	3.53477	0.10036	-1.33958e-08	-0.0133958	0.566038	0.0133958
			6.18987e-07	0.618987	0.000659213	0.618987	-1.00116e-07	-0.100116	3.52459	0.100116	-1.29063e-08	-0.0129063	0.539841	0.0129063
			6.18498e-07	0.618498	0.000675909	0.618498	-9.98721e-08	-0.0998721	3.51452	0.0998721	-1.24174e-08	-0.0124174	0.514099	0.0124174
			6.18009e-07	0.618009	0.000698615	0.618009	-9.96281e-08	-0.0996281	3.50471	0.0996281	-1.19284e-08	-0.0119284	0.489316	0.0119284
			6.17521e-07	0.617521	0.000727142	0.617521	-9.93836e-08	-0.0993836	3.49525	0.0993836	-1.14389e-08	-0.0114389	0.465509	0.0114389
			6.17032e-07	0.617032	0.000761202	0.617032	-9.91396e-08	-0.0991396	3.48622	0.0991396	-1.095e-08	-0.01095	0.442503	0.01095
			6.16543e-07	0.616543	0.000796789	0.616543	-9.88955e-08	-0.0988955	3.47764	0.0988955	-1.0461e-08	-0.010461	0.420229	0.010461
			6.16054e-07	0.616054	0.000828941	0.616054	-9.8651e-08	-0.098651	3.46951	0.098651	-9.972e-09	-0.009972	0.398765	0.009972
			6.15565e-07	0.615565	0.000851457	0.615565	-9.8407e-08	-0.098407	3.46178	0.098407	-9.48257e-09	-0.00948257	0.378029	0.00948257
			6.15076e-07	0.615076	0.000859948	0.615076	-9.8163e-08	-0.098163	3.45435	0.098163	-8.99358e-09	-0.00899358	0.357459	0.00899358
			6.14587e-07	0.614587	0.00085222	0.614587	-9.79185e-08	-0.0979185	3.44706	0.0979185	-8.5046e-09	-0.0085046	0.33617	0.0085046
			6.14099e-07	0.614099	0.000830086	0.614099	-9.76744e-08	-0.0976744	3.43979	0.0976744	-8.01562e-09	-0.00801562	0.31349	0.00801562
			6.1361e-07	0.61361	0.000798697	0.61361	-9.74304e-08	-0.0974304	3.43243	0.0974304	-7.52619e-09	-0.00752619	0.289477	0.00752619
			6.13121e-07	0.613121	0.000763969	0.613121	-9.71859e-08	-0.0971859	3.42493	0.0971859	-7.0372e-09	-0.0070372	0.264829	0.0070372
			6.12632e-07	0.612632	0.000731244	0.612632	-9.69419e-08	-0.0969419	3.41728	0.0969419	-6.54822e-09	-0.00654822	0.24036	0.00654822
			6.12143e-07	0.612143	0.000701668	0.612143	-9.66978e-08	-0.0966978	3.40946	0.0966978	-6.05924e-09	-0.00605924	0.216413	0.00605924
			6.11655e-07	0.611654	0.000675336	0.611654	-9.64538e-08	-0.0964538	3.40144	0.0964538	-5.57026e-09	-0.00557026	0.192903	0.00557026
			6.11166e-07	0.611166	0.000651103	0.611166	-9.62093e-08	-0.0962093	3.39321	0.0962093	-5.08082e-09	-0.00508082	0.169616	0.00508082
			6.10677e-07	0.610677	0.000628969	0.610677	-9.59653e-08	-0.0959653	3.38479	0.0959653	-4.59184e-09	-0.00459184	0.146692	0.00459184
			6.10188e-07	0.610188	0.000611128	0.610188	-9.57212e-08	-0.0957212	3.37626	0.0957212	-4.10286e-09	-0.00410286	0.124731	0.00410286
			6.09699e-07	0.609699	0.000601682	0.609699	-9.54767e-08	-0.0954767	3.36777	0.0954767	-3.61388e-09	-0.00361388	0.104314	0.00361388
			6.0921e-07	0.60921	0.000602923	0.60921	-9.52327e-08	-0.0952327	3.35947	0.0952327	-3.1249e-09	-0.0031249	0.0856273	0.0031249
			6.08721e-07	0.608721	0.000614753	0.608721	-9.49887e-08	-0.0949887	3.35144	0.0949887	-2.63591e-09	-0.00263591	0.0683599	0.00263591
			6.08233e-07	0.608233	0.00063164	0.608233	-9.47442e-08	-0.0947442	3.3437	0.0947442	-2.14648e-09	-0.00214648	0.052115	0.00214648
			6.07744e-07	0.607744	0.000645188	0.607744	-9.45001e-08	-0.0945001	3.33616	0.0945001	-1.6575e-09	-0.0016575	0.036877	0.0016575
			6.07255e-07	0.607255	0.000647573	0.607255	-9.42561e-08	-0.0942561	3.32875	0.0942561	-1.16852e-09	-0.00116852	0.023134	0.00116852
			6.06766e-07	0.606766	0.000633548	0.606766	-9.40116e-08	-0.0940116	3.32141	0.0940116	-6.79534e-10	-0.000679534	0.0115674	0.000679534
			6.06278e-07	0.606278	0.000601301	0.606278	-9.37676e-08	-0.0937676	3.31411	0.0937676	-1.90552e-10	-0.000190552	0.00256187	0.000190552
			6.05788e-07	0.605788	0.00055312	0.605788	-9.35235e-08	-0.0935235	3.30686	0.0935235	2.9843e-10	0.00029843	-0.00401222	0.00029843
			6.053e-07	0.6053	0.000493587	0.6053	-9.3279e-08	-0.093279	3.2996	0.093279	7.87411e-10	0.000787411	-0.00867038	0.000787411
			6.04811e-07	0.604811	0.000428233	0.604811	-9.3035e-08	-0.093035	3.29225	0.093035	1.27685e-09	0.00127685	-0.0119821	0.00127685
			6.04322e-07	0.604322	0.000360781	0.604322	-9.2791e-08	-0.092791	3.28469	0.092791	1.76583e-09	0.00176583	-0.014343	0.00176583
			6.03833e-07	0.603833	0.000295236	0.603833	-9.25469e-08	-0.0925469	3.2768	0.0925469	2.25481e-09	0.00225481	-0.0159131	0.00225481
			6.03344e-07	0.603344	0.000234367	0.603344	-9.23024e-08	-0.0923024	3.26854	0.0923024	2.74379e-09	0.00274379	-0.0167429	0.00274379
			6.02856e-07	0.602856	0.000180462	0.602856	-9.20584e-08	-0.0920584	3.25994	0.0920584	3.23277e-09	0.00323277	-0.0169115	0.00323277
			6.02367e-07	0.602367	0.000134858	0.602367	-9.18144e-08	-0.0918144	3.25106	0.0918144	3.72176e-09	0.00372176	-0.0166195	0.00372176
			6.01878e-07	0.601878	9.96527e-05	0.601878	-9.15699e-08	-0.0915699	3.24199	0.0915699	4.21074e-09	0.00421074	-0.0160366	0.00421074
			6.01389e-07	0.601389	7.46561e-05	0.601389	-9.13258e-08	-0.0913258	3.23281	0.0913258	4.69972e-09	0.00469972	-0.0153197	0.00469972
			6.00901e-07	0.600901	5.81508e-05	0.600901	-9.10818e-08	-0.0910818	3.22357	0.0910818	5.1887e-09	0.0051887	-0.0145805	0.0051887
			6.00412e-07	0.600412	4.63203e-05	0.600412	-9.08373e-08	-0.0908373	3.21431	0.0908373	5.67768e-09	0.00567768	-0.0138513	0.00567768
			5.99923e-07	0.599923	3.5444e-05	0.599923	-9.05933e-08	-0.0905933	3.20509	0.0905933	6.16666e-09	0.00616666	-0.0131777	0.00616666
			5.99434e-07	0.599434	2.20871e-05	0.599434	-9.03492e-08	-0.0903492	3.19597	0.0903492	6.65565e-09	0.00665565	-0.0125589	0.00665565
			5.98945e-07	0.598946	5.96334e-06	0.598946	-9.01047e-08	-0.0901047	3.18701	0.0901047	7.14463e-09	0.00714463	-0.0119923	0.00714463
			5.98457e-07	0.598457	-1.1019e-05	0.598457	-8.98607e-08	-0.0898607	3.1782	0.0898607	7.63406e-09	0.00763406	-0.0114934	0.00763406
			5.97968e-07	0.597968	-2.59979e-05	0.597968	-8.96167e-08	-0.0896167	3.16949	0.0896167	8.12305e-09	0.00812305	-0.0110856	0.00812305
			5.97479e-07	0.597479	-3.75421e-05	0.597479	-8.93726e-08	-0.0893726	3.16081	0.0893726	8.61203e-09	0.00861203	-0.0107827	0.00861203
			5.9699e-07	0.59699	-4.58425e-05	0.59699	-8.91281e-08	-0.0891281	3.15213	0.0891281	9.10101e-09	0.00910101	-0.0105788	0.00910101
			5.96501e-07	0.596502	-5.26163e-05	0.596502	-8.88841e-08	-0.0888841	3.14349	0.0888841	9.58999e-09	0.00958999	-0.0104534	0.00958999
			5.96013e-07	0.596013	-6.01535e-05	0.596013	-8.86401e-08	-0.0886401	3.13505	0.0886401	1.0079e-08	0.010079	-0.0103824	0.010079
			5.95524e-07	0.595524	-6.80722e-05	0.595524	-8.83956e-08	-0.0883956	3.12694	0.0883956	1.0568e-08	0.010568	-0.0103456	0.010568
			5.95035e-07	0.595035	-7.47507e-05	0.595035	-8.81515e-08	-0.0881515	3.11927	0.0881515	1.10569e-08	0.0110569	-0.0103293	0.0110569
			5.94546e-07	0.594546	-7.71358e-05	0.594546	-8.79075e-08	-0.0879075	3.11197	0.0879075	1.15459e-08	0.0115459	-0.0103261	0.0115459
			5.94058e-07	0.594058	-7.32242e-05	0.594058	-8.7663e-08	-0.087663	3.10485	0.087663	1.20349e-08	0.0120349	-0.0103306	0.0120349
			5.93569e-07	0.593569	-6.2634e-05	0.593569	-8.7419e-08	-0.087419	3.0976	0.087419	1.25239e-08	0.0125239	-0.0103369	0.0125239
			5.9308e-07	0.59308	-4.70827e-05	0.59308	-8.71749e-08	-0.0871749	3.08994	0.0871749	1.30129e-08	0.0130129	-0.0103402	0.0130129
			5.92591e-07	0.592591	-3.12452e-05	0.592591	-8.69304e-08	-0.0869304	3.0817	0.0869304	1.35018e-08	0.0135018	-0.010338	0.0135018
			5.92102e-07	0.592102	-1.78883e-05	0.592102	-8.66864e-08	-0.0866864	3.07289	0.0866864	1.39904e-08	0.0139904	-0.0103267	0.0139904
			5.91614e-07	0.591614	-9.96956e-06	0.591614	-8.64424e-08	-0.0864424	3.06366	0.0864424	1.44794e-08	0.0144794	-0.0103058	0.0144794
			5.91125e-07	0.591125	-8.15684e-06	0.591125	-8.61979e-08	-0.0861979	3.05426	0.0861979	1.49683e-08	0.0149683	-0.0102762	0.0149683
			5.90636e-07	0.590636	-1.14007e-05	0.590636	-8.59538e-08	-0.0859538	3.0449	0.0859538	1.54573e-08	0.0154573	-0.0102427	0.0154573
			5.90147e-07	0.590147	-1.71251e-05	0.590147	-8.57098e-08	-0.0857098	3.03573	0.0857098	1.59463e-08	0.0159463	-0.0102107	0.0159463
			5.89659e-07	0.589659	-2.40897e-05	0.589659	-8.54658e-08	-0.0854658	3.02677	0.0854658	1.64353e-08	0.0164353	-0.0101863	0.0164353
			5.8917e-07	0.58917	-3.17223e-05	0.58917	-8.52213e-08	-0.0852213	3.01798	0.0852213	1.69243e-08	0.0169243	-0.0101732	0.0169243
			5.88681e-07	0.588681	-4.05951e-05	0.588681	-8.49772e-08	-0.0849772	3.00928	0.0849772	1.74132e-08	0.0174132	-0.0101721	0.0174132
			5.88192e-07	0.588192	-5.23301e-05	0.588192	-8.47332e-08	-0.0847332	3.00062	0.0847332	1.79022e-08	0.0179022	-0.0101799	0.0179022
			5.87704e-07	0.587704	-6.71181e-05	0.587704	-8.44887e-08	-0.0844887	2.99196	0.0844887	1.83912e-08	0.0183912	-0.0101931	0.0183912
			5.87215e-07	0.587215	-8.49592e-05	0.587215	-8.42447e-08	-0.0842447	2.98332	0.0842447	1.88802e-08	0.0188802	-0.0102082	0.0188802
			5.86726e-07	0.586726	-0.000103945	0.586726	-8.40006e-08	-0.0840006	2.97474	0.0840006	1.93692e-08	0.0193692	-0.0102249	0.0193692
			5.86238e-07	0.586238	-0.000122931	0.586238	-8.37561e-08	-0.0837561	2.96628	0.0837561	1.98582e-08	0.0198582	-0.0102463	0.0198582
			5.85749e-07	0.585749	-0.000139627	0.585749	-8.35121e-08	-0.0835121	2.95799	0.0835121	2.03471e-08	0.0203471	-0.0102752	0.0203471
			5.8526e-07	0.58526	-0.000153366	0.58526	-8.32681e-08	-0.0832681	2.94984	0.0832681	2.08357e-08	0.0208357	-0.0103116	0.0208357
			5.84771e-07	0.584771	-0.000163956	0.584771	-8.30236e-08	-0.0830236	2.94175	0.0830236	2.13246e-08	0.0213246	-0.0103521	0.0213246
			5.84283e-07	0.584283	-0.000173592	0.584283	-8.27795e-08	-0.0827795	2.93354	0.0827795	2.18136e-08	0.0218136	-0.01039	0.0218136
			5.83794e-07	0.583794	-0.000183896	0.583794	-8.25355e-08	-0.0825355	2.92505	0.0825355	2.23026e-08	0.0223026	-0.0104184	0.0223026
			5.83305e-07	0.583305	-0.000196967	0.583305	-8.2291e-08	-0.082291	2.91617	0.082291	2.27916e-08	0.0227916	-0.010431	0.0227916
			5.82816e-07	0.582816	-0.000213376	0.582816	-8.2047e-08	-0.082047	2.9069	0.082047	2.32806e-08	0.0232806	-0.0104288	0.0232806
			5.82328e-07	0.582328	-0.000231695	0.582328	-8.18029e-08	-0.0818029	2.89738	0.0818029	2.37696e-08	0.0237696	-0.0104146	0.0237696
			5.81839e-07	0.581839	-0.00024944	0.581839	-8.15589e-08	-0.0815589	2.88786	0.0815589	2.42581e-08	0.0242581	-0.0103951	0.0242581
			5.8135e-07	0.58135	-0.00026356	0.58135	-8.13144e-08	-0.0813144	2.8786	0.0813144	2.47471e-08	0.0247471	-0.0103744	0.0247471
			5.80862e-07	0.580862	-0.000272529	0.580862	-8.10704e-08	-0.0810704	2.86979	0.0810704	2.5236e-08	0.025236	-0.0103575	0.025236
			5.80373e-07	0.580373	-0.000275582	0.580373	-8.08263e-08	-0.0808263	2.86149	0.0808263	2.5725e-08	0.025725	-0.0103455	0.025725
			5.79884e-07	0.579884	-0.000273387	0.579884	-8.05818e-08	-0.0805818	2.8536	0.0805818	2.6214e-08	0.026214	-0.0103384	0.026214
			5.79395e-07	0.579395	-0.00026709	0.579395	-8.03378e-08	-0.0803378	2.84592	0.0803378	2.6703e-08	0.026703	-0.0103337	0.026703
			5.78907e-07	0.578907	-0.000259553	0.578907	-8.00938e-08	-0.0800938	2.83824	0.0800938	2.71915e-08	0.0271915	-0.0103281	0.0271915
			5.78418e-07	0.578418	-0.000253161	0.578418	-7.98493e-08	-0.0798493	2.83041	0.0798493	2.76805e-08	0.0276805	-0.0103176	0.0276805
			5.77929e-07	0.577929	-0.000249726	0.577929	-7.96052e-08	-0.0796052	2.82242	0.0796052	2.81695e-08	0.0281695	-0.0102996	0.0281695
			5.77441e-07	0.577441	-0.00025049	0.577441	-7.93612e-08	-0.0793612	2.81432	0.0793612	2.86585e-08	0.0286585	-0.0102747	0.0286585
			5.76952e-07	0.576952	-0.000255737	0.576952	-7.91167e-08	-0.0791167	2.80615	0.0791167	2.91474e-08	0.0291474	-0.0102475	0.0291474
			5.76463e-07	0.576463	-0.000265278	0.576463	-7.88727e-08	-0.0788727	2.79796	0.0788727	2.9636e-08	0.029636	-0.0102243	0.029636
			5.75974e-07	0.575974	-0.000280543	0.575974	-7.86286e-08	-0.0786286	2.78971	0.0786286	3.0125e-08	0.030125	-0.0102112	0.030125
			5.75486e-07	0.575486	-0.000301628	0.575486	-7.83846e-08	-0.0783846	2.78136	0.0783846	3.06139e-08	0.0306139	-0.0102096	0.0306139
			5.74997e-07	0.574997	-0.000329296	0.574997	-7.81401e-08	-0.0781401	2.77294	0.0781401	3.11029e-08	0.0311029	-0.0102175	0.0311029
			5.74508e-07	0.574508	-0.000362211	0.574508	-7.78961e-08	-0.0778961	2.76451	0.0778961	3.15919e-08	0.0315919	-0.0102291	0.0315919
			5.7402e-07	0.57402	-0.000396653	0.57402	-7.7652e-08	-0.077652	2.7562	0.077652	3.20804e-08	0.0320804	-0.010239	0.0320804
			5.73531e-07	0.573531	-0.000427946	0.573531	-7.74075e-08	-0.0774075	2.74815	0.0774075	3.25694e-08	0.0325694	-0.0102436	0.0325694
			5.73042e-07	0.573042	-0.000453324	0.573042	-7.71635e-08	-0.0771635	2.74043	0.0771635	3.30584e-08	0.0330584	-0.0102422	0.0330584
			5.72554e-07	0.572554	-0.000472215	0.572554	-7.69195e-08	-0.0769195	2.73308	0.0769195	3.35474e-08	0.0335474	-0.0102366	0.0335474
			5.72065e-07	0.572065	-0.00048748	0.572065	-7.6675e-08	-0.076675	2.72604	0.076675	3.40359e-08	0.0340359	-0.0102285	0.0340359
			5.71576e-07	0.571576	-0.000501409	0.571576	-7.64309e-08	-0.0764309	2.71918	0.0764309	3.45249e-08	0.0345249	-0.0102189	0.0345249
			5.71087e-07	0.571087	-0.000516674	0.571087	-7.61869e-08	-0.0761869	2.71235	0.0761869	3.50139e-08	0.0350139	-0.0102084	0.0350139
			5.70599e-07	0.570599	-0.000533943	0.570599	-7.59424e-08	-0.0759424	2.70537	0.0759424	3.55028e-08	0.0355028	-0.0101955	0.0355028
			5.7011e-07	0.57011	-0.000551975	0.57011	-7.56984e-08	-0.0756984	2.69808	0.0756984	3.59914e-08	0.0359914	-0.01018	0.0359914
			5.69621e-07	0.569621	-0.000568766	0.569621	-7.54543e-08	-0.0754543	2.69038	0.0754543	3.64804e-08	0.0364804	-0.0101618	0.0364804
			5.69133e-07	0.569133	-0.000583554	0.569133	-7.52098e-08	-0.0752098	2.6822	0.0752098	3.69693e-08	0.0369693	-0.0101421	0.0369693
			5.68644e-07	0.568644	-0.000595766	0.568644	-7.49658e-08	-0.0749658	2.67352	0.0749658	3.74583e-08	0.0374583	-0.0101222	0.0374583
			5.68155e-07	0.568155	-0.000607215	0.568155	-7.47218e-08	-0.0747218	2.66434	0.0747218	3.79469e-08	0.0379469	-0.0101035	0.0379469
			5.67667e-07	0.567667	-0.000619141	0.567667	-7.44777e-08	-0.0744777	2.65477	0.0744777	3.84358e-08	0.0384358	-0.0100857	0.0384358
			5.67178e-07	0.567178	-0.000634311	0.567178	-7.42332e-08	-0.0742333	2.64492	0.0742333	3.89248e-08	0.0389248	-0.0100691	0.0389248
			5.66689e-07	0.566689	-0.000652247	0.566689	-7.39892e-08	-0.0739892	2.635	0.0739892	3.94133e-08	0.0394133	-0.0100541	0.0394133
			5.66201e-07	0.566201	-0.000672378	0.566201	-7.37452e-08	-0.0737452	2.62523	0.0737452	3.99023e-08	0.0399023	-0.010041	0.0399023
			5.65712e-07	0.565712	-0.000690887	0.565712	-7.35007e-08	-0.0735007	2.61571	0.0735007	4.03913e-08	0.0403913	-0.0100314	0.0403913
			5.65223e-07	0.565223	-0.000704148	0.565223	-7.32566e-08	-0.0732566	2.60648	0.0732566	4.08798e-08	0.0408798	-0.0100255	0.0408798
			5.64735e-07	0.564735	-0.000709777	0.564735	-7.30126e-08	-0.0730126	2.59744	0.0730126	4.13688e-08	0.0413688	-0.0100228	0.0413688
			5.64246e-07	0.564246	-0.000707964	0.564246	-7.27681e-08	-0.0727681	2.58846	0.0727681	4.18578e-08	0.0418578	-0.0100215	0.0418578
			5.63757e-07	0.563757	-0.000701477	0.563757	-7.25241e-08	-0.0725241	2.57941	0.0725241	4.23463e-08	0.0423463	-0.01002	0.0423463
			5.63269e-07	0.563269	-0.000694512	0.563269	-7.228e-08	-0.07228	2.57028	0.07228	4.28353e-08	0.0428353	-0.0100151	0.0428353
			5.6278e-07	0.56278	-0.0006906	0.56278	-7.20356e-08	-0.0720356	2.56116	0.0720356	4.33243e-08	0.0433243	-0.0100053	0.0433243
			5.62291e-07	0.562291	-0.000691554	0.562291	-7.17915e-08	-0.0717915	2.55221	0.0717915	4.38128e-08	0.0438128	-0.00998777	0.0438128
			5.61803e-07	0.561803	-0.000697184	0.561803	-7.15475e-08	-0.0715475	2.54361	0.0715475	4.43018e-08	0.0443018	-0.00996278	0.0443018
			5.61314e-07	0.561314	-0.000706056	0.561314	-7.1303e-08	-0.071303	2.53542	0.071303	4.47908e-08	0.0447908	-0.00993131	0.0447908
			5.60825e-07	0.560825	-0.00071741	0.560825	-7.1059e-08	-0.071059	2.52759	0.071059	4.52793e-08	0.0452793	-0.00989668	0.0452793
			5.60337e-07	0.560337	-0.000730957	0.560337	-7.08149e-08	-0.0708149	2.51993	0.0708149	4.57683e-08	0.0457683	-0.00986377	0.0457683
			5.59848e-07	0.559848	-0.000746318	0.559848	-7.05709e-08	-0.0705709	2.51217	0.0705709	4.62573e-08	0.0462573	-0.00983594	0.0462573
			5.59359e-07	0.559359	-0.0007633	0.559359	-7.03264e-08	-0.0703264	2.50408	0.0703264	4.67458e-08	0.0467458	-0.00981451	0.0467458
			5.58871e-07	0.558871	-0.000780187	0.558871	-7.00823e-08	-0.0700823	2.49559	0.0700823	4.72348e-08	0.0472348	-0.00979789	0.0472348
			5.58382e-07	0.558382	-0.000795166	0.558382	-6.98383e-08	-0.0698383	2.48676	0.0698383	4.77238e-08	0.0477238	-0.00978471	0.0477238
			5.57894e-07	0.557894	-0.000807283	0.557894	-6.95938e-08	-0.0695938	2.47777	0.0695938	4.82123e-08	0.0482123	-0.00977312	0.0482123
			5.57405e-07	0.557405	-0.000818732	0.557405	-6.93498e-08	-0.0693498	2.46882	0.0693498	4.87013e-08	0.0487013	-0.00976313	0.0487013
			5.56916e-07	0.556916	-0.00083247	0.556916	-6.91057e-08	-0.0691057	2.46001	0.0691057	4.91898e-08	0.0491898	-0.00975636	0.0491898
			5.56427e-07	0.556427	-0.000851838	0.556427	-6.88613e-08	-0.0688612	2.45131	0.0688612	4.96788e-08	0.0496788	-0.00975311	0.0496788
			5.55939e-07	0.555939	-0.000878647	0.555939	-6.86172e-08	-0.0686172	2.44265	0.0686172	5.01678e-08	0.0501678	-0.0097544	0.0501678
			5.5545e-07	0.55545	-0.000911085	0.55545	-6.83732e-08	-0.0683732	2.43396	0.0683732	5.06563e-08	0.0506563	-0.0097591	0.0506563
			5.54962e-07	0.554962	-0.000944859	0.554962	-6.81287e-08	-0.0681287	2.42525	0.0681287	5.11453e-08	0.0511453	-0.00976629	0.0511453
			5.54473e-07	0.554473	-0.000973386	0.554473	-6.78847e-08	-0.0678847	2.41661	0.0678847	5.16338e-08	0.0516338	-0.00977373	0.0516338
			5.53984e-07	0.553984	-0.000991513	0.553984	-6.76406e-08	-0.0676406	2.40819	0.0676406	5.21228e-08	0.0521228	-0.00977802	0.0521228
			5.53496e-07	0.553496	-0.000996665	0.553496	-6.73966e-08	-0.0673966	2.40012	0.0673966	5.26113e-08	0.0526113	-0.00977698	0.0526113
			5.53007e-07	0.553007	-0.000990845	0.553007	-6.71521e-08	-0.0671521	2.39242	0.0671521	5.31003e-08	0.0531003	-0.00977028	0.0531003
			5.52518e-07	0.552518	-0.000979015	0.552518	-6.6908e-08	-0.066908	2.38502	0.066908	5.35893e-08	0.0535893	-0.0097592	0.0535893
			5.5203e-07	0.55203	-0.000968329	0.55203	-6.6664e-08	-0.066664	2.37773	0.066664	5.40778e-08	0.0540778	-0.00975027	0.0540778
			5.51541e-07	0.551541	-0.00096499	0.551541	-6.64195e-08	-0.0664195	2.37035	0.0664195	5.45668e-08	0.0545668	-0.00974858	0.0545668
			5.51052e-07	0.551052	-0.000972241	0.551052	-6.61755e-08	-0.0661755	2.36267	0.0661755	5.50553e-08	0.0550553	-0.00975784	0.0550553
			5.50564e-07	0.550564	-0.000988937	0.550564	-6.59314e-08	-0.0659314	2.35459	0.0659314	5.55443e-08	0.0555443	-0.00977656	0.0555443
			5.50075e-07	0.550075	-0.00101059	0.550075	-6.5687e-08	-0.065687	2.34609	0.065687	5.60328e-08	0.0560328	-0.0097999	0.0560328
			5.49586e-07	0.549586	-0.00103273	0.549586	-6.54429e-08	-0.0654429	2.33725	0.0654429	5.65218e-08	0.0565218	-0.00981997	0.0565218
			5.49098e-07	0.549098	-0.00105067	0.549098	-6.51989e-08	-0.0651989	2.32821	0.0651989	5.70108e-08	0.0570108	-0.009831	0.0570108
			5.48609e-07	0.548609	-0.00106164	0.548609	-6.49544e-08	-0.0649544	2.31909	0.0649544	5.74993e-08	0.0574993	-0.00983066	0.0574993
			5.48121e-07	0.548121	-0.00106583	0.548121	-6.47104e-08	-0.0647103	2.31	0.0647103	5.79883e-08	0.0579883	-0.00982012	0.0579883
			5.47632e-07	0.547632	-0.00106345	0.547632	-6.44663e-08	-0.0644663	2.301	0.0644663	5.84768e-08	0.0584768	-0.00980208	0.0584768
			5.47143e-07	0.547143	-0.00105715	0.547143	-6.42218e-08	-0.0642218	2.29208	0.0642218	5.89658e-08	0.0589658	-0.00978054	0.0589658
			5.46655e-07	0.546655	-0.00104971	0.546655	-6.39778e-08	-0.0639778	2.28319	0.0639778	5.94543e-08	0.0594543	-0.00975824	0.0594543
			5.46166e-07	0.546166	-0.00104437	0.546166	-6.37337e-08	-0.0637337	2.27428	0.0637337	5.99433e-08	0.0599433	-0.00973726	0.0599433
			5.45678e-07	0.545678	-0.00104523	0.545678	-6.34897e-08	-0.0634897	2.26524	0.0634897	6.04318e-08	0.0604318	-0.00971788	0.0604318
			5.45189e-07	0.545189	-0.00105505	0.545189	-6.32452e-08	-0.0632452	2.25599	0.0632452	6.09208e-08	0.0609208	-0.00970078	0.0609208
			5.447e-07	0.5447	-0.00107499	0.5447	-6.30012e-08	-0.0630012	2.24649	0.0630012	6.14094e-08	0.0614094	-0.00968621	0.0614094
			5.44212e-07	0.544212	-0.00110276	0.544212	-6.27571e-08	-0.0627571	2.23672	0.0627571	6.18983e-08	0.0618983	-0.00967316	0.0618983
			5.43723e-07	0.543723	-0.00113367	0.543723	-6.25127e-08	-0.0625127	2.22676	0.0625127	6.23869e-08	0.0623869	-0.0096604	0.0623869
			5.43235e-07	0.543235	-0.00116258	0.543235	-6.22686e-08	-0.0622686	2.21677	0.0622686	6.28758e-08	0.0628758	-0.00964823	0.0628758
			5.42746e-07	0.542746	-0.00118519	0.542746	-6.20246e-08	-0.0620246	2.20695	0.0620246	6.33644e-08	0.0633644	-0.00963659	0.0633644
			5.42257e-07	0.542257	-0.00119998	0.542257	-6.17801e-08	-0.0617801	2.19746	0.0617801	6.38534e-08	0.0638534	-0.00962597	0.0638534
			5.41769e-07	0.541769	-0.00120837	0.541769	-6.1536e-08	-0.0615361	2.18837	0.0615361	6.43419e-08	0.0643419	-0.00961698	0.0643419
			5.4128e-07	0.54128	-0.00121219	0.54128	-6.1292e-08	-0.061292	2.17966	0.061292	6.48309e-08	0.0648309	-0.00960984	0.0648309
			5.40792e-07	0.540792	-0.00121467	0.540792	-6.10475e-08	-0.0610475	2.1712	0.0610475	6.53194e-08	0.0653194	-0.00960372	0.0653194
			5.40303e-07	0.540303	-0.00121772	0.540303	-6.08035e-08	-0.0608035	2.16286	0.0608035	6.58084e-08	0.0658084	-0.00959958	0.0658084
			5.39814e-07	0.539814	-0.00122278	0.539814	-6.05594e-08	-0.0605594	2.15454	0.0605594	6.62969e-08	0.0662969	-0.00959704	0.0662969
			5.39326e-07	0.539326	-0.00123089	0.539326	-6.03149e-08	-0.0603149	2.14621	0.0603149	6.67854e-08	0.0667854	-0.00959651	0.0667854
			5.38837e-07	0.538837	-0.00124176	0.538837	-6.00709e-08	-0.0600709	2.13791	0.0600709	6.72744e-08	0.0672744	-0.00959669	0.0672744
			5.38348e-07	0.538349	-0.00125579	0.538349	-5.98269e-08	-0.0598269	2.1297	0.0598269	6.77629e-08	0.0677629	-0.00959488	0.0677629
			5.3786e-07	0.53786	-0.00127153	0.53786	-5.95828e-08	-0.0595828	2.12161	0.0595828	6.82519e-08	0.0682519	-0.00958621	0.0682519
			5.37371e-07	0.537371	-0.00128775	0.537371	-5.93384e-08	-0.0593384	2.11364	0.0593384	6.87405e-08	0.0687405	-0.00956682	0.0687405
			5.36883e-07	0.536883	-0.00130387	0.536883	-5.90943e-08	-0.0590943	2.10575	0.0590943	6.92294e-08	0.0692294	-0.00953551	0.0692294
			5.36394e-07	0.536394	-0.00132019	0.536394	-5.88503e-08	-0.0588503	2.09792	0.0588503	6.9718e-08	0.069718	-0.00949504	0.069718
			5.35905e-07	0.535905	-0.00133717	0.535905	-5.86058e-08	-0.0586058	2.09013	0.0586058	7.02069e-08	0.0702069	-0.00945065	0.0702069
			5.35417e-07	0.535417	-0.00135339	0.535417	-5.83618e-08	-0.0583618	2.08237	0.0583618	7.06955e-08	0.0706955	-0.0094089	0.0706955
			5.34928e-07	0.534928	-0.0013657	0.534928	-5.81177e-08	-0.0581177	2.07466	0.0581177	7.1184e-08	0.071184	-0.00937563	0.071184
			5.3444e-07	0.53444	-0.00136999	0.53444	-5.78732e-08	-0.0578732	2.06698	0.0578732	7.1673e-08	0.071673	-0.00935537	0.071673
			5.33951e-07	0.533951	-0.00136131	0.533951	-5.76292e-08	-0.0576292	2.05935	0.0576292	7.21615e-08	0.0721615	-0.00934965	0.0721615
			5.33462e-07	0.533462	-0.00133851	0.533462	-5.73851e-08	-0.0573851	2.05177	0.0573851	7.26505e-08	0.0726505	-0.00935819	0.0726505
			5.32974e-07	0.532974	-0.00130416	0.532974	-5.71407e-08	-0.0571407	2.04423	0.0571407	7.3139e-08	0.073139	-0.00937875	0.073139
			5.32486e-07	0.532486	-0.00126447	0.532486	-5.68966e-08	-0.0568966	2.03664	0.0568966	7.3628e-08	0.073628	-0.00940576	0.073628
			5.31997e-07	0.531997	-0.00122736	0.531997	-5.66526e-08	-0.0566526	2.02886	0.0566526	7.41165e-08	0.0741165	-0.00943327	0.0741165
			5.31508e-07	0.531508	-0.00119959	0.531508	-5.64081e-08	-0.0564081	2.02062	0.0564081	7.46051e-08	0.0746051	-0.00945619	0.0746051
			5.3102e-07	0.53102	-0.00118414	0.53102	-5.61641e-08	-0.0561641	2.0117	0.0561641	7.5094e-08	0.075094	-0.0094712	0.075094
			5.30531e-07	0.530531	-0.00118185	0.530531	-5.592e-08	-0.05592	2.00194	0.05592	7.55826e-08	0.0755826	-0.00947891	0.0755826
			5.30042e-07	0.530042	-0.00118977	0.530042	-5.5676e-08	-0.055676	1.99143	0.055676	7.60716e-08	0.0760716	-0.00948177	0.0760716
			5.29554e-07	0.529554	-0.00120389	0.529554	-5.54315e-08	-0.0554315	1.98044	0.0554315	7.65601e-08	0.0765601	-0.00948314	0.0765601
			5.29065e-07	0.529065	-0.00122078	0.529065	-5.51875e-08	-0.0551875	1.96938	0.0551875	7.70486e-08	0.0770486	-0.00948448	0.0770486
			5.28577e-07	0.528577	-0.00123776	0.528577	-5.49434e-08	-0.0549434	1.95866	0.0549434	7.75376e-08	0.0775376	-0.00948515	0.0775376
			5.28088e-07	0.528088	-0.00125388	0.528088	-5.46989e-08	-0.0546989	1.94856	0.0546989	7.80261e-08	0.0780261	-0.00948478	0.0780261
			5.276e-07	0.527599	-0.00126924	0.527599	-5.44549e-08	-0.0544549	1.93916	0.0544549	7.85146e-08	0.0785146	-0.00948172	0.0785146
			5.27111e-07	0.527111	-0.00128432	0.527111	-5.42109e-08	-0.0542108	1.9304	0.0542108	7.90036e-08	0.0790036	-0.00947719	0.0790036
			5.26622e-07	0.526622	-0.00129939	0.526622	-5.39664e-08	-0.0539664	1.92218	0.0539664	7.94921e-08	0.0794921	-0.00947337	0.0794921
			5.26134e-07	0.526134	-0.00131418	0.526134	-5.37223e-08	-0.0537223	1.9144	0.0537223	7.99811e-08	0.0799811	-0.00947227	0.0799811
			5.25645e-07	0.525645	-0.00132763	0.525645	-5.34783e-08	-0.0534783	1.90697	0.0534783	8.04697e-08	0.0804697	-0.00947578	0.0804697
			5.25157e-07	0.525157	-0.00133879	0.525157	-5.32338e-08	-0.0532338	1.89976	0.0532338	8.09582e-08	0.0809582	-0.00948371	0.0809582
			5.24668e-07	0.524668	-0.00134919	0.524668	-5.29898e-08	-0.0529898	1.89257	0.0529898	8.14472e-08	0.0814472	-0.00949354	0.0814472
			5.2418e-07	0.52418	-0.00136074	0.52418	-5.27457e-08	-0.0527457	1.88514	0.0527457	8.19357e-08	0.0819357	-0.00950238	0.0819357
			5.23691e-07	0.523691	-0.00137619	0.523691	-5.25012e-08	-0.0525012	1.87725	0.0525012	8.24242e-08	0.0824242	-0.00950774	0.0824242
			5.23202e-07	0.523203	-0.00139728	0.523203	-5.22572e-08	-0.0522572	1.86878	0.0522572	8.29132e-08	0.0829132	-0.00950819	0.0829132
			5.22714e-07	0.522714	-0.00142256	0.522714	-5.20132e-08	-0.0520132	1.85983	0.0520132	8.34017e-08	0.0834017	-0.00950287	0.0834017
			5.22225e-07	0.522225	-0.00144813	0.522225	-5.17691e-08	-0.0517691	1.85062	0.0517691	8.38903e-08	0.0838903	-0.00949187	0.0838903
			5.21737e-07	0.521737	-0.00147007	0.521737	-5.15246e-08	-0.0515246	1.84142	0.0515246	8.43792e-08	0.0843793	-0.00947678	0.0843793
			5.21248e-07	0.521248	-0.00148629	0.521248	-5.12806e-08	-0.0512806	1.83242	0.0512806	8.48678e-08	0.0848678	-0.00945863	0.0848678
			5.2076e-07	0.52076	-0.00149784	0.52076	-5.10365e-08	-0.0510365	1.82365	0.0510365	8.53563e-08	0.0853563	-0.00943904	0.0853563
			5.20271e-07	0.520271	-0.00150814	0.520271	-5.07921e-08	-0.0507921	1.81503	0.0507921	8.58453e-08	0.0858453	-0.00941958	0.0858453
			5.19783e-07	0.519783	-0.00152045	0.519783	-5.0548e-08	-0.050548	1.80643	0.050548	8.63338e-08	0.0863338	-0.00940217	0.0863338
			5.19294e-07	0.519294	-0.0015359	0.519294	-5.0304e-08	-0.050304	1.79777	0.050304	8.68223e-08	0.0868223	-0.00938744	0.0868223
			5.18805e-07	0.518805	-0.00155355	0.518805	-5.00595e-08	-0.0500595	1.78903	0.0500595	8.73113e-08	0.0873113	-0.00937369	0.0873113
			5.18317e-07	0.518317	-0.00157034	0.518317	-4.98155e-08	-0.0498155	1.78026	0.0498155	8.77999e-08	0.0877999	-0.00935895	0.0877999
			5.17828e-07	0.517828	-0.00158494	0.517828	-4.95714e-08	-0.0495714	1.77154	0.0495714	8.82884e-08	0.0882884	-0.0093403	0.0882884
			5.1734e-07	0.51734	-0.00159706	0.51734	-4.93269e-08	-0.0493269	1.7629	0.0493269	8.87774e-08	0.0887774	-0.00931772	0.0887774
			5.16851e-07	0.516851	-0.00160841	0.516851	-4.90829e-08	-0.0490829	1.75437	0.0490829	8.92659e-08	0.0892659	-0.00929328	0.0892659
			5.16363e-07	0.516363	-0.00162005	0.516363	-4.88389e-08	-0.0488389	1.7459	0.0488389	8.97544e-08	0.0897544	-0.00927133	0.0897544
			5.15874e-07	0.515874	-0.00163236	0.515874	-4.85944e-08	-0.0485944	1.73744	0.0485944	9.02434e-08	0.0902434	-0.00925642	0.0902434
			5.15386e-07	0.515386	-0.00164285	0.515386	-4.83503e-08	-0.0483503	1.72896	0.0483503	9.07319e-08	0.0907319	-0.00925061	0.0907319
			5.14897e-07	0.514897	-0.00164925	0.514897	-4.81063e-08	-0.0481063	1.72042	0.0481063	9.12205e-08	0.0912205	-0.00925192	0.0912205
			5.14409e-07	0.514409	-0.00164925	0.514409	-4.78623e-08	-0.0478623	1.71184	0.0478623	9.1709e-08	0.091709	-0.0092556	0.091709
			5.1392e-07	0.51392	-0.00164285	0.51392	-4.76178e-08	-0.0476178	1.70328	0.0476178	9.2198e-08	0.092198	-0.00925734	0.092198
			5.13431e-07	0.513431	-0.00163274	0.513431	-4.73737e-08	-0.0473737	1.69479	0.0473737	9.26865e-08	0.0926865	-0.00925499	0.0926865
			5.12943e-07	0.512943	-0.00162167	0.512943	-4.71297e-08	-0.0471297	1.68641	0.0471297	9.3175e-08	0.093175	-0.0092483	0.093175
			5.12454e-07	0.512454	-0.00161185	0.512454	-4.68852e-08	-0.0468852	1.67813	0.0468852	9.3664e-08	0.093664	-0.00923922	0.093664
			5.11966e-07	0.511966	-0.00160374	0.511966	-4.66412e-08	-0.0466412	1.66985	0.0466412	9.41525e-08	0.0941525	-0.00922977	0.0941525
			5.11477e-07	0.511477	-0.00159744	0.511477	-4.63971e-08	-0.0463971	1.6615	0.0463971	9.46411e-08	0.0946411	-0.00921963	0.0946411
			5.10989e-07	0.510989	-0.00159105	0.510989	-4.61526e-08	-0.0461526	1.65301	0.0461526	9.51296e-08	0.0951296	-0.00920762	0.0951296
			5.105e-07	0.5105	-0.00158322	0.5105	-4.59086e-08	-0.0459086	1.64438	0.0459086	9.56186e-08	0.0956186	-0.0091907	0.0956186
			5.10012e-07	0.510012	-0.00157445	0.510012	-4.56646e-08	-0.0456646	1.63567	0.0456646	9.61071e-08	0.0961071	-0.00916789	0.0961071
			5.09523e-07	0.509523	-0.001565	0.509523	-4.54201e-08	-0.0454201	1.62694	0.0454201	9.65956e-08	0.0965956	-0.00913818	0.0965956
			5.09035e-07	0.509035	-0.00155489	0.509035	-4.5176e-08	-0.045176	1.61822	0.045176	9.70842e-08	0.0970842	-0.00910217	0.0970842
			5.08546e-07	0.508546	-0.00154392	0.508546	-4.4932e-08	-0.044932	1.60945	0.044932	9.75731e-08	0.0975731	-0.00906094	0.0975731
			5.08058e-07	0.508058	-0.00153123	0.508058	-4.46875e-08	-0.0446875	1.6005	0.0446875	9.80617e-08	0.0980617	-0.00901722	0.0980617
			5.07569e-07	0.507569	-0.00151587	0.507569	-4.44435e-08	-0.0444435	1.59127	0.0444435	9.85502e-08	0.0985502	-0.00897508	0.0985502
			5.0708e-07	0.50708	-0.00149917	0.50708	-4.41994e-08	-0.0441994	1.58171	0.0441994	9.90387e-08	0.0990387	-0.00893863	0.0990387
			5.06592e-07	0.506592	-0.00148286	0.506592	-4.39554e-08	-0.0439554	1.5719	0.0439554	9.95277e-08	0.0995277	-0.00891203	0.0995277
			5.06103e-07	0.506103	-0.00147045	0.506103	-4.37109e-08	-0.0437109	1.56202	0.0437109	1.00016e-07	0.100016	-0.0088976	0.100016
			5.05615e-07	0.505615	-0.00146425	0.505615	-4.34669e-08	-0.0434669	1.55227	0.0434669	1.00505e-07	0.100505	-0.00889493	0.100505
			5.05126e-07	0.505126	-0.00146416	0.505126	-4.32228e-08	-0.0432228	1.54282	0.0432228	1.00993e-07	0.100993	-0.00889981	0.100993
			5.04638e-07	0.504638	-0.00146673	0.504638	-4.29783e-08	-0.0429783	1.53366	0.0429783	1.01482e-07	0.101482	-0.00890592	0.101482
			5.04149e-07	0.504149	-0.00146778	0.504149	-4.27343e-08	-0.0427343	1.52468	0.0427343	1.01971e-07	0.101971	-0.0089075	0.101971
			5.03661e-07	0.503661	-0.00146473	0.503661	-4.24903e-08	-0.0424903	1.51572	0.0424903	1.02459e-07	0.102459	-0.00890051	0.102459
			5.03172e-07	0.503172	-0.00145786	0.503172	-4.22458e-08	-0.0422458	1.50661	0.0422458	1.02948e-07	0.102948	-0.00888396	0.102948
			5.02684e-07	0.502684	-0.0014488	0.502684	-4.20017e-08	-0.0420017	1.49729	0.0420017	1.03436e-07	0.103436	-0.00885985	0.103436
			5.02195e-07	0.502195	-0.00143935	0.502195	-4.17577e-08	-0.0417577	1.48777	0.0417577	1.03925e-07	0.103925	-0.00883185	0.103925
			5.01707e-07	0.501707	-0.00142972	0.501707	-4.15132e-08	-0.0415132	1.47816	0.0415132	1.04414e-07	0.104414	-0.00880505	0.104414
			5.01218e-07	0.501218	-0.00141827	0.501218	-4.12692e-08	-0.0412692	1.4686	0.0412692	1.04902e-07	0.104902	-0.00878339	0.104902
			5.0073e-07	0.50073	-0.00140252	0.50073	-4.10251e-08	-0.0410251	1.45922	0.0410251	1.05391e-07	0.105391	-0.00876901	0.105391
			5.00241e-07	0.500241	-0.00138392	0.500241	-4.07806e-08	-0.0407806	1.45008	0.0407806	1.05879e-07	0.105879	-0.00876411	0.105879
			4.99753e-07	0.499753	-0.00136656	0.499753	-4.05366e-08	-0.0405366	1.44119	0.0405366	1.06368e-07	0.106368	-0.00876732	0.106368
			4.99264e-07	0.499264	-0.00135463	0.499264	-4.02926e-08	-0.0402926	1.43254	0.0402926	1.06857e-07	0.106857	-0.00877591	0.106857
			4.98775e-07	0.498775	-0.00135167	0.498775	-4.00485e-08	-0.0400485	1.42408	0.0400485	1.07346e-07	0.107346	-0.00878617	0.107346
			4.98287e-07	0.498287	-0.00135749	0.498287	-3.9804e-08	-0.039804	1.41576	0.039804	1.07834e-07	0.107834	-0.0087942	0.107834
			4.97798e-07	0.497798	-0.00136875	0.497798	-3.956e-08	-0.03956	1.40755	0.03956	1.08323e-07	0.108323	-0.00879757	0.108323
			4.9731e-07	0.49731	-0.00138068	0.49731	-3.9316e-08	-0.039316	1.39942	0.039316	1.08812e-07	0.108812	-0.00879719	0.108812
			4.96821e-07	0.496821	-0.00138802	0.496821	-3.90715e-08	-0.0390715	1.39137	0.0390715	1.093e-07	0.1093	-0.00879447	0.1093
			4.96333e-07	0.496333	-0.00138573	0.496333	-3.88274e-08	-0.0388274	1.38339	0.0388274	1.09789e-07	0.109789	-0.00879218	0.109789
			4.95844e-07	0.495844	-0.00137142	0.495844	-3.85834e-08	-0.0385834	1.37548	0.0385834	1.10277e-07	0.110277	-0.00879309	0.110277
			4.95356e-07	0.495356	-0.00134414	0.495356	-3.83389e-08	-0.0383389	1.36764	0.0383389	1.10766e-07	0.110766	-0.00879719	0.110766
			4.94867e-07	0.494867	-0.00130578	0.494867	-3.80949e-08	-0.0380949	1.35979	0.0380949	1.11255e-07	0.111255	-0.00880353	0.111255
			4.94379e-07	0.494379	-0.00126132	0.494379	-3.78508e-08	-0.0378508	1.35182	0.0378508	1.11743e-07	0.111743	-0.00881044	0.111743
			4.9389e-07	0.49389	-0.0012162	0.49389	-3.76063e-08	-0.0376063	1.34358	0.0376063	1.12232e-07	0.112232	-0.00881665	0.112232
			4.93402e-07	0.493402	-0.00117603	0.493402	-3.73623e-08	-0.0373623	1.33492	0.0373623	1.1272e-07	0.11272	-0.00882227	0.11272
			4.92913e-07	0.492913	-0.00114388	0.492913	-3.71183e-08	-0.0371183	1.32579	0.0371183	1.13209e-07	0.113209	-0.00882893	0.113209
			4.92425e-07	0.492425	-0.00112088	0.492425	-3.68738e-08	-0.0368738	1.31621	0.0368738	1.13697e-07	0.113697	-0.00883765	0.113697
			4.91936e-07	0.491936	-0.00110543	0.491936	-3.66297e-08	-0.0366297	1.30628	0.0366297	1.14186e-07	0.114186	-0.00884932	0.114186
			4.91448e-07	0.491448	-0.00109503	0.491448	-3.63857e-08	-0.0363857	1.29614	0.0363857	1.14675e-07	0.114675	-0.00886139	0.114675
			4.90959e-07	0.490959	-0.00108625	0.490959	-3.61417e-08	-0.0361417	1.28593	0.0361417	1.15163e-07	0.115163	-0.00886964	0.115163
			4.90471e-07	0.490471	-0.00107528	0.490471	-3.58972e-08	-0.0358972	1.2758	0.0358972	1.15652e-07	0.115652	-0.00887144	0.115652
			4.89982e-07	0.489982	-0.00106116	0.489982	-3.56531e-08	-0.0356531	1.2659	0.0356531	1.1614e-07	0.11614	-0.00886521	0.11614
			4.89494e-07	0.489494	-0.00104456	0.489494	-3.54091e-08	-0.0354091	1.25636	0.0354091	1.16629e-07	0.116629	-0.00885315	0.116629
			4.89005e-07	0.489005	-0.00102729	0.489005	-3.51646e-08	-0.0351646	1.24734	0.0351646	1.17118e-07	0.117118	-0.00884001	0.117118
			4.88517e-07	0.488517	-0.00101231	0.488517	-3.49206e-08	-0.0349206	1.2389	0.0349206	1.17606e-07	0.117606	-0.008831	0.117606
			4.88028e-07	0.488028	-0.000999813	0.488028	-3.46765e-08	-0.0346765	1.23105	0.0346765	1.18095e-07	0.118095	-0.00882893	0.118095
			4.8754e-07	0.48754	-0.000989128	0.48754	-3.4432e-08	-0.034432	1.22371	0.034432	1.18583e-07	0.118583	-0.00883394	0.118583
			4.87051e-07	0.487051	-0.000978156	0.487051	-3.4188e-08	-0.034188	1.21674	0.034188	1.19072e-07	0.119072	-0.00884292	0.119072
			4.86563e-07	0.486563	-0.000964704	0.486563	-3.3944e-08	-0.033944	1.20998	0.033944	1.19561e-07	0.119561	-0.00885209	0.119561
			4.86074e-07	0.486074	-0.000950106	0.486074	-3.36995e-08	-0.0336995	1.20324	0.0336995	1.20049e-07	0.120049	-0.00885904	0.120049
			4.85586e-07	0.485586	-0.000934651	0.485586	-3.34554e-08	-0.0334554	1.19635	0.0334554	1.20538e-07	0.120538	-0.00886276	0.120538
			4.85097e-07	0.485097	-0.000918431	0.485097	-3.32114e-08	-0.0332114	1.18914	0.0332114	1.21027e-07	0.121027	-0.0088647	0.121027
			4.84609e-07	0.484609	-0.000900877	0.484609	-3.29669e-08	-0.0329669	1.18151	0.0329669	1.21515e-07	0.121515	-0.00886696	0.121515
			4.8412e-07	0.48412	-0.000878933	0.48412	-3.27229e-08	-0.0327229	1.17338	0.0327229	1.22004e-07	0.122004	-0.00887077	0.122004
			4.83632e-07	0.483632	-0.000850216	0.483632	-3.24788e-08	-0.0324788	1.16476	0.0324788	1.22492e-07	0.122492	-0.0088746	0.122492
			4.83143e-07	0.483143	-0.000815488	0.483143	-3.22348e-08	-0.0322348	1.15571	0.0322348	1.22981e-07	0.122981	-0.00887451	0.122981
			4.82655e-07	0.482655	-0.000777802	0.482655	-3.19903e-08	-0.0319903	1.14633	0.0319903	1.23469e-07	0.123469	-0.00886636	0.123469
			4.82166e-07	0.482166	-0.000742025	0.482166	-3.17463e-08	-0.0317463	1.13676	0.0317463	1.23958e-07	0.123958	-0.00884765	0.123958
			4.81678e-07	0.481678	-0.000713307	0.481678	-3.15022e-08	-0.0315022	1.12712	0.0315022	1.24446e-07	0.124446	-0.00881869	0.124446
			4.81189e-07	0.481189	-0.000693653	0.481189	-3.12577e-08	-0.0312577	1.11746	0.0312577	1.24935e-07	0.124935	-0.00878246	0.124935
			4.80701e-07	0.480701	-0.000681728	0.480701	-3.10137e-08	-0.0310137	1.1078	0.0310137	1.25424e-07	0.125424	-0.00874546	0.125424
			4.80212e-07	0.480212	-0.000674095	0.480212	-3.07697e-08	-0.0307697	1.09817	0.0307697	1.25912e-07	0.125912	-0.00871364	0.125912
			4.79724e-07	0.479724	-0.000667798	0.479724	-3.05252e-08	-0.0305252	1.08858	0.0305252	1.26401e-07	0.126401	-0.00869239	0.126401
			4.79235e-07	0.479235	-0.000661501	0.479235	-3.02811e-08	-0.0302811	1.07912	0.0302811	1.26889e-07	0.126889	-0.00868307	0.126889
			4.78747e-07	0.478747	-0.000656636	0.478747	-3.00371e-08	-0.0300371	1.06988	0.0300371	1.27378e-07	0.127378	-0.00868376	0.127378
			4.78258e-07	0.478258	-0.000654728	0.478258	-2.97926e-08	-0.0297926	1.06089	0.0297926	1.27866e-07	0.127866	-0.00868972	0.127866
			4.7777e-07	0.47777	-0.000656922	0.47777	-2.95486e-08	-0.0295486	1.05214	0.0295486	1.28355e-07	0.128355	-0.00869456	0.128355
			4.77281e-07	0.477281	-0.00066112	0.477281	-2.93045e-08	-0.0293045	1.04354	0.0293045	1.28843e-07	0.128843	-0.00869332	0.128843
			4.76793e-07	0.476793	-0.000662837	0.476793	-2.906e-08	-0.02906	1.03495	0.02906	1.29332e-07	0.129332	-0.00868421	0.129332
			4.76304e-07	0.476304	-0.000657781	0.476304	-2.8816e-08	-0.028816	1.02626	0.028816	1.29821e-07	0.129821	-0.00866968	0.129821
			4.75816e-07	0.475816	-0.000643374	0.475816	-2.8572e-08	-0.028572	1.01741	0.028572	1.3031e-07	0.13031	-0.00865378	0.13031
			4.75327e-07	0.475327	-0.00061895	0.475327	-2.83275e-08	-0.0283275	1.0084	0.0283275	1.30798e-07	0.130798	-0.00863924	0.130798
			4.74839e-07	0.474839	-0.000587561	0.474839	-2.80834e-08	-0.0280834	0.999219	0.0280834	1.31287e-07	0.131287	-0.00862705	0.131287
			4.7435e-07	0.47435	-0.000552356	0.47435	-2.78394e-08	-0.0278394	0.989885	0.0278394	1.31775e-07	0.131775	-0.00861527	0.131775
			4.73862e-07	0.473862	-0.00051677	0.473862	-2.75954e-08	-0.0275954	0.980441	0.0275954	1.32264e-07	0.132264	-0.00860128	0.132264
			4.73374e-07	0.473374	-0.000484808	0.473374	-2.73509e-08	-0.0273509	0.970974	0.0273509	1.32752e-07	0.132752	-0.00858369	0.132752
			4.72885e-07	0.472885	-0.000458858	0.472885	-2.71068e-08	-0.0271068	0.961615	0.0271068	1.33241e-07	0.133241	-0.00856377	0.133241
			4.72397e-07	0.472397	-0.000440158	0.472397	-2.68628e-08	-0.0268628	0.952516	0.0268628	1.33729e-07	0.133729	-0.00854427	0.133729
			4.71908e-07	0.471908	-0.000429759	0.471908	-2.66183e-08	-0.0266183	0.943789	0.0266183	1.34218e-07	0.134218	-0.00852745	0.134218
			4.71419e-07	0.471419	-0.000426324	0.471419	-2.63743e-08	-0.0263743	0.935434	0.0263743	1.34706e-07	0.134706	-0.00851386	0.134706
			4.70931e-07	0.470931	-0.000427469	0.470931	-2.61302e-08	-0.0261302	0.927345	0.0261302	1.35195e-07	0.135195	-0.00850175	0.135195
			4.70443e-07	0.470443	-0.000430522	0.470443	-2.58857e-08	-0.0258857	0.919348	0.0258857	1.35683e-07	0.135683	-0.00848806	0.135683
			4.69954e-07	0.469954	-0.000432239	0.469954	-2.56417e-08	-0.0256417	0.911276	0.0256417	1.36172e-07	0.136172	-0.00847141	0.136172
			4.69466e-07	0.469466	-0.000432335	0.469466	-2.53977e-08	-0.0253977	0.903006	0.0253977	1.3666e-07	0.13666	-0.00845194	0.13666
			4.68977e-07	0.468977	-0.000431953	0.468977	-2.51532e-08	-0.0251532	0.894491	0.0251532	1.37149e-07	0.137149	-0.0084303	0.137149
			4.68489e-07	0.468489	-0.000433003	0.468489	-2.49091e-08	-0.0249091	0.885734	0.0249091	1.37638e-07	0.137638	-0.00840759	0.137638
			4.68e-07	0.468	-0.000437868	0.468	-2.46651e-08	-0.0246651	0.876773	0.0246651	1.38126e-07	0.138126	-0.00838337	0.138126
			4.67512e-07	0.467512	-0.000446169	0.467512	-2.44206e-08	-0.0244206	0.867653	0.0244206	1.38615e-07	0.138615	-0.00835652	0.138615
			4.67023e-07	0.467023	-0.000455519	0.467023	-2.41766e-08	-0.0241766	0.858451	0.0241766	1.39103e-07	0.139103	-0.00832472	0.139103
			4.66535e-07	0.466535	-0.000460861	0.466535	-2.39325e-08	-0.0239325	0.849264	0.0239325	1.39592e-07	0.139592	-0.00828856	0.139592
			4.66046e-07	0.466046	-0.000457617	0.466046	-2.36885e-08	-0.0236885	0.8402	0.0236885	1.40081e-07	0.140081	-0.00825055	0.140081
			4.65558e-07	0.465558	-0.000444165	0.465558	-2.3444e-08	-0.023444	0.831333	0.023444	1.40569e-07	0.140569	-0.00821492	0.140569
			4.65069e-07	0.465069	-0.000422889	0.465069	-2.32e-08	-0.0232	0.82268	0.0232	1.41058e-07	0.141058	-0.00818624	0.141058
			4.64581e-07	0.464581	-0.000400373	0.464581	-2.29559e-08	-0.0229559	0.814145	0.0229559	1.41546e-07	0.141546	-0.00816728	0.141546
			4.64092e-07	0.464092	-0.00038425	0.464092	-2.27114e-08	-0.0227114	0.805578	0.0227114	1.42035e-07	0.142035	-0.00815869	0.142035
			4.63604e-07	0.463604	-0.000380338	0.463604	-2.24674e-08	-0.0224674	0.796862	0.0224674	1.42523e-07	0.142523	-0.00815915	0.142523
			4.63115e-07	0.463115	-0.000389688	0.463115	-2.22234e-08	-0.0222234	0.787952	0.0222234	1.43012e-07	0.143012	-0.00816561	0.143012
			4.62627e-07	0.462627	-0.000408388	0.462627	-2.19789e-08	-0.0219789	0.778905	0.0219789	1.435e-07	0.1435	-0.00817403	0.1435
			4.62139e-07	0.462139	-0.00043014	0.462139	-2.17348e-08	-0.0217348	0.769842	0.0217348	1.43989e-07	0.143989	-0.00818047	0.143989
			4.6165e-07	0.46165	-0.000447791	0.46165	-2.14908e-08	-0.0214908	0.760861	0.0214908	1.44477e-07	0.144477	-0.00818209	0.144477
			4.61162e-07	0.461162	-0.000457617	0.461162	-2.12463e-08	-0.0212463	0.751967	0.0212463	1.44966e-07	0.144966	-0.00817696	0.144966
			4.60673e-07	0.460673	-0.000460575	0.460673	-2.10023e-08	-0.0210023	0.743067	0.0210023	1.45454e-07	0.145454	-0.00816593	0.145454
			4.60185e-07	0.460185	-0.000458476	0.460185	-2.07582e-08	-0.0207582	0.734024	0.0207582	1.45943e-07	0.145943	-0.00815248	0.145943
			4.59696e-07	0.459696	-0.000456377	0.459696	-2.05137e-08	-0.0205137	0.72472	0.0205137	1.46431e-07	0.146431	-0.008141	0.146431
			4.59208e-07	0.459208	-0.000457808	0.459208	-2.02697e-08	-0.0202697	0.715127	0.0202697	1.4692e-07	0.14692	-0.0081354	0.14692
			4.58719e-07	0.458719	-0.000463342	0.458719	-2.00257e-08	-0.0200257	0.705324	0.0200257	1.47408e-07	0.147408	-0.0081372	0.147408
			4.58231e-07	0.458231	-0.000471738	0.458231	-1.97816e-08	-0.0197816	0.695487	0.0197816	1.47897e-07	0.147897	-0.00814481	0.147897
			4.57742e-07	0.457742	-0.000478607	0.457742	-1.95371e-08	-0.0195371	0.685839	0.0195371	1.48386e-07	0.148386	-0.0081563	0.148386
			4.57254e-07	0.457254	-0.000479847	0.457254	-1.92931e-08	-0.0192931	0.676563	0.0192931	1.48874e-07	0.148874	-0.00816784	0.148874
			4.56765e-07	0.456765	-0.000472978	0.456765	-1.90491e-08	-0.0190491	0.667742	0.0190491	1.49363e-07	0.149363	-0.00817831	0.149363
			4.56277e-07	0.456277	-0.000456759	0.456277	-1.88046e-08	-0.0188046	0.659342	0.0188046	1.49851e-07	0.149851	-0.00818675	0.149851
			4.55789e-07	0.455789	-0.000433193	0.455789	-1.85605e-08	-0.0185605	0.651219	0.0185605	1.5034e-07	0.15034	-0.0081937	0.15034
			4.553e-07	0.4553	-0.000406193	0.4553	-1.83165e-08	-0.0183165	0.643199	0.0183165	1.50828e-07	0.150828	-0.00819815	0.150828
			4.54812e-07	0.454812	-0.000379766	0.454812	-1.8072e-08	-0.018072	0.635137	0.018072	1.51317e-07	0.151317	-0.00819905	0.151317
			4.54323e-07	0.454323	-0.000358013	0.454323	-1.7828e-08	-0.017828	0.626976	0.017828	1.51805e-07	0.151805	-0.00819506	0.151805
			4.53835e-07	0.453835	-0.000343797	0.453835	-1.75839e-08	-0.0175839	0.618768	0.0175839	1.52294e-07	0.152294	-0.00818658	0.152294
			4.53346e-07	0.453346	-0.000337214	0.453346	-1.73394e-08	-0.0173394	0.610601	0.0173394	1.52782e-07	0.152782	-0.00817539	0.152782
			4.52858e-07	0.452858	-0.000336737	0.452858	-1.70954e-08	-0.0170954	0.602526	0.0170954	1.53271e-07	0.153271	-0.00816348	0.153271
			4.52369e-07	0.452369	-0.000338168	0.452369	-1.68514e-08	-0.0168514	0.594553	0.0168514	1.53759e-07	0.153759	-0.00815336	0.153759
			4.51881e-07	0.451881	-0.000336165	0.451881	-1.66069e-08	-0.0166069	0.586623	0.0166069	1.54248e-07	0.154248	-0.00814493	0.154248
			4.51392e-07	0.451392	-0.000327006	0.451392	-1.63628e-08	-0.0163628	0.578647	0.0163628	1.54736e-07	0.154736	-0.00813592	0.154736
			4.50904e-07	0.450904	-0.000310691	0.450904	-1.61188e-08	-0.0161188	0.570558	0.0161188	1.55225e-07	0.155225	-0.00812386	0.155225
			4.50415e-07	0.450415	-0.000288939	0.450415	-1.58743e-08	-0.0158743	0.562326	0.0158743	1.55713e-07	0.155713	-0.00810714	0.155713
			4.49927e-07	0.449927	-0.000266232	0.449927	-1.56303e-08	-0.0156303	0.55394	0.0156303	1.56202e-07	0.156202	-0.00808673	0.156202
			4.49439e-07	0.449439	-0.000246006	0.449439	-1.53862e-08	-0.0153862	0.545388	0.0153862	1.5669e-07	0.15669	-0.0080662	0.15669
			4.4895e-07	0.44895	-0.000229596	0.44895	-1.51422e-08	-0.0151422	0.536642	0.0151422	1.57179e-07	0.157179	-0.008051	0.157179
			4.48462e-07	0.448462	-0.000216716	0.448462	-1.48977e-08	-0.0148977	0.527667	0.0148977	1.57668e-07	0.157668	-0.00804553	0.157668
			4.47973e-07	0.447973	-0.000206221	0.447973	-1.46537e-08	-0.0146537	0.518467	0.0146537	1.58156e-07	0.158156	-0.00805172	0.158156
			4.47485e-07	0.447485	-0.000197444	0.447485	-1.44096e-08	-0.0144096	0.509094	0.0144096	1.58645e-07	0.158645	-0.00806774	0.158645
			4.46996e-07	0.446996	-0.00019191	0.446996	-1.41651e-08	-0.0141651	0.499654	0.0141651	1.59133e-07	0.159133	-0.00808914	0.159133
			4.46508e-07	0.446508	-0.000190479	0.446508	-1.39211e-08	-0.0139211	0.490257	0.0139211	1.59622e-07	0.159622	-0.0081093	0.159622
			4.46019e-07	0.446019	-0.000193723	0.446019	-1.36771e-08	-0.0136771	0.480955	0.0136771	1.6011e-07	0.16011	-0.00812383	0.16011
			4.45531e-07	0.445531	-0.000201928	0.445531	-1.34326e-08	-0.0134326	0.47173	0.0134326	1.60599e-07	0.160599	-0.00812861	0.160599
			4.45043e-07	0.445043	-0.000213376	0.445043	-1.31885e-08	-0.0131885	0.462519	0.0131885	1.61087e-07	0.161087	-0.00812149	0.161087
			4.44554e-07	0.444554	-0.00022702	0.444554	-1.29445e-08	-0.0129445	0.453257	0.0129445	1.61576e-07	0.161576	-0.00810145	0.161576
			4.44066e-07	0.444066	-0.000242094	0.444066	-1.27e-08	-0.0127	0.443939	0.0127	1.62064e-07	0.162064	-0.00806886	0.162064
			4.43577e-07	0.443577	-0.000257264	0.443577	-1.2456e-08	-0.012456	0.434613	0.012456	1.62553e-07	0.162553	-0.00802582	0.162553
			4.43089e-07	0.443089	-0.000271479	0.443089	-1.22119e-08	-0.0122119	0.425332	0.0122119	1.63041e-07	0.163041	-0.00797669	0.163041
			4.426e-07	0.4426	-0.000282546	0.4426	-1.19675e-08	-0.0119675	0.416142	0.0119675	1.6353e-07	0.16353	-0.00792724	0.16353
			4.42112e-07	0.442112	-0.000289129	0.442112	-1.17234e-08	-0.0117234	0.407064	0.0117234	1.64018e-07	0.164018	-0.00788378	0.164018
			4.41623e-07	0.441623	-0.000289988	0.441623	-1.14794e-08	-0.0114794	0.39812	0.0114794	1.64507e-07	0.164507	-0.00785104	0.164507
			4.41135e-07	0.441135	-0.000285695	0.441135	-1.12349e-08	-0.0112349	0.389352	0.0112349	1.64995e-07	0.164995	-0.0078323	0.164995
			4.40646e-07	0.440646	-0.000278253	0.440646	-1.09909e-08	-0.0109908	0.380811	0.0109908	1.65484e-07	0.165484	-0.00782623	0.165484
			4.40158e-07	0.440158	-0.000270334	0.440158	-1.07468e-08	-0.0107468	0.37251	0.0107468	1.65973e-07	0.165973	-0.0078302	0.165973
			4.39669e-07	0.439669	-0.000264037	0.439669	-1.05028e-08	-0.0105028	0.364391	0.0105028	1.66461e-07	0.166461	-0.00783798	0.166461
			4.39181e-07	0.439181	-0.000260984	0.439181	-1.02583e-08	-0.0102583	0.356344	0.0102583	1.6695e-07	0.16695	-0.00784345	0.16695
			4.38693e-07	0.438693	-0.000259935	0.438693	-1.00142e-08	-0.0100142	0.348251	0.0100142	1.67438e-07	0.167438	-0.00784174	0.167438
			4.38204e-07	0.438204	-0.000258981	0.438204	-9.77021e-09	-0.00977021	0.340019	0.00977021	1.67926e-07	0.167926	-0.0078311	0.167926
			4.37716e-07	0.437716	-0.000255069	0.437716	-9.52572e-09	-0.00952572	0.331594	0.00952572	1.68415e-07	0.168415	-0.00781337	0.168415
			4.37227e-07	0.437227	-0.000246387	0.437227	-9.28168e-09	-0.00928168	0.322973	0.00928168	1.68903e-07	0.168903	-0.00779319	0.168903
			4.36739e-07	0.436739	-0.000232267	0.436739	-9.03764e-09	-0.00903764	0.314175	0.00903764	1.69392e-07	0.169392	-0.00777336	0.169392
			4.3625e-07	0.43625	-0.000213663	0.43625	-8.79315e-09	-0.00879315	0.305216	0.00879315	1.6988e-07	0.16988	-0.00775603	0.16988
			4.35762e-07	0.435762	-0.000193341	0.435762	-8.54912e-09	-0.00854912	0.296159	0.00854912	1.70369e-07	0.170369	-0.00774055	0.170369
			4.35274e-07	0.435274	-0.000172161	0.435274	-8.30508e-09	-0.00830508	0.287104	0.00830508	1.70857e-07	0.170857	-0.00772501	0.170857
			4.34785e-07	0.434785	-0.000150026	0.434785	-8.06059e-09	-0.00806059	0.278171	0.00806059	1.71346e-07	0.171346	-0.00770948	0.171346
			4.34297e-07	0.434297	-0.000125412	0.434297	-7.81655e-09	-0.00781655	0.269442	0.00781655	1.71834e-07	0.171834	-0.00769451	0.171834
			4.33808e-07	0.433808	-9.6408e-05	0.433808	-7.57251e-09	-0.00757251	0.260913	0.00757251	1.72323e-07	0.172323	-0.00768309	0.172323
			4.3332e-07	0.43332	-6.2157e-05	0.43332	-7.32802e-09	-0.00732802	0.252489	0.00732802	1.72811e-07	0.172811	-0.00767705	0.172811
			4.32831e-07	0.432831	-2.45668e-05	0.432831	-7.08399e-09	-0.00708399	0.244025	0.00708399	1.733e-07	0.1733	-0.00767774	0.1733
			4.32343e-07	0.432343	1.16877e-05	0.432343	-6.83995e-09	-0.00683995	0.235393	0.00683995	1.73789e-07	0.173789	-0.00768494	0.173789
			4.31854e-07	0.431854	4.05005e-05	0.431854	-6.59591e-09	-0.00659591	0.226553	0.00659591	1.74277e-07	0.174277	-0.00769674	0.174277
			4.31366e-07	0.431366	5.70059e-05	0.431366	-6.35142e-09	-0.00635142	0.217547	0.00635142	1.74766e-07	0.174766	-0.00771139	0.174766
			4.30878e-07	0.430878	5.82462e-05	0.430878	-6.10738e-09	-0.00610738	0.208471	0.00610738	1.75254e-07	0.175254	-0.00772681	0.175254
			4.30389e-07	0.430389	4.44122e-05	0.430389	-5.86335e-09	-0.00586335	0.199413	0.00586335	1.75742e-07	0.175742	-0.00774293	0.175742
			4.29901e-07	0.429901	1.99881e-05	0.429901	-5.61885e-09	-0.00561885	0.190414	0.00561885	1.76231e-07	0.176231	-0.00776085	0.176231
			4.29412e-07	0.429412	-7.77521e-06	0.429412	-5.37482e-09	-0.00537482	0.181468	0.00537482	1.76719e-07	0.176719	-0.00778312	0.176719
			4.28924e-07	0.428924	-3.20085e-05	0.428924	-5.13078e-09	-0.00513078	0.172574	0.00513078	1.77208e-07	0.177208	-0.00781144	0.177208
			4.28435e-07	0.428435	-4.76552e-05	0.428435	-4.88629e-09	-0.00488629	0.163725	0.00488629	1.77696e-07	0.177696	-0.00784558	0.177696
			4.27947e-07	0.427947	-5.28071e-05	0.427947	-4.64225e-09	-0.00464225	0.154921	0.00464225	1.78185e-07	0.178185	-0.00788098	0.178185
			4.27459e-07	0.427459	-5.03266e-05	0.427459	-4.39821e-09	-0.00439821	0.146167	0.00439821	1.78673e-07	0.178673	-0.00791192	0.178673
			4.2697e-07	0.42697	-4.42205e-05	0.42697	-4.15372e-09	-0.00415372	0.13746	0.00415372	1.79162e-07	0.179162	-0.00793046	0.179162
			4.26482e-07	0.426482	-3.87824e-05	0.426482	-3.90969e-09	-0.00390969	0.128797	0.00390969	1.7965e-07	0.17965	-0.00793243	0.17965
			4.25993e-07	0.425993	-3.75421e-05	0.425993	-3.66565e-09	-0.00366565	0.12021	0.00366565	1.80139e-07	0.180139	-0.00791667	0.180139
			4.25505e-07	0.425505	-4.11675e-05	0.425505	-3.42116e-09	-0.00342116	0.111752	0.00342116	1.80627e-07	0.180627	-0.00788629	0.180627
			4.25016e-07	0.425016	-4.97541e-05	0.425016	-3.17712e-09	-0.00317712	0.103481	0.00317712	1.81116e-07	0.181116	-0.00784768	0.181116
			4.24528e-07	0.424528	-6.31111e-05	0.424528	-2.93308e-09	-0.00293308	0.0954207	0.00293308	1.81605e-07	0.181605	-0.00780644	0.181605
			4.24039e-07	0.424039	-8.2097e-05	0.424039	-2.68859e-09	-0.00268859	0.0875172	0.00268859	1.82093e-07	0.182093	-0.00776785	0.182093
			4.23551e-07	0.423551	-0.000106903	0.423551	-2.44456e-09	-0.00244456	0.0796627	0.00244456	1.82581e-07	0.182581	-0.00773224	0.182581
			4.23063e-07	0.423063	-0.000136479	0.423063	-2.20052e-09	-0.00220052	0.0717385	0.00220052	1.8307e-07	0.18307	-0.00769902	0.18307
			4.22574e-07	0.422574	-0.000167486	0.422574	-1.95648e-09	-0.00195648	0.0636607	0.00195648	1.83558e-07	0.183558	-0.00766649	0.183558
			4.22086e-07	0.422086	-0.000195058	0.422086	-1.71199e-09	-0.00171199	0.0554368	0.00171199	1.84047e-07	0.184047	-0.00763447	0.184047
			4.21597e-07	0.421597	-0.000213949	0.421597	-1.46795e-09	-0.00146795	0.0471331	0.00146795	1.84535e-07	0.184535	-0.00760412	0.184535
			4.21109e-07	0.421109	-0.000220627	0.421109	-1.22392e-09	-0.00122392	0.0388609	0.00122392	1.85024e-07	0.185024	-0.00757638	0.185024
			4.2062e-07	0.42062	-0.000214998	0.42062	-9.79425e-10	-0.000979425	0.0307237	0.000979425	1.85512e-07	0.185512	-0.00755168	0.185512
			4.20132e-07	0.420132	-0.000199065	0.420132	-7.35387e-10	-0.000735387	0.0227856	0.000735387	1.86001e-07	0.186001	-0.00752918	0.186001
			4.19644e-07	0.419644	-0.000176645	0.419644	-4.9135e-10	-0.00049135	0.0150589	0.00049135	1.86489e-07	0.186489	-0.00750746	0.186489
			4.19155e-07	0.419155	-0.000152221	0.419155	-2.46859e-10	-0.000246859	0.00751511	0.000246859	1.86977e-07	0.186977	-0.0074872	0.186977
			4.18667e-07	0.418667	-0.000128846	0.418667	-2.82196e-12	-2.82196e-06	8.56072e-05	2.82196e-06	1.87466e-07	0.187466	-0.00747056	0.187466
			4.18178e-07	0.418178	-0.000107666	0.418178	2.41215e-10	0.000241215	-0.00731752	0.000241215	1.87954e-07	0.187954	-0.00746024	0.187954
			4.1769e-07	0.41769	-8.96341e-05	0.41769	4.85706e-10	0.000485706	-0.0147523	0.000485706	1.88443e-07	0.188443	-0.00745792	0.188443
			4.17201e-07	0.417201	-7.4369e-05	0.417201	7.29743e-10	0.000729743	-0.0222346	0.000729743	1.88932e-07	0.188932	-0.00746379	0.188932
			4.16713e-07	0.416713	-6.23478e-05	0.416713	9.73781e-10	0.000973781	-0.0297052	0.000973781	1.8942e-07	0.18942	-0.0074769	0.18942
			4.16225e-07	0.416225	-5.43336e-05	0.416225	1.21827e-09	0.00121827	-0.0370319	0.00121827	1.89909e-07	0.189909	-0.00749481	0.189909
			4.15736e-07	0.415736	-5.12806e-05	0.415736	1.46231e-09	0.00146231	-0.0440656	0.00146231	1.90397e-07	0.190397	-0.0075143	0.190397
			4.15248e-07	0.415248	-5.32842e-05	0.415248	1.70635e-09	0.00170635	-0.0506969	0.00170635	1.90886e-07	0.190886	-0.00753127	0.190886
			4.14759e-07	0.414759	-5.99626e-05	0.414759	1.95084e-09	0.00195084	-0.056866	0.00195084	1.91374e-07	0.191374	-0.00754213	0.191374
			4.14271e-07	0.414271	-6.95033e-05	0.414271	2.19487e-09	0.00219487	-0.0625928	0.00219487	1.91862e-07	0.191862	-0.0075447	0.191862
			4.13782e-07	0.413782	-8.06659e-05	0.413782	2.43891e-09	0.00243891	-0.0679584	0.00243891	1.92351e-07	0.192351	-0.00754056	0.192351
			4.13294e-07	0.413294	-9.30687e-05	0.413294	2.68295e-09	0.00268295	-0.0730941	0.00268295	1.92839e-07	0.192839	-0.0075351	0.192839
			4.12806e-07	0.412806	-0.000107857	0.412806	2.92744e-09	0.00292744	-0.0781459	0.00292744	1.93328e-07	0.193328	-0.00753423	0.193328
			4.12317e-07	0.412317	-0.000125125	0.412317	3.17148e-09	0.00317148	-0.0832294	0.00317148	1.93816e-07	0.193816	-0.00754117	0.193816
			4.11829e-07	0.411829	-0.000145161	0.411829	3.41551e-09	0.00341551	-0.088392	0.00341551	1.94305e-07	0.194305	-0.00755472	0.194305
			4.1134e-07	0.41134	-0.000166341	0.41134	3.66001e-09	0.00366001	-0.0935383	0.00366001	1.94793e-07	0.194793	-0.00756949	0.194793
			4.10852e-07	0.410852	-0.000186376	0.410852	3.90404e-09	0.00390404	-0.0984548	0.00390404	1.95282e-07	0.195282	-0.00758074	0.195282
			4.10363e-07	0.410363	-0.000202405	0.410363	4.14808e-09	0.00414808	-0.102877	0.00414808	1.9577e-07	0.19577	-0.00758709	0.19577
			4.09875e-07	0.409875	-0.000212995	0.409875	4.39257e-09	0.00439257	-0.106594	0.00439257	1.96259e-07	0.196259	-0.0075907	0.196259
			4.09387e-07	0.409387	-0.000217956	0.409387	4.63661e-09	0.00463661	-0.109565	0.00463661	1.96747e-07	0.196747	-0.00759635	0.196747
			4.08898e-07	0.408898	-0.000217384	0.408898	4.88065e-09	0.00488065	-0.111943	0.00488065	1.97236e-07	0.197236	-0.00760657	0.197236
			4.0841e-07	0.40841	-0.000212327	0.40841	5.12514e-09	0.00512514	-0.114012	0.00512514	1.97724e-07	0.197724	-0.00762161	0.197724
			4.07921e-07	0.407921	-0.000203836	0.407921	5.36917e-09	0.00536917	-0.116064	0.00536917	1.98213e-07	0.198213	-0.00763579	0.198213
			4.07433e-07	0.407433	-0.00019315	0.407433	5.61321e-09	0.00561321	-0.118299	0.00561321	1.98701e-07	0.198701	-0.00764404	0.198701
			4.06944e-07	0.406944	-0.000182179	0.406944	5.8577e-09	0.0058577	-0.120781	0.0058577	1.9919e-07	0.19919	-0.00764251	0.19919
			4.06456e-07	0.406456	-0.000172542	0.406456	6.10174e-09	0.00610174	-0.123438	0.00610174	1.99678e-07	0.199678	-0.00763065	0.199678
			4.05968e-07	0.405968	-0.000165578	0.405968	6.34578e-09	0.00634578	-0.126133	0.00634578	2.00166e-07	0.200166	-0.00761175	0.200166
			4.05479e-07	0.405479	-0.000161571	0.405479	6.59027e-09	0.00659027	-0.128716	0.00659027	2.00655e-07	0.200655	-0.0075912	0.200655
			4.04991e-07	0.404991	-0.000161475	0.404991	6.8343e-09	0.0068343	-0.131067	0.0068343	2.01143e-07	0.201143	-0.00757423	0.201143
			4.04502e-07	0.404502	-0.000165101	0.404502	7.07834e-09	0.00707834	-0.133105	0.00707834	2.01632e-07	0.201632	-0.00756307	0.201632
			4.04014e-07	0.404014	-0.000173974	0.404014	7.32238e-09	0.00732238	-0.134801	0.00732238	2.0212e-07	0.20212	-0.00755679	0.20212
			4.03525e-07	0.403525	-0.000189429	0.403525	7.56687e-09	0.00756687	-0.136172	0.00756687	2.02609e-07	0.202609	-0.00755205	0.202609
			4.03037e-07	0.403037	-0.00021185	0.403037	7.81091e-09	0.00781091	-0.137273	0.00781091	2.03097e-07	0.203097	-0.00754469	0.203097
			4.02549e-07	0.402549	-0.00024114	0.402549	8.05494e-09	0.00805494	-0.138181	0.00805494	2.03586e-07	0.203586	-0.00753306	0.203586
			4.0206e-07	0.40206	-0.000274914	0.40206	8.29944e-09	0.00829944	-0.138984	0.00829944	2.04074e-07	0.204074	-0.00751761	0.204074
			4.01572e-07	0.401572	-0.000310023	0.401572	8.54347e-09	0.00854347	-0.139746	0.00854347	2.04563e-07	0.204563	-0.00750195	0.204563
			4.01083e-07	0.401083	-0.00034313	0.401083	8.78751e-09	0.00878751	-0.140503	0.00878751	2.05051e-07	0.205051	-0.00749023	0.205051
			4.00595e-07	0.400595	-0.000371656	0.400595	9.032e-09	0.009032	-0.141251	0.009032	2.0554e-07	0.20554	-0.00748583	0.20554
			4.00106e-07	0.400106	-0.00039484	0.400106	9.27604e-09	0.00927604	-0.141963	0.00927604	2.06028e-07	0.206028	-0.00748787	0.206028
			3.99618e-07	0.399618	-0.000412776	0.399618	9.52007e-09	0.00952007	-0.142607	0.00952007	2.06517e-07	0.206517	-0.00749492	0.206517
			3.9913e-07	0.39913	-0.000426897	0.39913	9.76457e-09	0.00976457	-0.143173	0.00976457	2.07005e-07	0.207005	-0.00750238	0.207005
			3.98641e-07	0.398641	-0.000439395	0.398641	1.00086e-08	0.0100086	-0.143693	0.0100086	2.07493e-07	0.207493	-0.00750818	0.207493
			3.98153e-07	0.398153	-0.000451893	0.398153	1.02526e-08	0.0102526	-0.144235	0.0102526	2.07982e-07	0.207982	-0.00750999	0.207982
			3.97664e-07	0.397664	-0.000465918	0.397664	1.04971e-08	0.0104971	-0.144887	0.0104971	2.0847e-07	0.20847	-0.00750963	0.20847
			3.97176e-07	0.397176	-0.000482042	0.397176	1.07412e-08	0.0107412	-0.14573	0.0107412	2.08959e-07	0.208959	-0.00751019	0.208959
			3.96688e-07	0.396688	-0.000499024	0.396688	1.09852e-08	0.0109852	-0.14679	0.0109852	2.09447e-07	0.209447	-0.00751583	0.209447
			3.96199e-07	0.396199	-0.000515243	0.396199	1.12297e-08	0.0112297	-0.148037	0.0112297	2.09936e-07	0.209936	-0.007529	0.209936
			3.95711e-07	0.395711	-0.0005286	0.395711	1.14737e-08	0.0114737	-0.149367	0.0114737	2.10424e-07	0.210424	-0.007551	0.210424
			3.95222e-07	0.395222	-0.0005369	0.395222	1.17178e-08	0.0117178	-0.150648	0.0117178	2.10913e-07	0.210913	-0.00757884	0.210913
			3.94734e-07	0.394734	-0.000539763	0.394734	1.19618e-08	0.0119618	-0.151754	0.0119618	2.11401e-07	0.211401	-0.00760763	0.211401
			3.94245e-07	0.394245	-0.000537854	0.394245	1.22063e-08	0.0122063	-0.152623	0.0122063	2.1189e-07	0.21189	-0.00763207	0.21189
			3.93757e-07	0.393757	-0.000534229	0.393757	1.24503e-08	0.0124503	-0.153242	0.0124503	2.12378e-07	0.212378	-0.00764888	0.212378
			3.93269e-07	0.393269	-0.000531558	0.393269	1.26944e-08	0.0126944	-0.153646	0.0126944	2.12867e-07	0.212867	-0.00765689	0.212867
			3.9278e-07	0.39278	-0.000532321	0.39278	1.29389e-08	0.0129389	-0.153876	0.0129389	2.13355e-07	0.213355	-0.00765778	0.213355
			3.92292e-07	0.392292	-0.000538045	0.392292	1.31829e-08	0.0131829	-0.153945	0.0131829	2.13843e-07	0.213843	-0.0076533	0.213843
			3.91803e-07	0.391803	-0.000547491	0.391803	1.34269e-08	0.0134269	-0.153852	0.0134269	2.14332e-07	0.214332	-0.00764468	0.214332
			3.91315e-07	0.391315	-0.000558653	0.391315	1.36714e-08	0.0136714	-0.153602	0.0136714	2.1482e-07	0.21482	-0.0076328	0.21482
			3.90827e-07	0.390827	-0.000568575	0.390827	1.39155e-08	0.0139155	-0.153236	0.0139155	2.15309e-07	0.215309	-0.00761939	0.215309
			3.90338e-07	0.390338	-0.000576112	0.390338	1.41595e-08	0.0141595	-0.152844	0.0141595	2.15797e-07	0.215797	-0.00760542	0.215797
			3.8985e-07	0.38985	-0.000579833	0.38985	1.4404e-08	0.014404	-0.152521	0.014404	2.16286e-07	0.216286	-0.0075936	0.216286
			3.89361e-07	0.389361	-0.000579833	0.389361	1.4648e-08	0.014648	-0.152349	0.014648	2.16774e-07	0.216774	-0.00758363	0.216774
			3.88873e-07	0.388873	-0.00057659	0.388873	1.48921e-08	0.0148921	-0.152362	0.0148921	2.17263e-07	0.217263	-0.00757483	0.217263
			3.88384e-07	0.388384	-0.000570293	0.388384	1.51366e-08	0.0151366	-0.152534	0.0151366	2.17751e-07	0.217751	-0.0075639	0.217751
			3.87896e-07	0.387896	-0.000562088	0.387896	1.53806e-08	0.0153806	-0.152796	0.0153806	2.1824e-07	0.21824	-0.00754941	0.21824
			3.87408e-07	0.387408	-0.000554646	0.387408	1.56246e-08	0.0156246	-0.153076	0.0156246	2.18728e-07	0.218728	-0.00753185	0.218728
			3.86919e-07	0.386919	-0.000552165	0.386919	1.58691e-08	0.0158691	-0.153305	0.0158691	2.19217e-07	0.219217	-0.00751634	0.219217
			3.86431e-07	0.386431	-0.00055684	0.386431	1.61132e-08	0.0161132	-0.153434	0.0161132	2.19705e-07	0.219705	-0.00750736	0.219705
			3.85942e-07	0.385942	-0.000570865	0.385942	1.63572e-08	0.0163572	-0.153443	0.0163572	2.20193e-07	0.220193	-0.00750916	0.220193
			3.85454e-07	0.385454	-0.000592618	0.385454	1.66017e-08	0.0166017	-0.15334	0.0166017	2.20682e-07	0.220682	-0.00752256	0.220682
			3.84965e-07	0.384965	-0.000619904	0.384965	1.68457e-08	0.0168457	-0.153157	0.0168457	2.2117e-07	0.22117	-0.00754387	0.22117
			3.84477e-07	0.384477	-0.000650434	0.384477	1.70898e-08	0.0170898	-0.152944	0.0170898	2.21659e-07	0.221659	-0.00756796	0.221659
			3.83989e-07	0.383989	-0.000683636	0.383989	1.73338e-08	0.0173338	-0.152741	0.0173338	2.22147e-07	0.222147	-0.0075889	0.222147
			3.835e-07	0.3835	-0.00072094	0.3835	1.75783e-08	0.0175783	-0.152571	0.0175783	2.22636e-07	0.222636	-0.00760254	0.222636
			3.83012e-07	0.383012	-0.000761678	0.383012	1.78223e-08	0.0178223	-0.152416	0.0178223	2.23124e-07	0.223124	-0.00760655	0.223124
			3.82523e-07	0.382523	-0.000805756	0.382523	1.80664e-08	0.0180664	-0.152234	0.0180664	2.23612e-07	0.223612	-0.00760075	0.223612
			3.82035e-07	0.382035	-0.000850407	0.382035	1.83109e-08	0.0183109	-0.151977	0.0183109	2.24101e-07	0.224101	-0.00758551	0.224101
			3.81547e-07	0.381547	-0.000893149	0.381547	1.85549e-08	0.0185549	-0.151617	0.0185549	2.2459e-07	0.22459	-0.00756306	0.22459
			3.81058e-07	0.381058	-0.000932838	0.381058	1.87989e-08	0.0187989	-0.15118	0.0187989	2.25078e-07	0.225078	-0.00753497	0.225078
			3.8057e-07	0.38057	-0.000969665	0.38057	1.90434e-08	0.0190434	-0.150757	0.0190434	2.25567e-07	0.225567	-0.00750388	0.225567
			3.80081e-07	0.380081	-0.00100325	0.380081	1.92875e-08	0.0192875	-0.150475	0.0192875	2.26055e-07	0.226055	-0.00747215	0.226055
			3.79593e-07	0.379593	-0.0010334	0.379593	1.95315e-08	0.0195315	-0.150456	0.0195315	2.26543e-07	0.226543	-0.0074416	0.226543
			3.79105e-07	0.379105	-0.00105792	0.379105	1.9776e-08	0.019776	-0.150776	0.019776	2.27032e-07	0.227032	-0.00741374	0.227032
			3.78616e-07	0.378616	-0.00107414	0.378616	2.002e-08	0.02002	-0.151428	0.02002	2.2752e-07	0.22752	-0.00739113	0.22752
			3.78128e-07	0.378128	-0.00108062	0.378128	2.02641e-08	0.0202641	-0.1523	0.0202641	2.28009e-07	0.228009	-0.00737612	0.228009
			3.77639e-07	0.377639	-0.00107852	0.377639	2.05086e-08	0.0205086	-0.153229	0.0205086	2.28497e-07	0.228497	-0.00737124	0.228497
			3.77151e-07	0.377151	-0.00107156	0.377151	2.07526e-08	0.0207526	-0.154045	0.0207526	2.28985e-07	0.228985	-0.00737698	0.228985
			3.76662e-07	0.376662	-0.00106402	0.376662	2.09966e-08	0.0209966	-0.154618	0.0209966	2.29474e-07	0.229474	-0.00739253	0.229474
			3.76174e-07	0.376174	-0.00106068	0.376174	2.12411e-08	0.0212411	-0.154889	0.0212411	2.29962e-07	0.229962	-0.00741405	0.229962
			3.75686e-07	0.375686	-0.00106583	0.375686	2.14852e-08	0.0214852	-0.154871	0.0214852	2.30451e-07	0.230451	-0.00743779	0.230451
			3.75197e-07	0.375197	-0.00108129	0.375197	2.17292e-08	0.0217292	-0.154619	0.0217292	2.30939e-07	0.230939	-0.0074599	0.230939
			3.74709e-07	0.374709	-0.0011061	0.374709	2.19732e-08	0.0219732	-0.154198	0.0219732	2.31428e-07	0.231428	-0.00747885	0.231428
			3.74221e-07	0.374221	-0.00113691	0.374221	2.22177e-08	0.0222177	-0.153659	0.0222177	2.31916e-07	0.231916	-0.00749295	0.231916
			3.73732e-07	0.373732	-0.00116792	0.373732	2.24618e-08	0.0224618	-0.153023	0.0224618	2.32405e-07	0.232405	-0.00750146	0.232405
			3.73244e-07	0.373244	-0.00119244	0.373244	2.27058e-08	0.0227058	-0.152292	0.0227058	2.32893e-07	0.232893	-0.00750341	0.232893
			3.72755e-07	0.372755	-0.00120646	0.372755	2.29503e-08	0.0229503	-0.151476	0.0229503	2.33382e-07	0.233382	-0.00749745	0.233382
			3.72267e-07	0.372267	-0.00120923	0.372267	2.31943e-08	0.0231943	-0.150618	0.0231943	2.3387e-07	0.23387	-0.00748363	0.23387
			3.71778e-07	0.371778	-0.00120389	0.371778	2.34384e-08	0.0234384	-0.149813	0.0234384	2.34359e-07	0.234359	-0.00746299	0.234359
			3.7129e-07	0.37129	-0.00119616	0.37129	2.36829e-08	0.0236829	-0.14918	0.0236829	2.34847e-07	0.234847	-0.00743664	0.234847
			3.70802e-07	0.370802	-0.00119215	0.370802	2.39269e-08	0.0239269	-0.148827	0.0239269	2.35335e-07	0.235335	-0.00740606	0.235335
			3.70313e-07	0.370313	-0.00119616	0.370313	2.41709e-08	0.0241709	-0.148808	0.0241709	2.35824e-07	0.235824	-0.00737325	0.235824
			3.69825e-07	0.369825	-0.0012099	0.369825	2.44154e-08	0.0244154	-0.149092	0.0244154	2.36312e-07	0.236312	-0.00734025	0.236312
			3.69336e-07	0.369336	-0.00123365	0.369336	2.46595e-08	0.0246595	-0.149573	0.0246595	2.36801e-07	0.236801	-0.00730885	0.236801
			3.68848e-07	0.368848	-0.00126571	0.368848	2.49035e-08	0.0249035	-0.15011	0.0249035	2.37289e-07	0.237289	-0.00728165	0.237289
			3.6836e-07	0.36836	-0.00130378	0.36836	2.5148e-08	0.025148	-0.15056	0.025148	2.37778e-07	0.237778	-0.00726092	0.237778
			3.67871e-07	0.367871	-0.00134595	0.367871	2.5392e-08	0.025392	-0.15081	0.025392	2.38266e-07	0.238266	-0.00724892	0.238266
			3.67383e-07	0.367383	-0.00139031	0.367383	2.56361e-08	0.0256361	-0.150789	0.0256361	2.38755e-07	0.238755	-0.00724583	0.238755
			3.66894e-07	0.366894	-0.00143534	0.366894	2.58806e-08	0.0258806	-0.150473	0.0258806	2.39243e-07	0.239243	-0.00725167	0.239243
			3.66406e-07	0.366406	-0.0014798	0.366406	2.61246e-08	0.0261246	-0.149875	0.0261246	2.39732e-07	0.239732	-0.00726467	0.239732
			3.65917e-07	0.365917	-0.00152283	0.365917	2.63686e-08	0.0263686	-0.149057	0.0263686	2.4022e-07	0.24022	-0.00728206	0.24022
			3.65429e-07	0.365429	-0.001563	0.365429	2.66131e-08	0.0266131	-0.148119	0.0266131	2.40708e-07	0.240708	-0.00729996	0.240708
			3.64941e-07	0.364941	-0.00159811	0.364941	2.68572e-08	0.0268572	-0.147181	0.0268572	2.41197e-07	0.241197	-0.00731568	0.241197
			3.64452e-07	0.364452	-0.00162816	0.364452	2.71012e-08	0.0271012	-0.14636	0.0271012	2.41685e-07	0.241685	-0.00732626	0.241685
			3.63964e-07	0.363964	-0.00165316	0.363964	2.73452e-08	0.0273452	-0.145737	0.0273452	2.42174e-07	0.242174	-0.00732994	0.242174
			3.63475e-07	0.363475	-0.00167491	0.363475	2.75897e-08	0.0275897	-0.145333	0.0275897	2.42662e-07	0.242662	-0.00732713	0.242662
			3.62987e-07	0.362987	-0.00169685	0.362987	2.78338e-08	0.0278338	-0.145105	0.0278338	2.4315e-07	0.24315	-0.00731919	0.24315
			3.62499e-07	0.362499	-0.00172013	0.362499	2.80778e-08	0.0280778	-0.144972	0.0280778	2.43639e-07	0.243639	-0.00731033	0.243639
			3.6201e-07	0.36201	-0.00174513	0.36201	2.83223e-08	0.0283223	-0.144844	0.0283223	2.44127e-07	0.244127	-0.00730419	0.244127
			3.61522e-07	0.361522	-0.00177108	0.361522	2.85663e-08	0.0285663	-0.144658	0.0285663	2.44616e-07	0.244616	-0.00730385	0.244616
			3.61033e-07	0.361033	-0.00179713	0.361033	2.88104e-08	0.0288104	-0.1444	0.0288104	2.45104e-07	0.245104	-0.00730936	0.245104
			3.60545e-07	0.360545	-0.00182556	0.360545	2.90549e-08	0.0290549	-0.144106	0.0290549	2.45593e-07	0.245593	-0.00731841	0.245593
			3.60057e-07	0.360057	-0.00185857	0.360057	2.92989e-08	0.0292989	-0.143836	0.0292989	2.46081e-07	0.246081	-0.00732738	0.246081
			3.59568e-07	0.359568	-0.00189893	0.359568	2.95429e-08	0.0295429	-0.143647	0.0295429	2.4657e-07	0.24657	-0.00733391	0.24657
			3.5908e-07	0.35908	-0.00194501	0.35908	2.97874e-08	0.0297874	-0.143575	0.0297874	2.47058e-07	0.247058	-0.00733843	0.247058
			3.58591e-07	0.358591	-0.0019908	0.358591	3.00315e-08	0.0300315	-0.143625	0.0300315	2.47547e-07	0.247547	-0.00734314	0.247547
			3.58103e-07	0.358103	-0.00202791	0.358103	3.02755e-08	0.0302755	-0.143765	0.0302755	2.48035e-07	0.248035	-0.0073491	0.248035
			3.57614e-07	0.357614	-0.00204862	0.357614	3.052e-08	0.03052	-0.143943	0.03052	2.48523e-07	0.248523	-0.00735615	0.248523
			3.57126e-07	0.357126	-0.00204843	0.357126	3.0764e-08	0.030764	-0.144115	0.030764	2.49012e-07	0.249012	-0.00736159	0.249012
			3.56638e-07	0.356638	-0.00202963	0.356638	3.10081e-08	0.0310081	-0.144236	0.0310081	2.495e-07	0.2495	-0.00736252	0.2495
			3.56149e-07	0.356149	-0.00199967	0.356149	3.12525e-08	0.0312525	-0.144274	0.0312525	2.49989e-07	0.249989	-0.00735738	0.249989
			3.55661e-07	0.355661	-0.001968	0.355661	3.14966e-08	0.0314966	-0.144213	0.0314966	2.50477e-07	0.250477	-0.00734595	0.250477
			3.55172e-07	0.355172	-0.00194243	0.355172	3.17406e-08	0.0317406	-0.144041	0.0317406	2.50966e-07	0.250966	-0.00732927	0.250966
			3.54684e-07	0.354684	-0.00192707	0.354684	3.19847e-08	0.0319847	-0.143746	0.0319847	2.51454e-07	0.251454	-0.00730827	0.251454
			3.54196e-07	0.354196	-0.0019202	0.354196	3.22291e-08	0.0322291	-0.143329	0.0322291	2.51943e-07	0.251943	-0.00728409	0.251943
			3.53707e-07	0.353707	-0.00191677	0.353707	3.24732e-08	0.0324732	-0.142815	0.0324732	2.52431e-07	0.252431	-0.0072564	0.252431
			3.53219e-07	0.353219	-0.00191285	0.353219	3.27172e-08	0.0327172	-0.142253	0.0327172	2.52919e-07	0.252919	-0.00722671	0.252919
			3.52731e-07	0.352731	-0.00190618	0.352731	3.29617e-08	0.0329617	-0.141722	0.0329617	2.53408e-07	0.253408	-0.00719692	0.253408
			3.52242e-07	0.352242	-0.00189969	0.352242	3.32057e-08	0.0332057	-0.141307	0.0332057	2.53896e-07	0.253896	-0.0071701	0.253896
			3.51754e-07	0.351754	-0.00189864	0.351754	3.34498e-08	0.0334498	-0.141065	0.0334498	2.54385e-07	0.254385	-0.00714897	0.254385
			3.51265e-07	0.351265	-0.00190646	0.351265	3.36943e-08	0.0336943	-0.141006	0.0336943	2.54873e-07	0.254873	-0.00713523	0.254873
			3.50777e-07	0.350777	-0.00192402	0.350777	3.39383e-08	0.0339383	-0.141083	0.0339383	2.55361e-07	0.255361	-0.00712893	0.255361
			3.50288e-07	0.350288	-0.00194663	0.350288	3.41824e-08	0.0341824	-0.141203	0.0341824	2.5585e-07	0.25585	-0.00712668	0.25585
			3.498e-07	0.3498	-0.00196857	0.3498	3.44268e-08	0.0344268	-0.141251	0.0344268	2.56338e-07	0.256338	-0.00712193	0.256338
			3.49311e-07	0.349311	-0.00198431	0.349311	3.46709e-08	0.0346709	-0.141137	0.0346709	2.56827e-07	0.256827	-0.00710798	0.256827
			3.48823e-07	0.348823	-0.00199128	0.348823	3.49149e-08	0.0349149	-0.140822	0.0349149	2.57316e-07	0.257316	-0.00707974	0.257316
			3.48335e-07	0.348335	-0.00199042	0.348335	3.51594e-08	0.0351594	-0.140314	0.0351594	2.57804e-07	0.257804	-0.00703588	0.257804
			3.47846e-07	0.347846	-0.00198555	0.347846	3.54035e-08	0.0354035	-0.139663	0.0354035	2.58292e-07	0.258292	-0.00698177	0.258292
			3.47358e-07	0.347358	-0.00198002	0.347358	3.56475e-08	0.0356475	-0.138946	0.0356475	2.58781e-07	0.258781	-0.00692555	0.258781
			3.4687e-07	0.346869	-0.0019764	0.346869	3.5892e-08	0.035892	-0.13823	0.035892	2.59269e-07	0.259269	-0.00687607	0.259269
			3.46381e-07	0.346381	-0.00197601	0.346381	3.6136e-08	0.036136	-0.137566	0.036136	2.59758e-07	0.259758	-0.00684037	0.259758
			3.45893e-07	0.345893	-0.00197783	0.345893	3.63801e-08	0.0363801	-0.136988	0.0363801	2.60246e-07	0.260246	-0.00682109	0.260246
			3.45404e-07	0.345404	-0.00197897	0.345404	3.66245e-08	0.0366245	-0.136516	0.0366245	2.60734e-07	0.260734	-0.00681551	0.260734
			3.44916e-07	0.344916	-0.00197792	0.344916	3.68686e-08	0.0368686	-0.136157	0.0368686	2.61223e-07	0.261223	-0.00681728	0.261223
			3.44428e-07	0.344428	-0.00197468	0.344428	3.71126e-08	0.0371126	-0.135908	0.0371126	2.61711e-07	0.261711	-0.00681964	0.261711
			3.43939e-07	0.343939	-0.0019721	0.343939	3.73567e-08	0.0373567	-0.135752	0.0373567	2.622e-07	0.2622	-0.0068153	0.2622
			3.43451e-07	0.343451	-0.00197458	0.343451	3.76011e-08	0.0376011	-0.135655	0.0376011	2.62688e-07	0.262688	-0.00679954	0.262688
			3.42962e-07	0.342962	-0.00198756	0.342962	3.78452e-08	0.0378452	-0.135583	0.0378452	2.63176e-07	0.263176	-0.0067711	0.263176
			3.42474e-07	0.342474	-0.00201265	0.342474	3.80892e-08	0.0380892	-0.13552	0.0380892	2.63665e-07	0.263665	-0.00673358	0.263665
			3.41985e-07	0.341985	-0.00204881	0.341985	3.83337e-08	0.0383337	-0.13547	0.0383337	2.64154e-07	0.264154	-0.00669231	0.264154
			3.41497e-07	0.341497	-0.00208955	0.341497	3.85778e-08	0.0385778	-0.135455	0.0385778	2.64642e-07	0.264642	-0.00665398	0.264642
			3.41009e-07	0.341009	-0.00212895	0.341009	3.88218e-08	0.0388218	-0.135495	0.0388218	2.6513e-07	0.26513	-0.00662402	0.26513
			3.4052e-07	0.34052	-0.00216139	0.34052	3.90663e-08	0.0390663	-0.135593	0.0390663	2.65619e-07	0.265619	-0.00660552	0.265619
			3.40032e-07	0.340032	-0.00218486	0.340032	3.93103e-08	0.0393103	-0.135722	0.0393103	2.66107e-07	0.266107	-0.0065986	0.266107
			3.39543e-07	0.339543	-0.00220108	0.339543	3.95543e-08	0.0395543	-0.135829	0.0395543	2.66596e-07	0.266596	-0.00660268	0.266596
			3.39055e-07	0.339055	-0.00221443	0.339055	3.97988e-08	0.0397988	-0.135867	0.0397988	2.67084e-07	0.267084	-0.00661669	0.267084
			3.38567e-07	0.338567	-0.00222989	0.338567	4.00429e-08	0.0400429	-0.135809	0.0400429	2.67572e-07	0.267572	-0.00663942	0.267572
			3.38078e-07	0.338078	-0.00225155	0.338078	4.02869e-08	0.0402869	-0.13566	0.0402869	2.68061e-07	0.268061	-0.00666964	0.268061
			3.3759e-07	0.33759	-0.00227893	0.33759	4.05314e-08	0.0405314	-0.135447	0.0405314	2.68549e-07	0.268549	-0.00670455	0.268549
			3.37101e-07	0.337101	-0.00230975	0.337101	4.07754e-08	0.0407754	-0.135188	0.0407754	2.69038e-07	0.269038	-0.00673935	0.269038
			3.36613e-07	0.336613	-0.00233932	0.336613	4.10195e-08	0.0410195	-0.134881	0.0410195	2.69526e-07	0.269526	-0.00676902	0.269526
			3.36125e-07	0.336125	-0.00236365	0.336125	4.1264e-08	0.041264	-0.134498	0.041264	2.70014e-07	0.270014	-0.006789	0.270014
			3.35636e-07	0.335636	-0.00238016	0.335636	4.1508e-08	0.041508	-0.133992	0.041508	2.70503e-07	0.270503	-0.00679603	0.270503
			3.35148e-07	0.335148	-0.00238855	0.335148	4.1752e-08	0.041752	-0.133343	0.041752	2.70992e-07	0.270992	-0.00679018	0.270992
			3.34659e-07	0.334659	-0.00239122	0.334659	4.19965e-08	0.0419965	-0.132567	0.0419965	2.7148e-07	0.27148	-0.00677435	0.27148
			3.34171e-07	0.334171	-0.00238989	0.334171	4.22406e-08	0.0422406	-0.131727	0.0422406	2.71969e-07	0.271969	-0.00675421	0.271969
			3.33683e-07	0.333683	-0.00238626	0.333683	4.24846e-08	0.0424846	-0.130915	0.0424846	2.72457e-07	0.272457	-0.00673501	0.272457
			3.33194e-07	0.333194	-0.00238206	0.333194	4.27286e-08	0.0427286	-0.13022	0.0427286	2.72945e-07	0.272945	-0.0067225	0.272945
			3.32706e-07	0.332706	-0.00237863	0.332706	4.29731e-08	0.0429731	-0.129702	0.0429731	2.73434e-07	0.273434	-0.00671973	0.273434
			3.32217e-07	0.332217	-0.00237882	0.332217	4.32172e-08	0.0432172	-0.129377	0.0432172	2.73922e-07	0.273922	-0.00672582	0.273922
			3.31729e-07	0.331729	-0.0023835	0.331729	4.34612e-08	0.0434612	-0.129221	0.0434612	2.74411e-07	0.274411	-0.0067393	0.274411
			3.3124e-07	0.33124	-0.0023938	0.33124	4.37057e-08	0.0437057	-0.129185	0.0437057	2.74899e-07	0.274899	-0.00675659	0.274899
			3.30752e-07	0.330752	-0.00240878	0.330752	4.39497e-08	0.0439497	-0.129204	0.0439497	2.75387e-07	0.275387	-0.00677668	0.275387
			3.30264e-07	0.330264	-0.00242605	0.330264	4.41938e-08	0.0441938	-0.129209	0.0441938	2.75876e-07	0.275876	-0.00679844	0.275876
			3.29775e-07	0.329775	-0.00244408	0.329775	4.44383e-08	0.0444383	-0.12913	0.0444383	2.76364e-07	0.276364	-0.0068224	0.276364
			3.29287e-07	0.329287	-0.0024624	0.329287	4.46823e-08	0.0446823	-0.128911	0.0446823	2.76853e-07	0.276853	-0.0068482	0.276853
			3.28798e-07	0.328798	-0.00248043	0.328798	4.49263e-08	0.0449263	-0.12853	0.0449263	2.77341e-07	0.277341	-0.00687374	0.277341
			3.2831e-07	0.32831	-0.00249789	0.32831	4.51708e-08	0.0451708	-0.128007	0.0451708	2.7783e-07	0.27783	-0.00689612	0.27783
			3.27822e-07	0.327822	-0.00251306	0.327822	4.54149e-08	0.0454149	-0.127409	0.0454149	2.78318e-07	0.278318	-0.00691118	0.278318
			3.27333e-07	0.327333	-0.00252422	0.327333	4.56589e-08	0.0456589	-0.126821	0.0456589	2.78807e-07	0.278807	-0.00691703	0.278807
			3.26845e-07	0.326845	-0.00253042	0.326845	4.59034e-08	0.0459034	-0.126315	0.0459034	2.79295e-07	0.279295	-0.00691426	0.279295
			3.26357e-07	0.326357	-0.002533	0.326357	4.61474e-08	0.0461474	-0.125931	0.0461474	2.79783e-07	0.279783	-0.00690514	0.279783
			3.25868e-07	0.325868	-0.00253328	0.325868	4.63915e-08	0.0463915	-0.125666	0.0463915	2.80272e-07	0.280272	-0.00689257	0.280272
			3.2538e-07	0.32538	-0.00253281	0.32538	4.6636e-08	0.046636	-0.125494	0.046636	2.8076e-07	0.28076	-0.00687979	0.28076
			3.24891e-07	0.324891	-0.00253223	0.324891	4.688e-08	0.04688	-0.125386	0.04688	2.81249e-07	0.281249	-0.00686786	0.281249
			3.24403e-07	0.324403	-0.00252937	0.324403	4.7124e-08	0.047124	-0.125324	0.047124	2.81737e-07	0.281737	-0.00685638	0.281737
			3.23914e-07	0.323914	-0.00252298	0.323914	4.73685e-08	0.0473685	-0.125314	0.0473685	2.82225e-07	0.282225	-0.00684361	0.282225
			3.23426e-07	0.323426	-0.00251277	0.323426	4.76126e-08	0.0476126	-0.125356	0.0476126	2.82714e-07	0.282714	-0.00682869	0.282714
			3.22938e-07	0.322938	-0.00250066	0.322938	4.78566e-08	0.0478566	-0.125442	0.0478566	2.83203e-07	0.283203	-0.00681207	0.283203
			3.22449e-07	0.322449	-0.0024914	0.322449	4.81006e-08	0.0481006	-0.125551	0.0481006	2.83691e-07	0.283691	-0.00679616	0.283691
			3.21961e-07	0.321961	-0.00248806	0.321961	4.83451e-08	0.0483451	-0.125641	0.0483451	2.84179e-07	0.284179	-0.00678453	0.284179
			3.21472e-07	0.321472	-0.00249207	0.321472	4.85892e-08	0.0485892	-0.125667	0.0485892	2.84668e-07	0.284668	-0.00677896	0.284668
			3.20984e-07	0.320984	-0.0025019	0.320984	4.88332e-08	0.0488332	-0.125583	0.0488332	2.85156e-07	0.285156	-0.00677984	0.285156
			3.20496e-07	0.320496	-0.00251353	0.320496	4.90777e-08	0.0490777	-0.125354	0.0490777	2.85645e-07	0.285645	-0.00678431	0.285645
			3.20007e-07	0.320007	-0.00252174	0.320007	4.93217e-08	0.0493217	-0.12496	0.0493217	2.86133e-07	0.286133	-0.00678873	0.286133
			3.19519e-07	0.319519	-0.00252269	0.319519	4.95658e-08	0.0495658	-0.124418	0.0495658	2.86621e-07	0.286621	-0.00678983	0.286621
			3.1903e-07	0.31903	-0.00251525	0.31903	4.98103e-08	0.0498103	-0.123768	0.0498103	2.8711e-07	0.28711	-0.0067871	0.28711
			3.18542e-07	0.318542	-0.00250161	0.318542	5.00543e-08	0.0500543	-0.123075	0.0500543	2.87598e-07	0.287598	-0.00678204	0.287598
			3.18054e-07	0.318054	-0.00248558	0.318054	5.02983e-08	0.0502983	-0.122408	0.0502983	2.88087e-07	0.288087	-0.00677624	0.288087
			3.17565e-07	0.317565	-0.00247146	0.317565	5.05428e-08	0.0505428	-0.121817	0.0505428	2.88575e-07	0.288575	-0.00677052	0.288575
			3.17077e-07	0.317077	-0.00246163	0.317077	5.07869e-08	0.0507869	-0.121316	0.0507869	2.89063e-07	0.289063	-0.00676563	0.289063
			3.16588e-07	0.316588	-0.00245648	0.316588	5.10309e-08	0.0510309	-0.120883	0.0510309	2.89552e-07	0.289552	-0.00676102	0.289552
			3.161e-07	0.3161	-0.00245305	0.3161	5.12754e-08	0.0512754	-0.120476	0.0512754	2.90041e-07	0.290041	-0.00675617	0.290041
			3.15612e-07	0.315612	-0.00244761	0.315612	5.15194e-08	0.0515194	-0.120062	0.0515194	2.90529e-07	0.290529	-0.00675304	0.290529
			3.15123e-07	0.315123	-0.00243769	0.315123	5.17635e-08	0.0517635	-0.119622	0.0517635	2.91017e-07	0.291017	-0.00675388	0.291017
			3.14635e-07	0.314635	-0.00242118	0.314635	5.2008e-08	0.052008	-0.119168	0.052008	2.91506e-07	0.291506	-0.00676051	0.291506
			3.14146e-07	0.314146	-0.00239771	0.314146	5.2252e-08	0.052252	-0.118732	0.052252	2.91994e-07	0.291994	-0.00677399	0.291994
			3.13658e-07	0.313658	-0.00236861	0.313658	5.2496e-08	0.052496	-0.118344	0.052496	2.92483e-07	0.292483	-0.00679213	0.292483
			3.13169e-07	0.313169	-0.00233598	0.313169	5.27405e-08	0.0527405	-0.118026	0.0527405	2.92971e-07	0.292971	-0.00681085	0.292971
			3.12681e-07	0.312681	-0.00230421	0.312681	5.29846e-08	0.0529846	-0.117785	0.0529846	2.93459e-07	0.293459	-0.00682529	0.293459
			3.12193e-07	0.312193	-0.00227769	0.312193	5.32286e-08	0.0532286	-0.117613	0.0532286	2.93948e-07	0.293948	-0.00682996	0.293948
			3.11704e-07	0.311704	-0.00226042	0.311704	5.34731e-08	0.0534731	-0.117488	0.0534731	2.94436e-07	0.294436	-0.0068216	0.294436
			3.11216e-07	0.311216	-0.00225412	0.311216	5.37171e-08	0.0537171	-0.117388	0.0537171	2.94925e-07	0.294925	-0.00679909	0.294925
			3.10728e-07	0.310727	-0.00225832	0.310727	5.39612e-08	0.0539612	-0.117277	0.0539612	2.95413e-07	0.295413	-0.00676359	0.295413
			3.10239e-07	0.310239	-0.0022692	0.310239	5.42052e-08	0.0542052	-0.117119	0.0542052	2.95902e-07	0.295902	-0.00671841	0.295902
			3.09751e-07	0.309751	-0.00228179	0.309751	5.44497e-08	0.0544497	-0.11689	0.0544497	2.9639e-07	0.29639	-0.00666846	0.29639
			3.09262e-07	0.309262	-0.00229086	0.309262	5.46937e-08	0.0546937	-0.116582	0.0546937	2.96879e-07	0.296879	-0.006621	0.296879
			3.08774e-07	0.308774	-0.00229486	0.308774	5.49378e-08	0.0549378	-0.116212	0.0549378	2.97367e-07	0.297367	-0.00658227	0.297367
			3.08286e-07	0.308286	-0.00229286	0.308286	5.51823e-08	0.0551823	-0.115808	0.0551823	2.97855e-07	0.297855	-0.00655811	0.297855
			3.07797e-07	0.307797	-0.00228637	0.307797	5.54263e-08	0.0554263	-0.1154	0.0554263	2.98344e-07	0.298344	-0.00654978	0.298344
			3.07309e-07	0.307309	-0.00227788	0.307309	5.56703e-08	0.0556703	-0.115009	0.0556703	2.98832e-07	0.298832	-0.00655557	0.298832
			3.0682e-07	0.30682	-0.00226968	0.30682	5.59148e-08	0.0559148	-0.114637	0.0559148	2.99321e-07	0.299321	-0.00657107	0.299321
			3.06332e-07	0.306332	-0.00226309	0.306332	5.61589e-08	0.0561589	-0.11428	0.0561589	2.99809e-07	0.299809	-0.00658991	0.299809
			3.05844e-07	0.305844	-0.00225794	0.305844	5.64029e-08	0.0564029	-0.113942	0.0564029	3.00297e-07	0.300297	-0.00660801	0.300297
			3.05355e-07	0.305355	-0.00225412	0.305355	5.66474e-08	0.0566474	-0.113632	0.0566474	3.00786e-07	0.300786	-0.00662314	0.300786
			3.04867e-07	0.304867	-0.00224926	0.304867	5.68914e-08	0.0568914	-0.113366	0.0568914	3.01274e-07	0.301274	-0.00663389	0.301274
			3.04378e-07	0.304378	-0.00224058	0.304378	5.71355e-08	0.0571355	-0.113164	0.0571355	3.01763e-07	0.301763	-0.00663977	0.301763
			3.0389e-07	0.30389	-0.00222588	0.30389	5.738e-08	0.05738	-0.113026	0.05738	3.02251e-07	0.302251	-0.00663915	0.302251
			3.03401e-07	0.303401	-0.00220509	0.303401	5.7624e-08	0.057624	-0.112936	0.057624	3.0274e-07	0.30274	-0.00663012	0.30274
			3.02913e-07	0.302913	-0.00217999	0.302913	5.7868e-08	0.057868	-0.112863	0.057868	3.03228e-07	0.303228	-0.00661265	0.303228
			3.02425e-07	0.302425	-0.00215509	0.302425	5.81125e-08	0.0581125	-0.112768	0.0581125	3.03717e-07	0.303717	-0.00658808	0.303717
			3.01936e-07	0.301936	-0.00213611	0.301936	5.83566e-08	0.0583566	-0.112604	0.0583566	3.04205e-07	0.304205	-0.00656046	0.304205
			3.01448e-07	0.301448	-0.00212647	0.301448	5.86006e-08	0.0586006	-0.112344	0.0586006	3.04693e-07	0.304693	-0.006535	0.304693
			3.00959e-07	0.300959	-0.00212752	0.300959	5.88451e-08	0.0588451	-0.111973	0.0588451	3.05182e-07	0.305182	-0.00651563	0.305182
			3.00471e-07	0.300471	-0.00213716	0.300471	5.90891e-08	0.0590891	-0.111508	0.0590891	3.0567e-07	0.30567	-0.00650384	0.30567
			2.99983e-07	0.299983	-0.00215233	0.299983	5.93332e-08	0.0593332	-0.110988	0.0593332	3.06159e-07	0.306159	-0.00649826	0.306159
			2.99494e-07	0.299494	-0.00216912	0.299494	5.95772e-08	0.0595772	-0.110469	0.0595772	3.06647e-07	0.306647	-0.0064951	0.306647
			2.99006e-07	0.299006	-0.00218515	0.299006	5.98217e-08	0.0598217	-0.110002	0.0598217	3.07135e-07	0.307135	-0.00648971	0.307135
			2.98517e-07	0.298517	-0.00219793	0.298517	6.00657e-08	0.0600657	-0.109623	0.0600657	3.07624e-07	0.307624	-0.00647956	0.307624
			2.98029e-07	0.298029	-0.00220509	0.298029	6.03098e-08	0.0603098	-0.109341	0.0603098	3.08112e-07	0.308112	-0.00646497	0.308112
			2.97541e-07	0.297541	-0.00220566	0.297541	6.05543e-08	0.0605543	-0.109154	0.0605543	3.08601e-07	0.308601	-0.00644945	0.308601
			2.97052e-07	0.297052	-0.00219993	0.297052	6.07983e-08	0.0607983	-0.10904	0.0607983	3.09089e-07	0.309089	-0.00643919	0.309089
			2.96564e-07	0.296564	-0.00218896	0.296564	6.10423e-08	0.0610423	-0.10898	0.0610423	3.09578e-07	0.309578	-0.00643917	0.309578
			2.96076e-07	0.296076	-0.00217522	0.296076	6.12868e-08	0.0612868	-0.108947	0.0612868	3.10066e-07	0.310066	-0.00645226	0.310066
			2.95587e-07	0.295587	-0.00216177	0.295587	6.15309e-08	0.0615309	-0.108912	0.0615309	3.10555e-07	0.310555	-0.00647626	0.310555
			2.95099e-07	0.295099	-0.00214889	0.295099	6.17749e-08	0.0617749	-0.108839	0.0617749	3.11043e-07	0.311043	-0.00650516	0.311043
			2.9461e-07	0.29461	-0.00213448	0.29461	6.20194e-08	0.0620194	-0.108698	0.0620194	3.11531e-07	0.311531	-0.00653195	0.311531
			2.94122e-07	0.294122	-0.00211569	0.294122	6.22634e-08	0.0622634	-0.108467	0.0622634	3.1202e-07	0.31202	-0.00655144	0.31202
			2.93633e-07	0.293633	-0.00209069	0.293633	6.25075e-08	0.0625075	-0.108145	0.0625075	3.12508e-07	0.312508	-0.00656176	0.312508
			2.93145e-07	0.293145	-0.00206064	0.293145	6.27519e-08	0.062752	-0.10775	0.062752	3.12997e-07	0.312997	-0.00656458	0.312997
			2.92656e-07	0.292656	-0.00202849	0.292656	6.2996e-08	0.062996	-0.107316	0.062996	3.13485e-07	0.313485	-0.00656363	0.313485
			2.92168e-07	0.292168	-0.0019992	0.292168	6.324e-08	0.06324	-0.106877	0.06324	3.13973e-07	0.313973	-0.00656272	0.313973
			2.9168e-07	0.29168	-0.00197659	0.29168	6.34845e-08	0.0634845	-0.106462	0.0634845	3.14462e-07	0.314462	-0.00656459	0.314462
			2.91191e-07	0.291191	-0.00196247	0.291191	6.37286e-08	0.0637286	-0.106078	0.0637286	3.1495e-07	0.31495	-0.00657104	0.31495
			2.90703e-07	0.290703	-0.00195588	0.290703	6.39726e-08	0.0639726	-0.105729	0.0639726	3.15439e-07	0.315439	-0.00658298	0.315439
			2.90215e-07	0.290215	-0.0019555	0.290215	6.42171e-08	0.0642171	-0.10541	0.0642171	3.15927e-07	0.315927	-0.00659976	0.315927
			2.89726e-07	0.289726	-0.00195913	0.289726	6.44611e-08	0.0644611	-0.10512	0.0644611	3.16416e-07	0.316416	-0.00661859	0.316416
			2.89238e-07	0.289238	-0.00196647	0.289238	6.47052e-08	0.0647052	-0.104854	0.0647052	3.16904e-07	0.316904	-0.00663381	0.316904
			2.88749e-07	0.288749	-0.00197764	0.288749	6.49496e-08	0.0649496	-0.104608	0.0649496	3.17393e-07	0.317393	-0.00663907	0.317393
			2.88261e-07	0.288261	-0.00199204	0.288261	6.51937e-08	0.0651937	-0.104357	0.0651937	3.17881e-07	0.317881	-0.00662876	0.317881
			2.87773e-07	0.287773	-0.00200902	0.287773	6.54377e-08	0.0654377	-0.10408	0.0654377	3.18369e-07	0.318369	-0.00660089	0.318369
			2.87284e-07	0.287284	-0.00202763	0.287284	6.56818e-08	0.0656818	-0.103761	0.0656818	3.18858e-07	0.318858	-0.0065574	0.318858
			2.86796e-07	0.286796	-0.00204461	0.286796	6.59262e-08	0.0659262	-0.103402	0.0659262	3.19346e-07	0.319346	-0.00650308	0.319346
			2.86307e-07	0.286307	-0.00205902	0.286307	6.61703e-08	0.0661703	-0.103027	0.0661703	3.19835e-07	0.319835	-0.0064449	0.319835
			2.85819e-07	0.285819	-0.00207018	0.285819	6.64143e-08	0.0664143	-0.102677	0.0664143	3.20323e-07	0.320323	-0.00638835	0.320323
			2.85331e-07	0.285331	-0.00207753	0.285331	6.66588e-08	0.0666588	-0.102389	0.0666588	3.20811e-07	0.320811	-0.00633834	0.320811
			2.84842e-07	0.284842	-0.00208163	0.284842	6.69029e-08	0.0669029	-0.102189	0.0669029	3.213e-07	0.3213	-0.0062978	0.3213
			2.84354e-07	0.284354	-0.00208144	0.284354	6.71469e-08	0.0671469	-0.102078	0.0671469	3.21789e-07	0.321789	-0.00626997	0.321789
			2.83865e-07	0.283865	-0.00207486	0.283865	6.73914e-08	0.0673914	-0.102029	0.0673914	3.22277e-07	0.322277	-0.00625568	0.322277
			2.83377e-07	0.283377	-0.00206016	0.283377	6.76354e-08	0.0676354	-0.101993	0.0676354	3.22765e-07	0.322765	-0.00625471	0.322765
			2.82888e-07	0.282888	-0.00203517	0.282888	6.78795e-08	0.0678795	-0.101914	0.0678795	3.23254e-07	0.323254	-0.00626366	0.323254
			2.824e-07	0.2824	-0.00199977	0.2824	6.81239e-08	0.0681239	-0.101741	0.0681239	3.23742e-07	0.323742	-0.00627883	0.323742
			2.81912e-07	0.281912	-0.00195512	0.281912	6.8368e-08	0.068368	-0.101452	0.068368	3.24231e-07	0.324231	-0.00629444	0.324231
			2.81423e-07	0.281423	-0.0019037	0.281423	6.8612e-08	0.068612	-0.10106	0.068612	3.24719e-07	0.324719	-0.00630748	0.324719
			2.80935e-07	0.280935	-0.00184779	0.280935	6.88565e-08	0.0688565	-0.100618	0.0688565	3.25207e-07	0.325207	-0.0063184	0.325207
			2.80446e-07	0.280446	-0.00179217	0.280446	6.91005e-08	0.0691005	-0.100187	0.0691005	3.25696e-07	0.325696	-0.00632928	0.325696
			2.79958e-07	0.279958	-0.00174026	0.279958	6.93446e-08	0.0693446	-0.0998216	0.0693446	3.26184e-07	0.326184	-0.00634489	0.326184
			2.7947e-07	0.27947	-0.00169628	0.27947	6.95891e-08	0.0695891	-0.0995338	0.0695891	3.26673e-07	0.326673	-0.00636746	0.326673
			2.78981e-07	0.278981	-0.00166337	0.278981	6.98331e-08	0.0698331	-0.0992981	0.0698331	3.27161e-07	0.327161	-0.00639693	0.327161
			2.78493e-07	0.278493	-0.00164247	0.278493	7.00772e-08	0.0700772	-0.0990578	0.0700772	3.27649e-07	0.327649	-0.00642957	0.327649
			2.78004e-07	0.278004	-0.00163255	0.278004	7.03217e-08	0.0703216	-0.0987614	0.0703216	3.28138e-07	0.328138	-0.00645913	0.328138
			2.77516e-07	0.277516	-0.00163121	0.277516	7.05657e-08	0.0705657	-0.0983868	0.0705657	3.28627e-07	0.328627	-0.00647859	0.328627
			2.77028e-07	0.277028	-0.00163513	0.277028	7.08097e-08	0.0708097	-0.0979561	0.0708097	3.29115e-07	0.329115	-0.00648207	0.329115
			2.76539e-07	0.276539	-0.00164171	0.276539	7.10542e-08	0.0710542	-0.097523	0.0710542	3.29603e-07	0.329603	-0.00646752	0.329603
			2.76051e-07	0.276051	-0.00164877	0.276051	7.12982e-08	0.0712982	-0.0971455	0.0712982	3.30092e-07	0.330092	-0.00643581	0.330092
			2.75562e-07	0.275562	-0.00165316	0.275562	7.15423e-08	0.0715423	-0.0968563	0.0715423	3.3058e-07	0.33058	-0.00639268	0.33058
			2.75074e-07	0.275074	-0.00165287	0.275074	7.17863e-08	0.0717863	-0.096651	0.0717863	3.31069e-07	0.331069	-0.0063455	0.331069
			2.74586e-07	0.274585	-0.00164581	0.274585	7.20308e-08	0.0720308	-0.0964967	0.0720308	3.31557e-07	0.331557	-0.0063033	0.331557
			2.74097e-07	0.274097	-0.00163083	0.274097	7.22749e-08	0.0722749	-0.0963478	0.0722749	3.32045e-07	0.332045	-0.00627207	0.332045
			2.73609e-07	0.273609	-0.00161051	0.273609	7.25189e-08	0.0725189	-0.0961642	0.0725189	3.32534e-07	0.332534	-0.00625523	0.332534
			2.7312e-07	0.27312	-0.0015879	0.27312	7.27634e-08	0.0727634	-0.0959292	0.0727634	3.33022e-07	0.333022	-0.00625158	0.333022
			2.72632e-07	0.272632	-0.00156882	0.272632	7.30074e-08	0.0730074	-0.0956439	0.0730074	3.33511e-07	0.333511	-0.00625931	0.333511
			2.72144e-07	0.272144	-0.00155727	0.272144	7.32515e-08	0.0732515	-0.0953274	0.0732515	3.33999e-07	0.333999	-0.00627317	0.333999
			2.71655e-07	0.271655	-0.00155575	0.271655	7.3496e-08	0.073496	-0.095011	0.073496	3.34488e-07	0.334487	-0.0062877	0.334487
			2.71167e-07	0.271167	-0.00156281	0.271167	7.374e-08	0.07374	-0.0947283	0.07374	3.34976e-07	0.334976	-0.00629792	0.334976
			2.70678e-07	0.270678	-0.00157512	0.270678	7.3984e-08	0.073984	-0.0945067	0.073984	3.35465e-07	0.335465	-0.00629855	0.335465
			2.7019e-07	0.27019	-0.00158752	0.27019	7.42285e-08	0.0742285	-0.0943535	0.0742285	3.35953e-07	0.335953	-0.00628767	0.335953
			2.69702e-07	0.269702	-0.00159601	0.269702	7.44725e-08	0.0744725	-0.0942572	0.0744725	3.36441e-07	0.336441	-0.00626539	0.336441
			2.69213e-07	0.269213	-0.00160068	0.269213	7.47166e-08	0.0747166	-0.0941894	0.0747166	3.3693e-07	0.33693	-0.0062355	0.33693
			2.68725e-07	0.268725	-0.00160488	0.268725	7.49611e-08	0.0749611	-0.0941156	0.0749611	3.37418e-07	0.337418	-0.00620355	0.337418
			2.68236e-07	0.268236	-0.00161414	0.268236	7.52051e-08	0.0752051	-0.0940136	0.0752051	3.37907e-07	0.337907	-0.00617474	0.337907
			2.67748e-07	0.267748	-0.00163179	0.267748	7.54492e-08	0.0754492	-0.0938754	0.0754492	3.38395e-07	0.338395	-0.00615245	0.338395
			2.67259e-07	0.267259	-0.00165869	0.267259	7.56936e-08	0.0756936	-0.0937087	0.0756936	3.38883e-07	0.338883	-0.0061377	0.338883
			2.66771e-07	0.266771	-0.00169018	0.266771	7.59377e-08	0.0759377	-0.0935296	0.0759377	3.39372e-07	0.339372	-0.00613064	0.339372
			2.66283e-07	0.266283	-0.00171918	0.266283	7.61817e-08	0.0761817	-0.0933545	0.0761817	3.3986e-07	0.33986	-0.00612996	0.33986
			2.65794e-07	0.265794	-0.00173931	0.265794	7.64262e-08	0.0764262	-0.0931915	0.0764262	3.40349e-07	0.340349	-0.00613419	0.340349
			2.65306e-07	0.265306	-0.00174723	0.265306	7.66702e-08	0.0766702	-0.0930366	0.0766702	3.40837e-07	0.340837	-0.00614144	0.340837
			2.64818e-07	0.264818	-0.00174322	0.264818	7.69143e-08	0.0769143	-0.0928805	0.0769143	3.41326e-07	0.341326	-0.00614983	0.341326
			2.64329e-07	0.264329	-0.00173072	0.264329	7.71588e-08	0.0771588	-0.0927033	0.0771588	3.41814e-07	0.341814	-0.00615664	0.341814
			2.63841e-07	0.263841	-0.00171412	0.263841	7.74028e-08	0.0774028	-0.0924793	0.0774028	3.42303e-07	0.342303	-0.00616019	0.342303
			2.63352e-07	0.263352	-0.00169733	0.263352	7.76468e-08	0.0776468	-0.0921846	0.0776468	3.42791e-07	0.342791	-0.00615819	0.342791
			2.62864e-07	0.262864	-0.00168359	0.262864	7.78909e-08	0.0778909	-0.0918054	0.0778909	3.43279e-07	0.343279	-0.00615078	0.343279
			2.62375e-07	0.262375	-0.0016752	0.262375	7.81354e-08	0.0781354	-0.0913404	0.0781354	3.43768e-07	0.343768	-0.00613798	0.343768
			2.61887e-07	0.261887	-0.00167357	0.261887	7.83794e-08	0.0783794	-0.0908009	0.0783794	3.44256e-07	0.344256	-0.00612109	0.344256
			2.61399e-07	0.261399	-0.00167978	0.261399	7.86235e-08	0.0786235	-0.0902133	0.0786235	3.44745e-07	0.344745	-0.00610274	0.344745
			2.6091e-07	0.26091	-0.00169275	0.26091	7.88679e-08	0.0788679	-0.089608	0.0788679	3.45233e-07	0.345233	-0.00608532	0.345233
			2.60422e-07	0.260422	-0.00171088	0.260422	7.9112e-08	0.079112	-0.0890159	0.079112	3.45721e-07	0.345721	-0.00607228	0.345721
			2.59933e-07	0.259933	-0.00173063	0.259933	7.9356e-08	0.079356	-0.0884704	0.079356	3.4621e-07	0.34621	-0.0060653	0.34621
			2.59445e-07	0.259445	-0.00175	0.259445	7.96005e-08	0.0796005	-0.0880008	0.0796005	3.46698e-07	0.346698	-0.00606396	0.346698
			2.58957e-07	0.258957	-0.00176726	0.258957	7.98445e-08	0.0798445	-0.0876271	0.0798445	3.47187e-07	0.347187	-0.0060655	0.347187
			2.58468e-07	0.258468	-0.00178224	0.258468	8.00886e-08	0.0800886	-0.0873593	0.0800886	3.47675e-07	0.347675	-0.00606545	0.347675
			2.5798e-07	0.25798	-0.00179541	0.25798	8.03331e-08	0.0803331	-0.0871878	0.0803331	3.48164e-07	0.348164	-0.00605963	0.348164
			2.57492e-07	0.257492	-0.00180686	0.257492	8.05771e-08	0.0805771	-0.0870878	0.0805771	3.48652e-07	0.348652	-0.00604529	0.348652
			2.57003e-07	0.257003	-0.00181621	0.257003	8.08211e-08	0.0808211	-0.0870243	0.0808211	3.49141e-07	0.349141	-0.00602275	0.349141
			2.56514e-07	0.256514	-0.00182088	0.256514	8.10656e-08	0.0810656	-0.0869678	0.0810656	3.49629e-07	0.349629	-0.00599656	0.349629
			2.56026e-07	0.256026	-0.00181974	0.256026	8.13097e-08	0.0813097	-0.0868962	0.0813097	3.50117e-07	0.350117	-0.00597291	0.350117
			2.55538e-07	0.255538	-0.00181058	0.255538	8.15537e-08	0.0815537	-0.0867956	0.0815537	3.50606e-07	0.350606	-0.00595752	0.350606
			2.55049e-07	0.255049	-0.0017936	0.255049	8.17982e-08	0.0817982	-0.0866609	0.0817982	3.51094e-07	0.351094	-0.0059548	0.351094
			2.54561e-07	0.254561	-0.00176917	0.254561	8.20422e-08	0.0820422	-0.0864882	0.0820422	3.51583e-07	0.351583	-0.00596448	0.351583
			2.54073e-07	0.254073	-0.0017396	0.254073	8.22863e-08	0.0822863	-0.0862722	0.0822863	3.52071e-07	0.352071	-0.00598496	0.352071
			2.53584e-07	0.253584	-0.00170725	0.253584	8.25308e-08	0.0825308	-0.0860127	0.0825308	3.52559e-07	0.352559	-0.0060107	0.352559
			2.53096e-07	0.253096	-0.00167415	0.253096	8.27748e-08	0.0827748	-0.0857258	0.0827748	3.53048e-07	0.353048	-0.00603751	0.353048
			2.52607e-07	0.252607	-0.00164228	0.252607	8.30188e-08	0.0830188	-0.0854414	0.0830188	3.53536e-07	0.353536	-0.00606096	0.353536
			2.52119e-07	0.252119	-0.00161299	0.252119	8.32633e-08	0.0832633	-0.0851947	0.0832633	3.54025e-07	0.354025	-0.00607826	0.354025
			2.51631e-07	0.251631	-0.00158723	0.251631	8.35074e-08	0.0835074	-0.0850191	0.0835074	3.54513e-07	0.354513	-0.00608801	0.354513
			2.51142e-07	0.251142	-0.00156395	0.251142	8.37514e-08	0.0837514	-0.0849201	0.0837514	3.55002e-07	0.355002	-0.00609046	0.355002
			2.50653e-07	0.250653	-0.00154191	0.250653	8.39959e-08	0.0839959	-0.0848738	0.0839959	3.5549e-07	0.35549	-0.00608733	0.35549
			2.50165e-07	0.250165	-0.00151902	0.250165	8.42399e-08	0.0842399	-0.0848342	0.0842399	3.55979e-07	0.355979	-0.00608087	0.355979
			2.49677e-07	0.249677	-0.00149459	0.249677	8.4484e-08	0.084484	-0.0847511	0.084484	3.56467e-07	0.356467	-0.00607314	0.356467
			2.49188e-07	0.249188	-0.00146759	0.249188	8.4728e-08	0.084728	-0.0845894	0.084728	3.56955e-07	0.356955	-0.00606396	0.356955
			2.487e-07	0.2487	-0.00143802	0.2487	8.49725e-08	0.0849725	-0.0843419	0.0849725	3.57444e-07	0.357444	-0.00605221	0.357444
			2.48212e-07	0.248212	-0.00140663	0.248212	8.52165e-08	0.0852165	-0.0840265	0.0852165	3.57932e-07	0.357932	-0.00603724	0.357932
			2.47723e-07	0.247723	-0.00137438	0.247723	8.54606e-08	0.0854606	-0.0836765	0.0854606	3.58421e-07	0.358421	-0.00601873	0.358421
			2.47235e-07	0.247235	-0.0013428	0.247235	8.57051e-08	0.0857051	-0.0833223	0.0857051	3.58909e-07	0.358909	-0.00599839	0.358909
			2.46747e-07	0.246747	-0.00131294	0.246747	8.59491e-08	0.0859491	-0.0829881	0.0859491	3.59397e-07	0.359397	-0.00597979	0.359397
			2.46258e-07	0.246258	-0.00128632	0.246258	8.61931e-08	0.0861931	-0.0826898	0.0861931	3.59886e-07	0.359886	-0.00596567	0.359886
			2.4577e-07	0.24577	-0.00126361	0.24577	8.64376e-08	0.0864376	-0.0824396	0.0864376	3.60375e-07	0.360375	-0.00595688	0.360375
			2.45281e-07	0.245281	-0.00124558	0.245281	8.66817e-08	0.0866817	-0.0822474	0.0866817	3.60863e-07	0.360863	-0.00595173	0.360863
			2.44793e-07	0.244793	-0.00123146	0.244793	8.69257e-08	0.0869257	-0.0821205	0.0869257	3.61351e-07	0.361351	-0.00594721	0.361351
			2.44304e-07	0.244304	-0.00122097	0.244304	8.71702e-08	0.0871702	-0.0820521	0.0871702	3.6184e-07	0.36184	-0.00594054	0.36184
			2.43816e-07	0.243816	-0.00121276	0.243816	8.74142e-08	0.0874142	-0.0820224	0.0874142	3.62328e-07	0.362328	-0.00592867	0.362328
			2.43327e-07	0.243327	-0.00120503	0.243327	8.76583e-08	0.0876583	-0.082002	0.0876583	3.62817e-07	0.362817	-0.00591219	0.362817
			2.42839e-07	0.242839	-0.00119626	0.242839	8.79028e-08	0.0879028	-0.0819554	0.0879028	3.63305e-07	0.363305	-0.00589153	0.363305
			2.42351e-07	0.242351	-0.00118443	0.242351	8.81468e-08	0.0881468	-0.0818502	0.0881468	3.63793e-07	0.363793	-0.00586935	0.363793
			2.41862e-07	0.241862	-0.00116964	0.241862	8.83908e-08	0.0883908	-0.0816648	0.0883908	3.64282e-07	0.364282	-0.00584851	0.364282
			2.41374e-07	0.241374	-0.00115456	0.241374	8.86353e-08	0.0886353	-0.0813864	0.0886353	3.6477e-07	0.36477	-0.0058323	0.36477
			2.40886e-07	0.240886	-0.00114159	0.240886	8.88794e-08	0.0888794	-0.081012	0.0888794	3.65259e-07	0.365259	-0.00582369	0.365259
			2.40397e-07	0.240397	-0.00113386	0.240397	8.91234e-08	0.0891234	-0.0805486	0.0891234	3.65747e-07	0.365747	-0.0058229	0.365747
			2.39909e-07	0.239909	-0.00113291	0.239909	8.93679e-08	0.0893679	-0.0800175	0.0893679	3.66236e-07	0.366235	-0.00583021	0.366235
			2.39421e-07	0.239421	-0.00113806	0.239421	8.96119e-08	0.0896119	-0.0794553	0.0896119	3.66724e-07	0.366724	-0.0058431	0.366724
			2.38932e-07	0.238932	-0.00114636	0.238932	8.9856e-08	0.089856	-0.0789049	0.089856	3.67213e-07	0.367213	-0.00585775	0.367213
			2.38443e-07	0.238443	-0.00115447	0.238443	9.01005e-08	0.0901005	-0.0784171	0.0901005	3.67701e-07	0.367701	-0.00587219	0.367701
			2.37955e-07	0.237955	-0.00115952	0.237955	9.03445e-08	0.0903445	-0.0780341	0.0903445	3.68189e-07	0.368189	-0.00588485	0.368189
			2.37467e-07	0.237467	-0.00115981	0.237467	9.05885e-08	0.0905885	-0.07778	0.0905885	3.68678e-07	0.368678	-0.00589588	0.368678
			2.36978e-07	0.236978	-0.00115552	0.236978	9.08326e-08	0.0908326	-0.0776514	0.0908326	3.69166e-07	0.369166	-0.00590737	0.369166
			2.3649e-07	0.23649	-0.00114808	0.23649	9.10771e-08	0.0910771	-0.0776149	0.0910771	3.69655e-07	0.369655	-0.00592245	0.369655
			2.36001e-07	0.236001	-0.00113968	0.236001	9.13211e-08	0.0913211	-0.0776158	0.0913211	3.70143e-07	0.370143	-0.00594364	0.370143
			2.35513e-07	0.235513	-0.00113291	0.235513	9.15651e-08	0.0915651	-0.0775965	0.0915651	3.70631e-07	0.370631	-0.00597118	0.370631
			2.35025e-07	0.235025	-0.00112794	0.235025	9.18096e-08	0.0918096	-0.0775103	0.0918096	3.7112e-07	0.37112	-0.00600265	0.37112
			2.34536e-07	0.234536	-0.00112422	0.234536	9.20537e-08	0.0920537	-0.0773361	0.0920537	3.71608e-07	0.371608	-0.00603253	0.371608
			2.34048e-07	0.234048	-0.00111802	0.234048	9.22977e-08	0.0922977	-0.07708	0.0922977	3.72097e-07	0.372097	-0.00605461	0.372097
			2.3356e-07	0.23356	-0.00110619	0.23356	9.25422e-08	0.0925422	-0.0767723	0.0925422	3.72585e-07	0.372585	-0.00606558	0.372585
			2.33071e-07	0.233071	-0.0010873	0.233071	9.27862e-08	0.0927862	-0.0764544	0.0927862	3.73074e-07	0.373074	-0.00606476	0.373074
			2.32582e-07	0.232582	-0.00106145	0.232582	9.30303e-08	0.0930303	-0.0761658	0.0930303	3.73562e-07	0.373562	-0.00605632	0.373562
			2.32094e-07	0.232094	-0.00103082	0.232094	9.32748e-08	0.0932748	-0.0759328	0.0932748	3.74051e-07	0.374051	-0.00604597	0.374051
			2.31606e-07	0.231606	-0.00100077	0.231606	9.35188e-08	0.0935188	-0.0757634	0.0935188	3.74539e-07	0.374539	-0.00603791	0.374539
			2.31117e-07	0.231117	-0.000974721	0.231117	9.37628e-08	0.0937628	-0.0756447	0.0937628	3.75027e-07	0.375027	-0.00603412	0.375027
			2.30629e-07	0.230629	-0.000956308	0.230629	9.40073e-08	0.0940073	-0.0755501	0.0940073	3.75516e-07	0.375516	-0.00603123	0.375516
			2.30141e-07	0.230141	-0.000948294	0.230141	9.42514e-08	0.0942514	-0.0754518	0.0942514	3.76004e-07	0.376004	-0.00602655	0.376004
			2.29652e-07	0.229652	-0.000951347	0.229652	9.44954e-08	0.0944954	-0.0753331	0.0944954	3.76493e-07	0.376493	-0.00601814	0.376493
			2.29164e-07	0.229164	-0.000966421	0.229164	9.47399e-08	0.0947399	-0.0751897	0.0947399	3.76981e-07	0.376981	-0.00600556	0.376981
			2.28675e-07	0.228675	-0.000991799	0.228675	9.49839e-08	0.0949839	-0.0750319	0.0949839	3.77469e-07	0.377469	-0.005992	0.377469
			2.28187e-07	0.228187	-0.00102643	0.228187	9.5228e-08	0.095228	-0.0748729	0.095228	3.77958e-07	0.377958	-0.00598177	0.377958
			2.27699e-07	0.227699	-0.00106822	0.227699	9.54725e-08	0.0954725	-0.074725	0.0954725	3.78446e-07	0.378446	-0.00597751	0.378446
			2.2721e-07	0.22721	-0.00111497	0.22721	9.57165e-08	0.0957165	-0.0745952	0.0957165	3.78935e-07	0.378935	-0.00597909	0.378935
			2.26722e-07	0.226722	-0.00116544	0.226722	9.59605e-08	0.0959605	-0.0744834	0.0959605	3.79423e-07	0.379423	-0.00598424	0.379423
			2.26233e-07	0.226233	-0.00121782	0.226233	9.6205e-08	0.096205	-0.0743824	0.096205	3.79912e-07	0.379912	-0.00598799	0.379912
			2.25745e-07	0.225745	-0.00127039	0.225745	9.64491e-08	0.0964491	-0.0742826	0.0964491	3.804e-07	0.3804	-0.00598689	0.3804
			2.25256e-07	0.225256	-0.00131923	0.225256	9.66931e-08	0.0966931	-0.0741695	0.0966931	3.80889e-07	0.380889	-0.00597947	0.380889
			2.24768e-07	0.224768	-0.00136026	0.224768	9.69376e-08	0.0969376	-0.0740287	0.0969376	3.81377e-07	0.381377	-0.00596668	0.381377
			2.2428e-07	0.22428	-0.00138745	0.22428	9.71816e-08	0.0971816	-0.0738473	0.0971816	3.81865e-07	0.381865	-0.00595217	0.381865
			2.23791e-07	0.223791	-0.00139566	0.223791	9.74257e-08	0.0974257	-0.0736201	0.0974257	3.82354e-07	0.382354	-0.00593943	0.382354
			2.23303e-07	0.223303	-0.00138134	0.223303	9.76697e-08	0.0976697	-0.073351	0.0976697	3.82842e-07	0.382842	-0.00592934	0.382842
			2.22815e-07	0.222815	-0.00134366	0.222815	9.79142e-08	0.0979142	-0.0730488	0.0979142	3.83331e-07	0.383331	-0.00592122	0.383331
			2.22326e-07	0.222326	-0.00128479	0.222326	9.81582e-08	0.0981582	-0.0727222	0.0981582	3.83819e-07	0.383819	-0.00591242	0.383819
			2.21838e-07	0.221838	-0.00121391	0.221838	9.84023e-08	0.0984023	-0.0723788	0.0984023	3.84307e-07	0.384307	-0.00589971	0.384307
			2.21349e-07	0.221349	-0.00114111	0.221349	9.86468e-08	0.0986468	-0.0720227	0.0986468	3.84796e-07	0.384796	-0.00588112	0.384796
			2.20861e-07	0.220861	-0.00107757	0.220861	9.88908e-08	0.0988908	-0.0716609	0.0988908	3.85284e-07	0.385284	-0.0058549	0.385284
			2.20372e-07	0.220372	-0.00103263	0.220372	9.91348e-08	0.0991348	-0.071311	0.0991348	3.85773e-07	0.385773	-0.00582126	0.385773
			2.19884e-07	0.219884	-0.00100993	0.219884	9.93793e-08	0.0993793	-0.0709941	0.0993793	3.86262e-07	0.386262	-0.0057819	0.386262
			2.19396e-07	0.219396	-0.00100878	0.219396	9.96234e-08	0.0996234	-0.070735	0.0996234	3.8675e-07	0.38675	-0.00573923	0.38675
			2.18907e-07	0.218907	-0.00102214	0.218907	9.98674e-08	0.0998674	-0.0705505	0.0998674	3.87238e-07	0.387238	-0.00569769	0.387238
			2.18419e-07	0.218419	-0.00104103	0.218419	1.00112e-07	0.100112	-0.0704431	0.100112	3.87727e-07	0.387727	-0.00566216	0.387727
			2.1793e-07	0.21793	-0.00105696	0.21793	1.00356e-07	0.100356	-0.0703981	0.100356	3.88215e-07	0.388215	-0.00563698	0.388215
			2.17442e-07	0.217442	-0.00106307	0.217442	1.006e-07	0.1006	-0.070391	0.1006	3.88704e-07	0.388704	-0.005625	0.388704
			2.16954e-07	0.216954	-0.00105696	0.216954	1.00844e-07	0.100844	-0.0703922	0.100844	3.89192e-07	0.389192	-0.0056264	0.389192
			2.16465e-07	0.216465	-0.00103941	0.216465	1.01088e-07	0.101088	-0.0703691	0.101088	3.8968e-07	0.38968	-0.00563675	0.38968
			2.15977e-07	0.215977	-0.00101517	0.215977	1.01333e-07	0.101333	-0.0702938	0.101333	3.90169e-07	0.390169	-0.00565055	0.390169
			2.15489e-07	0.215489	-0.000989891	0.215489	1.01577e-07	0.101577	-0.0701437	0.101577	3.90657e-07	0.390657	-0.00566148	0.390657
			2.15e-07	0.215	-0.000969283	0.215	1.01821e-07	0.101821	-0.0699068	0.101821	3.91145e-07	0.391145	-0.00566566	0.391145
			2.14511e-07	0.214511	-0.000957071	0.214511	1.02065e-07	0.102065	-0.069585	0.102065	3.91634e-07	0.391634	-0.00566345	0.391634
			2.14023e-07	0.214023	-0.000954972	0.214023	1.0231e-07	0.10231	-0.0691991	0.10231	3.92123e-07	0.392122	-0.00565956	0.392122
			2.13535e-07	0.213535	-0.000960697	0.213535	1.02554e-07	0.102554	-0.0687817	0.102554	3.92611e-07	0.392611	-0.0056607	0.392611
			2.13046e-07	0.213046	-0.000971764	0.213046	1.02798e-07	0.102798	-0.0683672	0.102798	3.931e-07	0.3931	-0.00567195	0.3931
			2.12558e-07	0.212558	-0.000983308	0.212558	1.03042e-07	0.103042	-0.067983	0.103042	3.93588e-07	0.393588	-0.00569491	0.393588
			2.12069e-07	0.212069	-0.000992849	0.212069	1.03286e-07	0.103286	-0.0676483	0.103286	3.94076e-07	0.394076	-0.00572771	0.394076
			2.11581e-07	0.211581	-0.000999813	0.211581	1.0353e-07	0.10353	-0.0673688	0.10353	3.94565e-07	0.394565	-0.0057652	0.394565
			2.11093e-07	0.211093	-0.00100563	0.211093	1.03775e-07	0.103775	-0.067141	0.103775	3.95053e-07	0.395053	-0.00580167	0.395053
			2.10604e-07	0.210604	-0.00101174	0.210604	1.04019e-07	0.104019	-0.0669589	0.104019	3.95542e-07	0.395542	-0.00583162	0.395542
			2.10116e-07	0.210116	-0.00101975	0.210116	1.04263e-07	0.104263	-0.0668129	0.104263	3.9603e-07	0.39603	-0.00585188	0.39603
			2.09628e-07	0.209628	-0.00102891	0.209628	1.04507e-07	0.104507	-0.0666886	0.104507	3.96518e-07	0.396518	-0.00586091	0.396518
			2.09139e-07	0.209139	-0.00103798	0.209139	1.04751e-07	0.104751	-0.0665673	0.104751	3.97007e-07	0.397007	-0.00585839	0.397007
			2.08651e-07	0.208651	-0.00104456	0.208651	1.04995e-07	0.104995	-0.0664325	0.104995	3.97495e-07	0.397495	-0.00584635	0.397495
			2.08162e-07	0.208162	-0.00104857	0.208162	1.05239e-07	0.105239	-0.0662694	0.105239	3.97984e-07	0.397984	-0.0058267	0.397984
			2.07674e-07	0.207674	-0.00105	0.207674	1.05484e-07	0.105484	-0.0660705	0.105484	3.98472e-07	0.398472	-0.00580278	0.398472
			2.07185e-07	0.207185	-0.00105124	0.207185	1.05728e-07	0.105728	-0.0658398	0.105728	3.98961e-07	0.398961	-0.00577807	0.398961
			2.06697e-07	0.206697	-0.00105439	0.206697	1.05972e-07	0.105972	-0.065586	0.105972	3.99449e-07	0.399449	-0.00575426	0.399449
			2.06209e-07	0.206209	-0.00105954	0.206209	1.06216e-07	0.106216	-0.0653252	0.106216	3.99938e-07	0.399938	-0.00573325	0.399938
			2.0572e-07	0.20572	-0.00106555	0.20572	1.0646e-07	0.10646	-0.0650755	0.10646	4.00426e-07	0.400426	-0.00571643	0.400426
			2.05232e-07	0.205232	-0.00106994	0.205232	1.06705e-07	0.106705	-0.0648513	0.106705	4.00914e-07	0.400914	-0.00570434	0.400914
			2.04743e-07	0.204743	-0.00107041	0.204743	1.06949e-07	0.106949	-0.064664	0.106949	4.01403e-07	0.401403	-0.0056966	0.401403
			2.04255e-07	0.204255	-0.00106727	0.204255	1.07193e-07	0.107193	-0.0645149	0.107193	4.01891e-07	0.401891	-0.00569166	0.401891
			2.03767e-07	0.203767	-0.0010624	0.203767	1.07437e-07	0.107437	-0.0643969	0.107437	4.0238e-07	0.40238	-0.00568839	0.40238
			2.03278e-07	0.203278	-0.00106011	0.203278	1.07682e-07	0.107682	-0.0642891	0.107682	4.02868e-07	0.402868	-0.00568392	0.402868
			2.0279e-07	0.20279	-0.00106364	0.20279	1.07926e-07	0.107926	-0.0641632	0.107926	4.03356e-07	0.403356	-0.00567579	0.403356
			2.02301e-07	0.202301	-0.00107499	0.202301	1.0817e-07	0.10817	-0.0639938	0.10817	4.03845e-07	0.403845	-0.00566396	0.403845
			2.01813e-07	0.201813	-0.00109427	0.201813	1.08414e-07	0.108414	-0.0637659	0.108414	4.04333e-07	0.404333	-0.00564933	0.404333
			2.01324e-07	0.201324	-0.00112127	0.201324	1.08658e-07	0.108658	-0.0634814	0.108658	4.04822e-07	0.404822	-0.00563356	0.404822
			2.00836e-07	0.200836	-0.00115599	0.200836	1.08902e-07	0.108902	-0.0631612	0.108902	4.0531e-07	0.40531	-0.00561874	0.40531
			2.00348e-07	0.200348	-0.00119931	0.200348	1.09147e-07	0.109147	-0.0628377	0.109147	4.05799e-07	0.405799	-0.0056062	0.405799
			1.99859e-07	0.199859	-0.00124987	0.199859	1.09391e-07	0.109391	-0.0625421	0.109391	4.06287e-07	0.406287	-0.00559671	0.406287
			1.99371e-07	0.199371	-0.00130502	0.199371	1.09635e-07	0.109635	-0.0622924	0.109635	4.06776e-07	0.406776	-0.00558954	0.406776
			1.98883e-07	0.198883	-0.00135807	0.198883	1.09879e-07	0.109879	-0.062092	0.109879	4.07264e-07	0.407264	-0.00558496	0.407264
			1.98394e-07	0.198394	-0.00140252	0.198394	1.10123e-07	0.110123	-0.0619313	0.110123	4.07752e-07	0.407752	-0.00558295	0.407752
			1.97906e-07	0.197906	-0.00143162	0.197906	1.10367e-07	0.110367	-0.0617915	0.110367	4.08241e-07	0.408241	-0.00558271	0.408241
			1.97417e-07	0.197417	-0.00144298	0.197417	1.10612e-07	0.110612	-0.0616592	0.110612	4.08729e-07	0.408729	-0.00558394	0.408729
			1.96929e-07	0.196929	-0.00143983	0.196929	1.10856e-07	0.110856	-0.0615264	0.110856	4.09218e-07	0.409218	-0.00558547	0.409218
			1.9644e-07	0.19644	-0.00142762	0.19644	1.111e-07	0.1111	-0.0613919	0.1111	4.09706e-07	0.409706	-0.00558728	0.409706
			1.95952e-07	0.195952	-0.00141369	0.195952	1.11344e-07	0.111344	-0.0612587	0.111344	4.10194e-07	0.410194	-0.0055894	0.410194
			1.95463e-07	0.195463	-0.00140329	0.195463	1.11588e-07	0.111588	-0.0611254	0.111588	4.10683e-07	0.410683	-0.00559196	0.410683
			1.94975e-07	0.194975	-0.00139747	0.194975	1.11832e-07	0.111832	-0.0609875	0.111832	4.11171e-07	0.411171	-0.00559469	0.411171
			1.94487e-07	0.194487	-0.00139232	0.194487	1.12077e-07	0.112077	-0.0608355	0.112077	4.1166e-07	0.41166	-0.00559679	0.41166
			1.93998e-07	0.193998	-0.00138306	0.193998	1.12321e-07	0.112321	-0.0606627	0.112321	4.12149e-07	0.412149	-0.00559794	0.412149
			1.9351e-07	0.19351	-0.0013657	0.19351	1.12565e-07	0.112565	-0.0604686	0.112565	4.12637e-07	0.412637	-0.00559694	0.412637
			1.93022e-07	0.193022	-0.00133946	0.193022	1.12809e-07	0.112809	-0.0602591	0.112809	4.13125e-07	0.413125	-0.00559273	0.413125
			1.92533e-07	0.192533	-0.00130884	0.192533	1.13054e-07	0.113054	-0.0600453	0.113054	4.13614e-07	0.413614	-0.00558417	0.413614
			1.92045e-07	0.192045	-0.00128021	0.192045	1.13298e-07	0.113298	-0.059839	0.113298	4.14102e-07	0.414102	-0.00557107	0.414102
			1.91557e-07	0.191557	-0.00126027	0.191557	1.13542e-07	0.113542	-0.0596461	0.113542	4.14591e-07	0.414591	-0.00555226	0.414591
			1.91068e-07	0.191068	-0.00125264	0.191068	1.13786e-07	0.113786	-0.0594671	0.113786	4.15079e-07	0.415079	-0.0055297	0.415079
			1.9058e-07	0.19058	-0.0012577	0.19058	1.1403e-07	0.11403	-0.0592962	0.11403	4.15567e-07	0.415567	-0.00550681	0.415567
			1.90091e-07	0.190091	-0.00127125	0.190091	1.14274e-07	0.114274	-0.059127	0.114274	4.16056e-07	0.416056	-0.00548654	0.416056
			1.89603e-07	0.189603	-0.0012889	0.189603	1.14519e-07	0.114519	-0.0589554	0.114519	4.16544e-07	0.416544	-0.00547156	0.416544
			1.89114e-07	0.189114	-0.00130588	0.189114	1.14763e-07	0.114763	-0.0587824	0.114763	4.17033e-07	0.417033	-0.00546204	0.417033
			1.88626e-07	0.188626	-0.00132019	0.188626	1.15007e-07	0.115007	-0.0586126	0.115007	4.17521e-07	0.417521	-0.00545759	0.417521
			1.88137e-07	0.188137	-0.00133135	0.188137	1.15251e-07	0.115251	-0.0584489	0.115251	4.1801e-07	0.41801	-0.00545596	0.41801
			1.87649e-07	0.187649	-0.00134146	0.187649	1.15495e-07	0.115495	-0.0582924	0.115495	4.18498e-07	0.418498	-0.00545513	0.418498
			1.87161e-07	0.187161	-0.00135186	0.187161	1.15739e-07	0.115739	-0.0581399	0.115739	4.18987e-07	0.418987	-0.00545314	0.418987
			1.86672e-07	0.186672	-0.00136303	0.186672	1.15984e-07	0.115984	-0.0579879	0.115984	4.19475e-07	0.419475	-0.00544903	0.419475
			1.86184e-07	0.186184	-0.00137514	0.186184	1.16228e-07	0.116228	-0.0578391	0.116228	4.19963e-07	0.419963	-0.00544214	0.419963
			1.85696e-07	0.185696	-0.00138716	0.185696	1.16472e-07	0.116472	-0.0577041	0.116472	4.20452e-07	0.420452	-0.0054341	0.420452
			1.85207e-07	0.185207	-0.00139861	0.185207	1.16716e-07	0.116716	-0.057594	0.116716	4.2094e-07	0.42094	-0.00542666	0.42094
			1.84719e-07	0.184719	-0.00140739	0.184719	1.1696e-07	0.11696	-0.0575176	0.11696	4.21429e-07	0.421429	-0.00542252	0.421429
			1.8423e-07	0.18423	-0.00141359	0.18423	1.17204e-07	0.117204	-0.0574712	0.117204	4.21917e-07	0.421917	-0.00542268	0.421917
			1.83742e-07	0.183742	-0.00141712	0.183742	1.17449e-07	0.117449	-0.0574386	0.117449	4.22405e-07	0.422405	-0.00542567	0.422405
			1.83253e-07	0.183253	-0.00141951	0.183253	1.17693e-07	0.117693	-0.0573946	0.117693	4.22894e-07	0.422894	-0.00543001	0.422894
			1.82765e-07	0.182765	-0.00142351	0.182765	1.17937e-07	0.117937	-0.057314	0.117937	4.23382e-07	0.423382	-0.00543332	0.423382
			1.82277e-07	0.182277	-0.00143248	0.182277	1.18182e-07	0.118182	-0.0571819	0.118182	4.23871e-07	0.423871	-0.0054351	0.423871
			1.81788e-07	0.181788	-0.00144946	0.181788	1.18426e-07	0.118426	-0.0569933	0.118426	4.24359e-07	0.424359	-0.00543583	0.424359
			1.813e-07	0.1813	-0.00147456	0.1813	1.1867e-07	0.11867	-0.0567556	0.11867	4.24848e-07	0.424848	-0.0054366	0.424848
			1.80811e-07	0.180811	-0.00150394	0.180811	1.18914e-07	0.118914	-0.0564826	0.118914	4.25336e-07	0.425336	-0.00543882	0.425336
			1.80323e-07	0.180323	-0.00153361	0.180323	1.19158e-07	0.119158	-0.0561912	0.119158	4.25825e-07	0.425825	-0.00544178	0.425825
			1.79835e-07	0.179835	-0.00155937	0.179835	1.19402e-07	0.119402	-0.0558964	0.119402	4.26313e-07	0.426313	-0.00544579	0.426313
			1.79346e-07	0.179346	-0.00157893	0.179346	1.19646e-07	0.119646	-0.0556121	0.119646	4.26801e-07	0.426801	-0.00544974	0.426801
			1.78858e-07	0.178858	-0.00159286	0.178858	1.19891e-07	0.119891	-0.0553451	0.119891	4.2729e-07	0.42729	-0.00545339	0.42729
			1.78369e-07	0.178369	-0.00160278	0.178369	1.20135e-07	0.120135	-0.0550965	0.120135	4.27778e-07	0.427778	-0.00545599	0.427778
			1.77881e-07	0.177881	-0.00160965	0.177881	1.20379e-07	0.120379	-0.0548643	0.120379	4.28267e-07	0.428267	-0.00545621	0.428267
			1.77392e-07	0.177392	-0.00161271	0.177392	1.20623e-07	0.120623	-0.0546501	0.120623	4.28755e-07	0.428755	-0.00545246	0.428755
			1.76904e-07	0.176904	-0.00160851	0.176904	1.20867e-07	0.120867	-0.0544606	0.120867	4.29243e-07	0.429243	-0.00544365	0.429243
			1.76416e-07	0.176416	-0.0015942	0.176416	1.21111e-07	0.121111	-0.0543096	0.121111	4.29732e-07	0.429732	-0.00542936	0.429732
			1.75927e-07	0.175927	-0.00156806	0.175927	1.21356e-07	0.121356	-0.0542086	0.121356	4.3022e-07	0.43022	-0.0054104	0.43022
			1.75439e-07	0.175439	-0.00153209	0.175439	1.216e-07	0.1216	-0.0541557	0.1216	4.30709e-07	0.430709	-0.0053897	0.430709
			1.74951e-07	0.174951	-0.0014902	0.174951	1.21844e-07	0.121844	-0.0541321	0.121844	4.31197e-07	0.431197	-0.00537038	0.431197
			1.74462e-07	0.174462	-0.00144832	0.174462	1.22088e-07	0.122088	-0.054104	0.122088	4.31686e-07	0.431686	-0.00535476	0.431686
			1.73974e-07	0.173974	-0.00141273	0.173974	1.22332e-07	0.122332	-0.0540345	0.122332	4.32174e-07	0.432174	-0.00534365	0.432174
			1.73485e-07	0.173485	-0.00138688	0.173485	1.22576e-07	0.122576	-0.0538992	0.122576	4.32663e-07	0.432663	-0.0053372	0.432663
			1.72997e-07	0.172997	-0.00137104	0.172997	1.22821e-07	0.122821	-0.0536932	0.122821	4.33151e-07	0.433151	-0.00533494	0.433151
			1.72509e-07	0.172509	-0.00136331	0.172509	1.23065e-07	0.123065	-0.0534359	0.123065	4.3364e-07	0.43364	-0.00533544	0.43364
			1.7202e-07	0.17202	-0.00135997	0.17202	1.23309e-07	0.123309	-0.0531582	0.123309	4.34128e-07	0.434128	-0.00533794	0.434128
			1.71531e-07	0.171531	-0.00135931	0.171531	1.23554e-07	0.123554	-0.0528894	0.123554	4.34616e-07	0.434616	-0.00534231	0.434616
			1.71043e-07	0.171043	-0.00135969	0.171043	1.23798e-07	0.123798	-0.0526499	0.123798	4.35105e-07	0.435105	-0.00534815	0.435105
			1.70555e-07	0.170555	-0.00136312	0.170555	1.24042e-07	0.124042	-0.0524446	0.124042	4.35593e-07	0.435593	-0.00535507	0.435593
			1.70066e-07	0.170066	-0.00137161	0.170066	1.24286e-07	0.124286	-0.0522634	0.124286	4.36082e-07	0.436082	-0.00536427	0.436082
			1.69578e-07	0.169578	-0.00138621	0.169578	1.2453e-07	0.12453	-0.0520885	0.12453	4.3657e-07	0.43657	-0.00537652	0.43657
			1.6909e-07	0.16909	-0.00140605	0.16909	1.24774e-07	0.124774	-0.0519021	0.124774	4.37058e-07	0.437058	-0.00539271	0.437058
			1.68601e-07	0.168601	-0.00143019	0.168601	1.25019e-07	0.125019	-0.0516954	0.125019	4.37547e-07	0.437547	-0.00541264	0.437547
			1.68113e-07	0.168113	-0.00145595	0.168113	1.25263e-07	0.125263	-0.0514683	0.125263	4.38036e-07	0.438036	-0.00543571	0.438036
			1.67625e-07	0.167625	-0.00148314	0.167625	1.25507e-07	0.125507	-0.0512327	0.125507	4.38524e-07	0.438524	-0.00545935	0.438524
			1.67136e-07	0.167136	-0.00151091	0.167136	1.25751e-07	0.125751	-0.0510027	0.125751	4.39012e-07	0.439012	-0.00548181	0.439012
			1.66648e-07	0.166648	-0.00153981	0.166648	1.25995e-07	0.125995	-0.050793	0.125995	4.39501e-07	0.439501	-0.00550149	0.439501
			1.66159e-07	0.166159	-0.00156939	0.166159	1.26239e-07	0.126239	-0.0506135	0.126239	4.39989e-07	0.439989	-0.00551578	0.439989
			1.65671e-07	0.165671	-0.00159973	0.165671	1.26483e-07	0.126483	-0.0504699	0.126483	4.40478e-07	0.440478	-0.00552429	0.440478
			1.65182e-07	0.165182	-0.00163045	0.165182	1.26728e-07	0.126728	-0.050364	0.126728	4.40966e-07	0.440966	-0.00552701	0.440966
			1.64694e-07	0.164694	-0.00166165	0.164694	1.26972e-07	0.126972	-0.0502902	0.126972	4.41454e-07	0.441454	-0.00552482	0.441454
			1.64205e-07	0.164205	-0.00169371	0.164205	1.27216e-07	0.127216	-0.0502368	0.127216	4.41943e-07	0.441943	-0.00552012	0.441943
			1.63717e-07	0.163717	-0.00172767	0.163717	1.2746e-07	0.12746	-0.0501847	0.12746	4.42431e-07	0.442431	-0.00551565	0.442431
			1.63229e-07	0.163229	-0.00176412	0.163229	1.27704e-07	0.127704	-0.0501118	0.127704	4.4292e-07	0.44292	-0.00551414	0.44292
			1.6274e-07	0.16274	-0.00180428	0.16274	1.27948e-07	0.127948	-0.0499985	0.127948	4.43408e-07	0.443408	-0.00551684	0.443408
			1.62252e-07	0.162252	-0.0018497	0.162252	1.28193e-07	0.128193	-0.0498362	0.128193	4.43897e-07	0.443897	-0.00552284	0.443897
			1.61764e-07	0.161764	-0.00190007	0.161764	1.28437e-07	0.128437	-0.0496266	0.128437	4.44385e-07	0.444385	-0.00553042	0.444385
			1.61275e-07	0.161275	-0.00195283	0.161275	1.28681e-07	0.128681	-0.0493812	0.128681	4.44874e-07	0.444874	-0.00553778	0.444874
			1.60787e-07	0.160787	-0.00200378	0.160787	1.28926e-07	0.128926	-0.0491148	0.128926	4.45362e-07	0.445362	-0.00554294	0.445362
			1.60298e-07	0.160298	-0.00204604	0.160298	1.2917e-07	0.12917	-0.0488406	0.12917	4.45851e-07	0.445851	-0.00554431	0.445851
			1.5981e-07	0.15981	-0.00207552	0.15981	1.29414e-07	0.129414	-0.0485654	0.129414	4.46339e-07	0.446339	-0.0055413	0.446339
			1.59321e-07	0.159321	-0.00209098	0.159321	1.29658e-07	0.129658	-0.0482924	0.129658	4.46827e-07	0.446827	-0.00553388	0.446827
			1.58833e-07	0.158833	-0.00209642	0.158833	1.29902e-07	0.129902	-0.0480258	0.129902	4.47316e-07	0.447316	-0.00552118	0.447316
			1.58345e-07	0.158345	-0.00209756	0.158345	1.30146e-07	0.130146	-0.0477694	0.130146	4.47804e-07	0.447804	-0.0055041	0.447804
			1.57856e-07	0.157856	-0.00210062	0.157856	1.30391e-07	0.130391	-0.0475307	0.130391	4.48293e-07	0.448293	-0.00548289	0.448293
			1.57368e-07	0.157368	-0.00210863	0.157368	1.30635e-07	0.130635	-0.0473208	0.130635	4.48781e-07	0.448781	-0.00545858	0.448781
			1.56879e-07	0.156879	-0.00212141	0.156879	1.30879e-07	0.130879	-0.0471456	0.130879	4.49269e-07	0.449269	-0.00543238	0.449269
			1.56391e-07	0.156391	-0.00213725	0.156391	1.31123e-07	0.131123	-0.0470046	0.131123	4.49758e-07	0.449758	-0.00540624	0.449758
			1.55903e-07	0.155903	-0.00215519	0.155903	1.31367e-07	0.131367	-0.0468895	0.131367	4.50246e-07	0.450246	-0.00538317	0.450246
			1.55414e-07	0.155414	-0.00217398	0.155414	1.31611e-07	0.131611	-0.0467848	0.131611	4.50735e-07	0.450735	-0.0053671	0.450735
			1.54926e-07	0.154926	-0.0021945	0.154926	1.31856e-07	0.131856	-0.0466719	0.131856	4.51223e-07	0.451223	-0.00536153	0.451223
			1.54438e-07	0.154438	-0.00221625	0.154438	1.321e-07	0.1321	-0.0465392	0.1321	4.51712e-07	0.451712	-0.00536908	0.451712
			1.53949e-07	0.153949	-0.00223886	0.153949	1.32344e-07	0.132344	-0.0463831	0.132344	4.522e-07	0.4522	-0.00538924	0.4522
			1.5346e-07	0.15346	-0.00226166	0.15346	1.32588e-07	0.132588	-0.0462137	0.132588	4.52689e-07	0.452689	-0.00541765	0.452689
			1.52972e-07	0.152972	-0.0022836	0.152972	1.32832e-07	0.132832	-0.0460473	0.132832	4.53177e-07	0.453177	-0.00544822	0.453177
			1.52484e-07	0.152484	-0.0023045	0.152484	1.33076e-07	0.133076	-0.0459017	0.133076	4.53665e-07	0.453665	-0.00547595	0.453665
			1.51995e-07	0.151995	-0.00232434	0.151995	1.33321e-07	0.133321	-0.0457891	0.133321	4.54154e-07	0.454154	-0.00549647	0.454154
			1.51507e-07	0.151507	-0.00234285	0.151507	1.33565e-07	0.133565	-0.0457097	0.133565	4.54642e-07	0.454642	-0.00551037	0.454642
			1.51019e-07	0.151019	-0.00236165	0.151019	1.33809e-07	0.133809	-0.0456535	0.133809	4.55131e-07	0.455131	-0.00551858	0.455131
			1.5053e-07	0.15053	-0.00238197	0.15053	1.34053e-07	0.134053	-0.0456016	0.134053	4.55619e-07	0.455619	-0.00552321	0.455619
			1.50042e-07	0.150042	-0.00240611	0.150042	1.34298e-07	0.134298	-0.0455325	0.134298	4.56107e-07	0.456107	-0.00552524	0.456107
			1.49553e-07	0.149553	-0.00243587	0.149553	1.34542e-07	0.134542	-0.0454321	0.134542	4.56596e-07	0.456596	-0.00552619	0.456596
			1.49065e-07	0.149065	-0.00247127	0.149065	1.34786e-07	0.134786	-0.045297	0.134786	4.57084e-07	0.457085	-0.00552721	0.457085
			1.48577e-07	0.148577	-0.00250943	0.148577	1.3503e-07	0.13503	-0.0451347	0.13503	4.57573e-07	0.457573	-0.00552982	0.457573
			1.48088e-07	0.148088	-0.00254635	0.148088	1.35274e-07	0.135274	-0.0449571	0.135274	4.58061e-07	0.458061	-0.00553583	0.458061
			1.47599e-07	0.147599	-0.00257803	0.147599	1.35518e-07	0.135518	-0.0447789	0.135518	4.5855e-07	0.45855	-0.00554408	0.45855
			1.47111e-07	0.147111	-0.0026016	0.147111	1.35763e-07	0.135763	-0.0446071	0.135763	4.59038e-07	0.459038	-0.00555077	0.459038
			1.46623e-07	0.146623	-0.00261667	0.146623	1.36007e-07	0.136007	-0.0444397	0.136007	4.59527e-07	0.459527	-0.00555193	0.459527
			1.46134e-07	0.146134	-0.00262449	0.146134	1.36251e-07	0.136251	-0.0442708	0.136251	4.60015e-07	0.460015	-0.00554446	0.460015
			1.45646e-07	0.145646	-0.00262659	0.145646	1.36495e-07	0.136495	-0.0440904	0.136495	4.60503e-07	0.460503	-0.00552894	0.460503
			1.45158e-07	0.145158	-0.00262535	0.145158	1.36739e-07	0.136739	-0.0438919	0.136739	4.60992e-07	0.460992	-0.00550871	0.460992
			1.44669e-07	0.144669	-0.00262354	0.144669	1.36983e-07	0.136983	-0.0436759	0.136983	4.6148e-07	0.46148	-0.00548886	0.46148
			1.44181e-07	0.144181	-0.00262516	0.144181	1.37228e-07	0.137228	-0.0434523	0.137228	4.61969e-07	0.461969	-0.00547462	0.461969
			1.43693e-07	0.143693	-0.00263384	0.143693	1.37472e-07	0.137472	-0.0432362	0.137472	4.62457e-07	0.462457	-0.00546774	0.462457
			1.43204e-07	0.143204	-0.00265235	0.143204	1.37716e-07	0.137716	-0.0430433	0.137716	4.62945e-07	0.462945	-0.00546696	0.462945
			1.42716e-07	0.142716	-0.00267964	0.142716	1.3796e-07	0.13796	-0.0428877	0.13796	4.63434e-07	0.463434	-0.00547087	0.463434
			1.42227e-07	0.142227	-0.00271217	0.142227	1.38204e-07	0.138204	-0.0427758	0.138204	4.63923e-07	0.463923	-0.00547522	0.463923
			1.41739e-07	0.141739	-0.00274451	0.141739	1.38448e-07	0.138448	-0.0427049	0.138448	4.64411e-07	0.464411	-0.00547839	0.464411
			1.4125e-07	0.14125	-0.00277037	0.14125	1.38693e-07	0.138693	-0.0426668	0.138693	4.649e-07	0.4649	-0.00547793	0.4649
			1.40762e-07	0.140762	-0.00278659	0.140762	1.38937e-07	0.138937	-0.0426497	0.138937	4.65388e-07	0.465388	-0.00547358	0.465388
			1.40274e-07	0.140274	-0.00279298	0.140274	1.39181e-07	0.139181	-0.04264	0.139181	4.65876e-07	0.465876	-0.00546559	0.465876
			1.39785e-07	0.139785	-0.00279031	0.139785	1.39425e-07	0.139425	-0.0426268	0.139425	4.66365e-07	0.466365	-0.00545509	0.466365
			1.39297e-07	0.139297	-0.00278077	0.139297	1.3967e-07	0.13967	-0.0426014	0.13967	4.66853e-07	0.466853	-0.00544367	0.466853
			1.38808e-07	0.138808	-0.00276627	0.138808	1.39914e-07	0.139914	-0.0425579	0.139914	4.67342e-07	0.467342	-0.00543004	0.467342
			1.3832e-07	0.13832	-0.0027489	0.13832	1.40158e-07	0.140158	-0.0424926	0.140158	4.6783e-07	0.46783	-0.00541463	0.46783
			1.37832e-07	0.137832	-0.00273087	0.137832	1.40402e-07	0.140402	-0.0424042	0.140402	4.68318e-07	0.468318	-0.00539537	0.468318
			1.37343e-07	0.137343	-0.00271465	0.137343	1.40646e-07	0.140646	-0.0422931	0.140646	4.68807e-07	0.468807	-0.0053718	0.468807
			1.36855e-07	0.136855	-0.00270225	0.136855	1.40891e-07	0.140891	-0.042156	0.140891	4.69295e-07	0.469295	-0.00534491	0.469295
			1.36367e-07	0.136367	-0.00269471	0.136367	1.41135e-07	0.141135	-0.0419896	0.141135	4.69784e-07	0.469784	-0.00531657	0.469784
			1.35878e-07	0.135878	-0.00269204	0.135878	1.41379e-07	0.141379	-0.041788	0.141379	4.70272e-07	0.470272	-0.00528993	0.470272
			1.35389e-07	0.135389	-0.00269328	0.135389	1.41623e-07	0.141623	-0.0415485	0.141623	4.70761e-07	0.470761	-0.00526689	0.470761
			1.34901e-07	0.134901	-0.00269719	0.134901	1.41867e-07	0.141867	-0.0412759	0.141867	4.71249e-07	0.471249	-0.0052469	0.471249
			1.34413e-07	0.134413	-0.00270358	0.134413	1.42111e-07	0.142111	-0.040988	0.142111	4.71738e-07	0.471738	-0.00522959	0.471738
			1.33924e-07	0.133924	-0.00271322	0.133924	1.42355e-07	0.142355	-0.0407128	0.142355	4.72226e-07	0.472226	-0.00521358	0.472226
			1.33436e-07	0.133436	-0.00272658	0.133436	1.426e-07	0.1426	-0.0404815	0.1426	4.72714e-07	0.472714	-0.00519794	0.472714
			1.32948e-07	0.132948	-0.00274528	0.132948	1.42844e-07	0.142844	-0.040319	0.142844	4.73203e-07	0.473203	-0.00518382	0.473203
			1.32459e-07	0.132459	-0.00276894	0.132459	1.43088e-07	0.143088	-0.0402315	0.143088	4.73691e-07	0.473691	-0.00517218	0.473691
			1.31971e-07	0.131971	-0.00279766	0.131971	1.43332e-07	0.143332	-0.0402071	0.143332	4.7418e-07	0.47418	-0.0051644	0.47418
			1.31482e-07	0.131482	-0.00282838	0.131482	1.43576e-07	0.143576	-0.0402176	0.143576	4.74668e-07	0.474668	-0.00516138	0.474668
			1.30994e-07	0.130994	-0.00285891	0.130994	1.4382e-07	0.14382	-0.0402303	0.14382	4.75156e-07	0.475156	-0.00516243	0.475156
			1.30506e-07	0.130506	-0.00288657	0.130506	1.44065e-07	0.144065	-0.0402202	0.144065	4.75645e-07	0.475645	-0.00516574	0.475645
			1.30017e-07	0.130017	-0.00290995	0.130017	1.44309e-07	0.144309	-0.0401734	0.144309	4.76133e-07	0.476133	-0.00516854	0.476133
			1.29529e-07	0.129529	-0.00293008	0.129529	1.44553e-07	0.144553	-0.0400904	0.144553	4.76622e-07	0.476622	-0.00516822	0.476622
			1.2904e-07	0.12904	-0.00294735	0.12904	1.44797e-07	0.144797	-0.0399798	0.144797	4.7711e-07	0.47711	-0.00516174	0.47711
			1.28552e-07	0.128552	-0.00296271	0.128552	1.45041e-07	0.145041	-0.0398539	0.145041	4.77599e-07	0.477599	-0.00514989	0.477599
			1.28063e-07	0.128063	-0.00297664	0.128063	1.45286e-07	0.145286	-0.0397241	0.145286	4.78087e-07	0.478087	-0.00513482	0.478087
			1.27575e-07	0.127575	-0.00298914	0.127575	1.4553e-07	0.14553	-0.039598	0.14553	4.78576e-07	0.478576	-0.00512172	0.478576
			1.27087e-07	0.127087	-0.00300059	0.127087	1.45774e-07	0.145774	-0.0394732	0.145774	4.79064e-07	0.479064	-0.00511417	0.479064
			1.26598e-07	0.126598	-0.00301327	0.126598	1.46018e-07	0.146018	-0.0393427	0.146018	4.79552e-07	0.479552	-0.00511294	0.479552
			1.2611e-07	0.12611	-0.00303102	0.12611	1.46263e-07	0.146263	-0.0391947	0.146263	4.80041e-07	0.480041	-0.00511627	0.480041
			1.25622e-07	0.125622	-0.00305678	0.125622	1.46507e-07	0.146507	-0.0390218	0.146507	4.80529e-07	0.480529	-0.00511966	0.480529
			1.25133e-07	0.125133	-0.0030917	0.125133	1.46751e-07	0.146751	-0.0388231	0.146751	4.81018e-07	0.481018	-0.00511876	0.481018
			1.24645e-07	0.124645	-0.00313377	0.124645	1.46995e-07	0.146995	-0.0386109	0.146995	4.81506e-07	0.481506	-0.00511234	0.481506
			1.24156e-07	0.124156	-0.00317776	0.124156	1.47239e-07	0.147239	-0.0384041	0.147239	4.81994e-07	0.481994	-0.00510243	0.481994
			1.23668e-07	0.123668	-0.00321706	0.123668	1.47483e-07	0.147483	-0.038222	0.147483	4.82483e-07	0.482483	-0.00509318	0.482483
			1.23179e-07	0.123179	-0.00324664	0.123179	1.47728e-07	0.147728	-0.0380774	0.147728	4.82972e-07	0.482972	-0.00508811	0.482972
			1.22691e-07	0.122691	-0.00326305	0.122691	1.47972e-07	0.147972	-0.0379715	0.147972	4.8346e-07	0.48346	-0.00508857	0.48346
			1.22203e-07	0.122203	-0.00326725	0.122203	1.48216e-07	0.148216	-0.0378968	0.148216	4.83949e-07	0.483949	-0.00509328	0.483949
			1.21714e-07	0.121714	-0.00326181	0.121714	1.4846e-07	0.14846	-0.0378397	0.14846	4.84437e-07	0.484437	-0.00509972	0.484437
			1.21226e-07	0.121226	-0.00325236	0.121226	1.48704e-07	0.148704	-0.0377846	0.148704	4.84925e-07	0.484925	-0.00510464	0.484925
			1.20737e-07	0.120737	-0.00324416	0.120737	1.48948e-07	0.148948	-0.0377193	0.148948	4.85414e-07	0.485414	-0.00510626	0.485414
			1.20249e-07	0.120249	-0.00324158	0.120249	1.49192e-07	0.149192	-0.0376339	0.149192	4.85902e-07	0.485902	-0.00510415	0.485902
			1.19761e-07	0.119761	-0.00324922	0.119761	1.49437e-07	0.149437	-0.0375254	0.149437	4.86391e-07	0.486391	-0.00510007	0.486391
			1.19272e-07	0.119272	-0.00326839	0.119272	1.49681e-07	0.149681	-0.0373958	0.149681	4.86879e-07	0.486879	-0.00509409	0.486879
			1.18784e-07	0.118784	-0.00329864	0.118784	1.49925e-07	0.149925	-0.0372548	0.149925	4.87367e-07	0.487367	-0.00508705	0.487367
			1.18295e-07	0.118295	-0.00333785	0.118295	1.50169e-07	0.150169	-0.037118	0.150169	4.87856e-07	0.487856	-0.00507798	0.487856
			1.17807e-07	0.117807	-0.0033825	0.117807	1.50413e-07	0.150414	-0.037001	0.150414	4.88344e-07	0.488344	-0.00506671	0.488344
			1.17318e-07	0.117318	-0.00342829	0.117318	1.50658e-07	0.150658	-0.0369144	0.150658	4.88833e-07	0.488833	-0.00505365	0.488833
			1.1683e-07	0.11683	-0.00347333	0.11683	1.50902e-07	0.150902	-0.0368612	0.150902	4.89321e-07	0.489321	-0.005041	0.489321
			1.16342e-07	0.116342	-0.00351559	0.116342	1.51146e-07	0.151146	-0.0368309	0.151146	4.8981e-07	0.48981	-0.00503337	0.48981
			1.15853e-07	0.115853	-0.00355471	0.115853	1.5139e-07	0.15139	-0.036808	0.15139	4.90298e-07	0.490298	-0.00503653	0.490298
			1.15365e-07	0.115365	-0.00359125	0.115365	1.51635e-07	0.151635	-0.0367744	0.151635	4.90787e-07	0.490787	-0.00505518	0.490787
			1.14877e-07	0.114877	-0.00362445	0.114877	1.51879e-07	0.151879	-0.0367176	0.151879	4.91275e-07	0.491275	-0.00508976	0.491275
			1.14388e-07	0.114388	-0.0036524	0.114388	1.52123e-07	0.152123	-0.0366346	0.152123	4.91763e-07	0.491763	-0.00513686	0.491763
			1.139e-07	0.1139	-0.0036733	0.1139	1.52367e-07	0.152367	-0.0365295	0.152367	4.92252e-07	0.492252	-0.00518812	0.492252
			1.13412e-07	0.113412	-0.0036857	0.113412	1.52611e-07	0.152611	-0.0364111	0.152611	4.9274e-07	0.49274	-0.00523346	0.49274
			1.12923e-07	0.112923	-0.00369038	0.112923	1.52855e-07	0.152855	-0.036286	0.152855	4.93229e-07	0.493229	-0.00526366	0.493229
			1.12435e-07	0.112435	-0.00369104	0.112435	1.531e-07	0.1531	-0.0361575	0.1531	4.93717e-07	0.493717	-0.0052737	0.493717
			1.11946e-07	0.111946	-0.00369018	0.111946	1.53344e-07	0.153344	-0.0360265	0.153344	4.94205e-07	0.494205	-0.00526419	0.494205
			1.11458e-07	0.111458	-0.00369076	0.111458	1.53588e-07	0.153588	-0.0358948	0.153588	4.94694e-07	0.494694	-0.00524017	0.494694
			1.10969e-07	0.110969	-0.00369276	0.110969	1.53832e-07	0.153832	-0.0357668	0.153832	4.95182e-07	0.495182	-0.00521049	0.495182
			1.10481e-07	0.110481	-0.00369333	0.110481	1.54076e-07	0.154076	-0.0356467	0.154076	4.95671e-07	0.495671	-0.00518414	0.495671
			1.09993e-07	0.109993	-0.00369028	0.109993	1.5432e-07	0.15432	-0.0355361	0.15432	4.96159e-07	0.496159	-0.00516883	0.496159
			1.09504e-07	0.109504	-0.0036816	0.109504	1.54565e-07	0.154565	-0.0354298	0.154565	4.96648e-07	0.496648	-0.00516618	0.496648
			1.09016e-07	0.109016	-0.00366729	0.109016	1.54809e-07	0.154809	-0.035316	0.154809	4.97136e-07	0.497136	-0.00517405	0.497136
			1.08527e-07	0.108527	-0.00364897	0.108527	1.55053e-07	0.155053	-0.0351835	0.155053	4.97625e-07	0.497625	-0.0051862	0.497625
			1.08039e-07	0.108039	-0.00362788	0.108039	1.55297e-07	0.155297	-0.0350236	0.155297	4.98113e-07	0.498113	-0.00519562	0.498113
			1.07551e-07	0.107551	-0.00360632	0.107551	1.55541e-07	0.155541	-0.0348351	0.155541	4.98601e-07	0.498601	-0.00519708	0.498601
			1.07062e-07	0.107062	-0.00358753	0.107062	1.55786e-07	0.155785	-0.0346261	0.155785	4.9909e-07	0.49909	-0.00519039	0.49909
			1.06574e-07	0.106574	-0.00357503	0.106574	1.5603e-07	0.15603	-0.0344064	0.15603	4.99578e-07	0.499578	-0.00517753	0.499578
			1.06085e-07	0.106085	-0.00357198	0.106085	1.56274e-07	0.156274	-0.0341874	0.156274	5.00067e-07	0.500067	-0.00516258	0.500067
			1.05597e-07	0.105597	-0.00358037	0.105597	1.56518e-07	0.156518	-0.0339788	0.156518	5.00555e-07	0.500555	-0.00515076	0.500555
			1.05108e-07	0.105108	-0.00359907	0.105108	1.56763e-07	0.156763	-0.0337859	0.156763	5.01043e-07	0.501043	-0.00514531	0.501043
			1.0462e-07	0.10462	-0.00362464	0.10462	1.57007e-07	0.157007	-0.0336121	0.157007	5.01532e-07	0.501532	-0.00514983	0.501532
			1.04132e-07	0.104132	-0.00365374	0.104132	1.57251e-07	0.157251	-0.0334568	0.157251	5.0202e-07	0.50202	-0.00516618	0.50202
			1.03643e-07	0.103643	-0.00368417	0.103643	1.57495e-07	0.157495	-0.0333166	0.157495	5.02509e-07	0.502509	-0.00519306	0.502509
			1.03155e-07	0.103155	-0.00371594	0.103155	1.57739e-07	0.157739	-0.0331851	0.157739	5.02997e-07	0.502997	-0.00522549	0.502997
			1.02667e-07	0.102667	-0.00375172	0.102667	1.57983e-07	0.157983	-0.0330558	0.157983	5.03486e-07	0.503486	-0.00525607	0.503486
			1.02178e-07	0.102178	-0.00379179	0.102178	1.58227e-07	0.158227	-0.0329227	0.158227	5.03974e-07	0.503974	-0.00527667	0.503974
			1.0169e-07	0.10169	-0.00383549	0.10169	1.58472e-07	0.158472	-0.0327848	0.158472	5.04463e-07	0.504463	-0.00528157	0.504463
			1.01202e-07	0.101202	-0.0038788	0.101202	1.58716e-07	0.158716	-0.0326457	0.158716	5.04951e-07	0.504951	-0.00526854	0.504951
			1.00713e-07	0.100713	-0.00391611	0.100713	1.5896e-07	0.15896	-0.0325137	0.15896	5.05439e-07	0.505439	-0.00524135	0.505439
			1.00224e-07	0.100224	-0.0039432	0.100224	1.59204e-07	0.159204	-0.0323999	0.159204	5.05928e-07	0.505928	-0.00520551	0.505928
			9.97364e-08	0.0997364	-0.00395646	0.0997364	1.59448e-07	0.159448	-0.0323138	0.159448	5.06416e-07	0.506416	-0.00516841	0.506416
			9.92479e-08	0.0992479	-0.00395494	0.0992479	1.59692e-07	0.159692	-0.0322595	0.159692	5.06905e-07	0.506905	-0.00513463	0.506905
			9.87594e-08	0.0987594	-0.00394034	0.0987594	1.59937e-07	0.159937	-0.032234	0.159937	5.07393e-07	0.507393	-0.00510691	0.507393
			9.82708e-08	0.0982708	-0.00391582	0.0982708	1.60181e-07	0.160181	-0.032227	0.160181	5.07881e-07	0.507881	-0.0050863	0.507881
			9.77827e-08	0.0977827	-0.00388701	0.0977827	1.60425e-07	0.160425	-0.0322234	0.160425	5.0837e-07	0.50837	-0.00507098	0.50837
			9.72942e-08	0.0972942	-0.00386058	0.0972942	1.60669e-07	0.160669	-0.0322084	0.160669	5.08859e-07	0.508858	-0.00506082	0.508858
			9.68057e-08	0.0968057	-0.00384312	0.0968057	1.60913e-07	0.160913	-0.0321702	0.160913	5.09347e-07	0.509347	-0.00505583	0.509347
			9.63176e-08	0.0963176	-0.00384016	0.0963176	1.61157e-07	0.161157	-0.0321059	0.161157	5.09835e-07	0.509835	-0.0050561	0.509835
			9.58291e-08	0.0958291	-0.00385285	0.0958291	1.61402e-07	0.161402	-0.0320164	0.161402	5.10324e-07	0.510324	-0.00506174	0.510324
			9.53406e-08	0.0953406	-0.00387861	0.0953406	1.61646e-07	0.161646	-0.0319048	0.161646	5.10812e-07	0.510812	-0.00506991	0.510812
			9.4852e-08	0.094852	-0.00391029	0.094852	1.6189e-07	0.16189	-0.0317747	0.16189	5.11301e-07	0.511301	-0.00507539	0.511301
			9.4364e-08	0.094364	-0.00393929	0.094364	1.62135e-07	0.162135	-0.0316291	0.162135	5.11789e-07	0.511789	-0.005074	0.511789
			9.38754e-08	0.0938754	-0.00395656	0.0938754	1.62379e-07	0.162379	-0.0314714	0.162379	5.12277e-07	0.512277	-0.00506346	0.512277
			9.33869e-08	0.0933869	-0.00395818	0.0933869	1.62623e-07	0.162623	-0.0313058	0.162623	5.12766e-07	0.512766	-0.00504451	0.512766
			9.28988e-08	0.0928988	-0.00394587	0.0928988	1.62867e-07	0.162867	-0.0311382	0.162867	5.13254e-07	0.513254	-0.00502266	0.513254
			9.24103e-08	0.0924103	-0.00392527	0.0924103	1.63111e-07	0.163111	-0.0309722	0.163111	5.13743e-07	0.513743	-0.00500361	0.513743
			9.19218e-08	0.0919218	-0.0039039	0.0919218	1.63355e-07	0.163355	-0.0308095	0.163355	5.14231e-07	0.514231	-0.00499202	0.514231
			9.14332e-08	0.0914332	-0.00388787	0.0914332	1.636e-07	0.1636	-0.0306494	0.1636	5.1472e-07	0.514719	-0.00498852	0.514719
			9.09452e-08	0.0909452	-0.00387871	0.0909452	1.63844e-07	0.163844	-0.0304908	0.163844	5.15208e-07	0.515208	-0.00499143	0.515208
			9.04566e-08	0.0904566	-0.00387537	0.0904566	1.64088e-07	0.164088	-0.030335	0.164088	5.15697e-07	0.515697	-0.00499605	0.515697
			8.99681e-08	0.0899681	-0.00387546	0.0899681	1.64332e-07	0.164332	-0.0301827	0.164332	5.16185e-07	0.516185	-0.00499904	0.516185
			8.948e-08	0.08948	-0.00387785	0.08948	1.64576e-07	0.164576	-0.0300353	0.164576	5.16673e-07	0.516673	-0.00499723	0.516673
			8.89915e-08	0.0889915	-0.00388281	0.0889915	1.6482e-07	0.16482	-0.0298918	0.16482	5.17162e-07	0.517162	-0.00498872	0.517162
			8.8503e-08	0.088503	-0.00389264	0.088503	1.65064e-07	0.165064	-0.0297505	0.165064	5.1765e-07	0.51765	-0.0049726	0.51765
			8.80145e-08	0.0880144	-0.00390762	0.0880144	1.65309e-07	0.165309	-0.0296122	0.165309	5.18139e-07	0.518139	-0.00494818	0.518139
			8.75264e-08	0.0875264	-0.00392803	0.0875264	1.65553e-07	0.165553	-0.0294798	0.165553	5.18627e-07	0.518627	-0.00491575	0.518627
			8.70379e-08	0.0870378	-0.00395313	0.0870378	1.65797e-07	0.165797	-0.0293587	0.165797	5.19115e-07	0.519115	-0.00487627	0.519115
			8.65493e-08	0.0865493	-0.00398299	0.0865493	1.66041e-07	0.166041	-0.0292554	0.166041	5.19604e-07	0.519604	-0.00483461	0.519604
			8.60612e-08	0.0860613	-0.00401648	0.0860613	1.66285e-07	0.166285	-0.0291736	0.166285	5.20092e-07	0.520092	-0.00479665	0.520092
			8.55727e-08	0.0855727	-0.00405111	0.0855727	1.66529e-07	0.166529	-0.0291121	0.166529	5.20581e-07	0.520581	-0.0047691	0.520581
			8.50842e-08	0.0850842	-0.00408393	0.0850842	1.66774e-07	0.166774	-0.0290662	0.166774	5.21069e-07	0.521069	-0.00475596	0.521069
			8.45961e-08	0.0845961	-0.00411083	0.0845961	1.67018e-07	0.167018	-0.0290282	0.167018	5.21558e-07	0.521558	-0.00475764	0.521558
			8.41076e-08	0.0841076	-0.00412839	0.0841076	1.67262e-07	0.167262	-0.0289869	0.167262	5.22046e-07	0.522046	-0.00476858	0.522046
			8.36191e-08	0.0836191	-0.00413526	0.0836191	1.67507e-07	0.167507	-0.028929	0.167507	5.22535e-07	0.522535	-0.00478069	0.522535
			8.31305e-08	0.0831305	-0.00413325	0.0831305	1.67751e-07	0.167751	-0.0288419	0.167751	5.23023e-07	0.523023	-0.00478578	0.523023
			8.26425e-08	0.0826425	-0.00412677	0.0826425	1.67995e-07	0.167995	-0.0287157	0.167995	5.23511e-07	0.523511	-0.00477971	0.523511
			8.21539e-08	0.0821539	-0.00411818	0.0821539	1.68239e-07	0.168239	-0.0285479	0.168239	5.24e-07	0.524	-0.00476161	0.524
			8.16654e-08	0.0816654	-0.00411007	0.0816654	1.68483e-07	0.168483	-0.0283457	0.168483	5.24488e-07	0.524488	-0.004734	0.524488
			8.11773e-08	0.0811773	-0.0041033	0.0811773	1.68727e-07	0.168727	-0.0281232	0.168727	5.24977e-07	0.524977	-0.0047019	0.524977
			8.06888e-08	0.0806888	-0.00409662	0.0806888	1.68972e-07	0.168972	-0.0279	0.168972	5.25465e-07	0.525465	-0.00467038	0.525465
			8.02003e-08	0.0802003	-0.00408832	0.0802003	1.69216e-07	0.169216	-0.0276941	0.169216	5.25953e-07	0.525953	-0.00464311	0.525953
			7.97117e-08	0.0797117	-0.00407706	0.0797117	1.6946e-07	0.16946	-0.0275179	0.16946	5.26442e-07	0.526442	-0.00462411	0.526442
			7.92237e-08	0.0792237	-0.00406027	0.0792237	1.69704e-07	0.169704	-0.0273745	0.169704	5.2693e-07	0.52693	-0.00461525	0.52693
			7.87351e-08	0.0787351	-0.00403737	0.0787351	1.69948e-07	0.169948	-0.02726	0.169948	5.27419e-07	0.527419	-0.00461608	0.527419
			7.82466e-08	0.0782466	-0.00400713	0.0782466	1.70192e-07	0.170192	-0.0271662	0.170192	5.27907e-07	0.527907	-0.00462379	0.527907
			7.77585e-08	0.0777585	-0.00396982	0.0777585	1.70437e-07	0.170437	-0.0270824	0.170437	5.28396e-07	0.528396	-0.00463409	0.528396
			7.727e-08	0.07727	-0.0039266	0.07727	1.70681e-07	0.170681	-0.027001	0.170681	5.28884e-07	0.528884	-0.00464136	0.528884
			7.67815e-08	0.0767815	-0.00388195	0.0767815	1.70925e-07	0.170925	-0.0269151	0.170925	5.29373e-07	0.529373	-0.00464279	0.529373
			7.62934e-08	0.0762934	-0.00384064	0.0762934	1.71169e-07	0.171169	-0.0268208	0.171169	5.29861e-07	0.529861	-0.00463783	0.529861
			7.58049e-08	0.0758049	-0.00380725	0.0758049	1.71413e-07	0.171413	-0.0267143	0.171413	5.30349e-07	0.530349	-0.00462855	0.530349
			7.53163e-08	0.0753163	-0.00378655	0.0753163	1.71657e-07	0.171657	-0.0265936	0.171657	5.30838e-07	0.530838	-0.00461681	0.530838
			7.48278e-08	0.0748278	-0.00378053	0.0748278	1.71902e-07	0.171902	-0.0264621	0.171902	5.31326e-07	0.531326	-0.00460492	0.531326
			7.43397e-08	0.0743397	-0.00378779	0.0743397	1.72146e-07	0.172146	-0.0263263	0.172146	5.31815e-07	0.531815	-0.00459202	0.531815
			7.38512e-08	0.0738512	-0.00380219	0.0738512	1.7239e-07	0.17239	-0.0261943	0.17239	5.32303e-07	0.532303	-0.00457911	0.532303
			7.33627e-08	0.0733627	-0.00381679	0.0733627	1.72634e-07	0.172634	-0.0260754	0.172634	5.32791e-07	0.532791	-0.00456666	0.532791
			7.28746e-08	0.0728746	-0.00382414	0.0728746	1.72879e-07	0.172879	-0.0259731	0.172879	5.3328e-07	0.53328	-0.00455799	0.53328
			7.23861e-08	0.0723861	-0.0038187	0.0723861	1.73123e-07	0.173123	-0.0258867	0.173123	5.33768e-07	0.533768	-0.00455624	0.533768
			7.18976e-08	0.0718976	-0.00379876	0.0718976	1.73367e-07	0.173367	-0.0258118	0.173367	5.34256e-07	0.534257	-0.00456226	0.534257
			7.14095e-08	0.0714095	-0.00376575	0.0714095	1.73611e-07	0.173611	-0.0257393	0.173611	5.34745e-07	0.534745	-0.00457408	0.534745
			7.0921e-08	0.070921	-0.00372358	0.070921	1.73855e-07	0.173855	-0.0256575	0.173855	5.35234e-07	0.535234	-0.00458744	0.535234
			7.04324e-08	0.0704324	-0.0036754	0.0704324	1.74099e-07	0.174099	-0.0255566	0.174099	5.35722e-07	0.535722	-0.00459699	0.535722
			6.99439e-08	0.0699439	-0.00362512	0.0699439	1.74344e-07	0.174344	-0.0254298	0.174344	5.36211e-07	0.536211	-0.00459996	0.536211
			6.94558e-08	0.0694558	-0.00357503	0.0694558	1.74588e-07	0.174588	-0.0252754	0.174588	5.36699e-07	0.536699	-0.00459647	0.536699
			6.89673e-08	0.0689673	-0.00352694	0.0689673	1.74832e-07	0.174832	-0.0251002	0.174832	5.37187e-07	0.537187	-0.00458908	0.537187
			6.84788e-08	0.0684788	-0.00348239	0.0684788	1.75076e-07	0.175076	-0.0249171	0.175076	5.37676e-07	0.537676	-0.0045805	0.537676
			6.79907e-08	0.0679907	-0.00344127	0.0679907	1.7532e-07	0.17532	-0.0247405	0.17532	5.38164e-07	0.538164	-0.00457281	0.538164
			6.75022e-08	0.0675022	-0.00340368	0.0675022	1.75564e-07	0.175564	-0.0245812	0.175564	5.38652e-07	0.538652	-0.00456655	0.538652
			6.70136e-08	0.0670136	-0.00336971	0.0670136	1.75809e-07	0.175809	-0.0244426	0.175809	5.39141e-07	0.539141	-0.00456061	0.539141
			6.65256e-08	0.0665256	-0.0033409	0.0665256	1.76053e-07	0.176053	-0.0243216	0.176053	5.39629e-07	0.539629	-0.00455368	0.539629
			6.6037e-08	0.066037	-0.00331915	0.066037	1.76297e-07	0.176297	-0.0242098	0.176297	5.40118e-07	0.540118	-0.00454362	0.540118
			6.55485e-08	0.0655485	-0.00330655	0.0655485	1.76541e-07	0.176541	-0.0240961	0.176541	5.40606e-07	0.540606	-0.00452849	0.540606
			6.50604e-08	0.0650604	-0.00330455	0.0650604	1.76785e-07	0.176785	-0.0239718	0.176785	5.41095e-07	0.541095	-0.00450736	0.541095
			6.45719e-08	0.0645719	-0.00331342	0.0645719	1.77029e-07	0.177029	-0.0238315	0.177029	5.41583e-07	0.541583	-0.00448102	0.541583
			6.40834e-08	0.0640834	-0.00333088	0.0640834	1.77274e-07	0.177274	-0.0236744	0.177274	5.42072e-07	0.542072	-0.00445149	0.542072
			6.35949e-08	0.0635949	-0.00335416	0.0635949	1.77518e-07	0.177518	-0.0235053	0.177518	5.4256e-07	0.54256	-0.00442156	0.54256
			6.31068e-08	0.0631068	-0.00337801	0.0631068	1.77762e-07	0.177762	-0.0233318	0.177762	5.43048e-07	0.543048	-0.00439355	0.543048
			6.26183e-08	0.0626183	-0.00339748	0.0626183	1.78006e-07	0.178006	-0.0231625	0.178006	5.43537e-07	0.543537	-0.00436761	0.543537
			6.21297e-08	0.0621297	-0.00340769	0.0621297	1.78251e-07	0.178251	-0.0230062	0.178251	5.44025e-07	0.544025	-0.00434302	0.544025
			6.16416e-08	0.0616416	-0.00340616	0.0616416	1.78495e-07	0.178495	-0.0228676	0.178495	5.44514e-07	0.544514	-0.00432062	0.544514
			6.11531e-08	0.0611531	-0.00339328	0.0611531	1.78739e-07	0.178739	-0.0227462	0.178739	5.45002e-07	0.545002	-0.00430251	0.545002
			6.06646e-08	0.0606646	-0.00337296	0.0606646	1.78983e-07	0.178983	-0.0226411	0.178983	5.4549e-07	0.54549	-0.0042929	0.54549
			6.01765e-08	0.0601765	-0.00335178	0.0601765	1.79227e-07	0.179227	-0.0225508	0.179227	5.45979e-07	0.545979	-0.00429464	0.545979
			5.9688e-08	0.059688	-0.00333632	0.059688	1.79472e-07	0.179472	-0.0224751	0.179472	5.46467e-07	0.546467	-0.00430738	0.546467
			5.91995e-08	0.0591995	-0.00333184	0.0591995	1.79716e-07	0.179716	-0.0224145	0.179716	5.46956e-07	0.546956	-0.00432651	0.546956
			5.87109e-08	0.0587109	-0.00334033	0.0587109	1.7996e-07	0.17996	-0.0223671	0.17996	5.47444e-07	0.547444	-0.00434433	0.547444
			5.82229e-08	0.0582229	-0.00335998	0.0582229	1.80204e-07	0.180204	-0.022328	0.180204	5.47933e-07	0.547933	-0.00435454	0.547933
			5.77343e-08	0.0577343	-0.00338565	0.0577343	1.80448e-07	0.180448	-0.022286	0.180448	5.48421e-07	0.548421	-0.00435241	0.548421
			5.72458e-08	0.0572458	-0.00340883	0.0572458	1.80692e-07	0.180692	-0.0222282	0.180692	5.4891e-07	0.54891	-0.00433701	0.54891
			5.67577e-08	0.0567577	-0.00342018	0.0567577	1.80937e-07	0.180937	-0.0221457	0.180937	5.49398e-07	0.549398	-0.00431056	0.549398
			5.62692e-08	0.0562692	-0.00341236	0.0562692	1.81181e-07	0.181181	-0.0220332	0.181181	5.49886e-07	0.549886	-0.00427719	0.549886
			5.57807e-08	0.0557807	-0.00338202	0.0557807	1.81425e-07	0.181425	-0.021893	0.181425	5.50375e-07	0.550375	-0.00424203	0.550375
			5.52926e-08	0.0552926	-0.00333155	0.0552926	1.81669e-07	0.181669	-0.0217319	0.181669	5.50863e-07	0.550863	-0.00421021	0.550863
			5.48041e-08	0.0548041	-0.00326896	0.0548041	1.81913e-07	0.181913	-0.0215587	0.181913	5.51351e-07	0.551351	-0.00418728	0.551351
			5.43155e-08	0.0543155	-0.00320447	0.0543155	1.82157e-07	0.182157	-0.0213824	0.182157	5.5184e-07	0.55184	-0.00417609	0.55184
			5.38275e-08	0.0538275	-0.00314789	0.0538275	1.82401e-07	0.182401	-0.021211	0.182401	5.52328e-07	0.552328	-0.00417684	0.552328
			5.33389e-08	0.0533389	-0.00310649	0.0533389	1.82646e-07	0.182646	-0.0210521	0.182646	5.52817e-07	0.552817	-0.00418767	0.552817
			5.28504e-08	0.0528504	-0.00308378	0.0528504	1.8289e-07	0.18289	-0.0209133	0.18289	5.53305e-07	0.553305	-0.00420429	0.553305
			5.23623e-08	0.0523623	-0.00307987	0.0523623	1.83134e-07	0.183134	-0.020799	0.183134	5.53794e-07	0.553794	-0.00422204	0.553794
			5.18738e-08	0.0518738	-0.00309275	0.0518738	1.83378e-07	0.183378	-0.0207117	0.183378	5.54282e-07	0.554282	-0.00423765	0.554282
			5.13853e-08	0.0513853	-0.00311603	0.0513853	1.83623e-07	0.183623	-0.020648	0.183623	5.54771e-07	0.554771	-0.00424975	0.554771
			5.08967e-08	0.0508967	-0.00314217	0.0508967	1.83867e-07	0.183867	-0.0206001	0.183867	5.55259e-07	0.555259	-0.00425771	0.555259
			5.04087e-08	0.0504087	-0.00316201	0.0504087	1.84111e-07	0.184111	-0.0205564	0.184111	5.55747e-07	0.555747	-0.00426263	0.555747
			4.99201e-08	0.0499201	-0.00316907	0.0499201	1.84355e-07	0.184355	-0.0205071	0.184355	5.56236e-07	0.556236	-0.00426738	0.556236
			4.94316e-08	0.0494316	-0.00316201	0.0494316	1.84599e-07	0.184599	-0.0204433	0.184599	5.56724e-07	0.556724	-0.00427397	0.556724
			4.89435e-08	0.0489435	-0.0031436	0.0489435	1.84844e-07	0.184844	-0.0203631	0.184844	5.57213e-07	0.557213	-0.00428243	0.557213
			4.8455e-08	0.048455	-0.00312089	0.048455	1.85088e-07	0.185088	-0.0202689	0.185088	5.57701e-07	0.557701	-0.00429216	0.557701
			4.79665e-08	0.0479665	-0.00310029	0.0479665	1.85332e-07	0.185332	-0.0201655	0.185332	5.58189e-07	0.558189	-0.00429955	0.558189
			4.74784e-08	0.0474784	-0.00308512	0.0474784	1.85576e-07	0.185576	-0.0200564	0.185576	5.58678e-07	0.558678	-0.00430087	0.558678
			4.69899e-08	0.0469899	-0.00307472	0.0469899	1.8582e-07	0.18582	-0.0199455	0.18582	5.59167e-07	0.559167	-0.00429217	0.559167
			4.65014e-08	0.0465014	-0.00306727	0.0465014	1.86064e-07	0.186064	-0.0198329	0.186064	5.59655e-07	0.559655	-0.00427363	0.559655
			4.60133e-08	0.0460133	-0.00305955	0.0460133	1.86309e-07	0.186309	-0.0197185	0.186309	5.60143e-07	0.560143	-0.00424678	0.560143
			4.55247e-08	0.0455247	-0.00304867	0.0455247	1.86553e-07	0.186553	-0.0196033	0.186553	5.60632e-07	0.560632	-0.00421564	0.560632
			4.50362e-08	0.0450362	-0.00303188	0.0450362	1.86797e-07	0.186797	-0.0194913	0.186797	5.6112e-07	0.56112	-0.00418472	0.56112
			4.45481e-08	0.0445481	-0.00300621	0.0445481	1.87041e-07	0.187041	-0.0193866	0.187041	5.61608e-07	0.561608	-0.00415795	0.561608
[truncated: 2,876 more rows]

## Sheet: Fig S5_01
1592.91	0.0259425		1592.91	0.0055586			1592.91	0																3	991926e+002;4	9200				3	991926e+002;3	206.48
[truncated: 1,868 more rows]

[truncated: 3 more sheets: Fig S5_02, Fig S6, Fig S7]
