# Supplementary material for: Atomic force microscope protocols for characterising the elastoviscoplastic biomechanical properties of corneocytes
Source: Commun Biol. 2025 Dec 4;8:1747. doi: 10.1038/s42003-025-09142-0 (PMC12678835; doi:10.1038/s42003-025-09142-0)
Supplement: Supplementary file 5 — Supplementary Software 1 [file 42003_2025_9142_MOESM5_ESM.zip]

Archive with 7 entries (6 files):
- AFM-corneocyte-main/
- AFM-corneocyte-main/Oliver-Pharr method.m
- AFM-corneocyte-main/README.md
- AFM-corneocyte-main/Tip geometry_PDMS_power_law.m
- AFM-corneocyte-main/Viscoelastic_properties.m
- AFM-corneocyte-main/Viscoplastic_model.m
- AFM-corneocyte-main/create_vpmodel.m
